# Supplementary material for: Integrative Proteome Analysis Revels 3-Hydroxybutyrate Exerts Neuroprotective Effect by Influencing Chromatin Bivalency
Source: Int J Mol Sci. 2023 Jan 3;24(1):868. doi: 10.3390/ijms24010868 (PMC9821512; doi:10.3390/ijms24010868)
Supplement: Supplementary file 1 [file ijms-24-00868-s001.zip]

Archive with 3 entries (3 files):
- Supplemental Experimental Procedures.pdf
- Supplemental Table S1.XLSX
- Supplemental Table S2.XLSX
