# Supplementary material for: Integrative Proteome Analysis Revels 3-Hydroxybutyrate Exerts Neuroprotective Effect by Influencing Chromatin Bivalency
Source: Int J Mol Sci. 2023 Jan 3;24(1):868. doi: 10.3390/ijms24010868 (PMC9821512; doi:10.3390/ijms24010868)
Supplement: Supplementary file 1 [file ijms-24-00868-s001.zip › Supplemental Table S1.XLSX]

## Sheet: Candidate Disease Proteins
Candidate Disease Proteins
Epilepsy	Alzheimers	ASD	PD	HD	ALS
A2BP1	A2M	ABAT	ABL1	ACTB	AGT
ABAT	ABCA7	ABCA7	ACMSD	AHR	ALAD
ABCB1	ACE	ACY1	AMBRA1	AMPH	APEX1
ABCB1A	AD10	ADA	AMFR	BIN1	APOE
ABCB1B	AD5	ADAMTS18	APAF1	ANXA1	AR
ABCC1	AD6	ADARB1	ARSG	CAST	ARHGEF28
ACP2	AD8	ADCY5	ATF3	CASP1	B4GALT6
ADAM10	AD9	ADK	ATF4	CASP4	BCL11B
ADAM22	ADAM10	ADNP	ATF6	CASP6	BCL6
ADK	ADAM17	ADORA2A	ATF6B	CASP7	C1orf27
ADNP	APAF1	ADORA3	ATG12	CDC2	C9orf72
ADSL	APBB1	ADRB2	ATG13	CDH1	CCS
AGTR2	APBB2	ADSL	ATG14	CDKN1A	CDH13
AKP2	APH1A	AFF2	ATG7	CEBPB	CDH22
ALDH5A1	APH1B	AFF4	ATP13A2	KLF6	CNTF
ALDH7A1	APOE	AGAP1	ATPIF1	CRMP1	CNTN4
ALG6	APP	AGBL4	ATXN3	DCTN1	CNTN6
ALG9	ATF6	AGMO	BAG5	DDX5	CRIM1
AMPH	ATP2A1	AGTR2	BAG6	DNM1	CRYM
AP3D	ATP2A2	AHI1	BBC3	ECH1	CSNK1G3
APOE	ATP2A3	ALDH1A3	BCAP31	EEF2	CST3
APP	ATP5A1	ALDH5A1	BCL2L11	FN1	CYP2D6
AQP4	ATP5B	ALOX5AP	BECN1	XRCC6	DIAPH3
ARHGEF9	ATP5C1	AMT	BFAR	GSTP1	DISC1
ARX	ATP5D	ANK2	BNIP3	HTT	DOC2B
ASP1	ATP5E	ANK3	BNIP3L	HDAC1	DPP6
ASP2	ATP5F1	ANKRD11	BRSK2	HIF1A	DYNC1H1
ASP3	ATP5G1	AP1S2	BSN	HMGA1	EFEMP1
ATCAY	ATP5G2	APBA2	BST1	ING1	EPHA4
ATOX1	ATP5G3	APC	CALR	JUN	EWSR1
ATP10A	ATP5H	APP	CAMK2A	MYC	FEZF2
ATP1A2	ATP5J	AR	CASP1	MYOD1	FGGY
ATP7A	ATP5O	ARHGAP11B	CASP4	NCL	GARS
ATPALPHA	ATP6	ARHGAP15	CCDC62	NFKBIA	GRB14
AVP	ATP8	ARHGAP24	CDC37	NFYA	GRN
BDKRB1	BACE1	ARID1B	CDK5	NPM1	HEXA
BDKRB2	BACE2	ARNT2	CDKN2A	YBX1	HFE
BDNF	BAD	ARX	CELSR3	NUP98	HNRNPA2B1
BFIC	BID	ASMT	CFL1	PFN2	ITPR2
BFIC2	BIN1	ASS1	CHRM1	PHB	KDR
BHLHB2	BLMH	ASTN2	CKMT1A	PRKCZ	KIFAP3
BID	CACNA1C	ASXL3	COMT	PTEN	LIF
BIS1	CACNA1D	ATP10A	COPS5	PTN	LIPC
BIS2	CACNA1F	ATP2B2	CPLX1	PXN	LOX
BIS3	CACNA1S	ATRNL1	CPLX2	RBBP4	LUM
BIS4	CALM1	ATRX	CREB3	RELA	MAOB
BK	CALM2	ATXN7	CREB3L1	SHC1	MAPT
BRD2	CALM3	AUTS2	CREB3L2	SOX10	MT-ND2
BSN	CALML3	AVPR1A	CREB3L3	SP1	NAIP
BSS	CALML5	BAIAP2	CREB3L4	SP3	NETO1
C14ORF160	CALML6	BBS4	CSNK1A1	AURKA	NIPA1
C6ORF33	CAPN1	BCKDK	CSNK1D	TGM2	NT5C1A
CABC1	CAPN2	BCL2	CSNK1E	TOP1	OGG1
CACNA1A	CASP12	BIN1	CTTN	TOP2A	OMA1
CACNA1E	CASP3	BRAF	CUL1	TP53	PCP4
CACNA1G	CASP7	BRCA2	DAXX	UBE2I	PON1
CACNA1H	CASP8	BTAF1	DDC	VCL	PON2
CACNA2D2	CASP9	BZRAP1	DDIT3	SYNJ1	PON3
CACNB2	CASS4	C12orf57	DDRGK1	WASF2	PSEN1
CACNB4	CD2AP	C15orf43	DERL1	ZHX1	PVR
CACNG2	CD33	C3orf58	DGKQ	SH3GLB1	RAMP3
CACNG3	CDK5	C4B	DKK1	LMNA	RBMS1
CAMK2A	CDK5R1	CA6	DLG4	CDC2L1	RNASE2
CAMK2B	CELF1	CACNA1B	DNAJA1	PAK1	RNF19A
CAMK2D	CLU	CACNA1C	DNAJC5	MAPT	SARM1
CASP6	COX1	CACNA1D	DNAJC6	NFE2L2	SCN7A
CASP7	COX2	CACNA1F	DNM1	RIPK2	SELL
CASQ2	COX3	CACNA1G	DNM1L	VIM	SEMA6A
CASR	COX4I1	CACNA1H	DRD3	CASP8	SLC1A2
CBS	COX4I2	CACNA1I	EDEM1	KRT18	SLC39A11
CCM1	COX5A	CADM1	EDEM2	CFLAR	SMN1
CCM2	COX5B	CADPS2	EDEM3	ROCK1	SMN2
CDH2	COX6A1	CAMK4	EIF2AK3	DPYSL2	SNCG
CDK5	COX6A2	CAMSAP2	EIF2S1	AKTIP	SOD2
CDK5R	COX6B1	CAMTA1	EIF4G1	GSTK1	SOX5
CDKL5	COX6B2	CAPRIN1	EN1	PACSIN1	SPG7
CHGA	COX6C	CASC4	EP300	EEF1G	SUSD1
CHRM1	COX7A1	CBS	ERC1	PRPF40A	SYT9
CHRNA2	COX7A2	CCDC64	ERC2	HSF1	UNC13A
CHRNA4	COX7A2L	CD38	ERLEC1	VAV1	VDR
CHRNA6	COX7B	CD44	ERN1	FEZ1	VEGFA
CHRNA7	COX7B2	CD99L2	ERN2	TPR	VPS54
CHRNB2	COX7C	CDH10	ERO1A	SYN1	ZFP64
CIT	COX8A	CDH22	ERP29	SF3A1	ZNF512B
CLCN2	COX8C	CDH8	FAM47E	YY1	ZNF746
CLN2	CR1	CDH9	FAS	KLF4	ANG
CLN3	CYC1	CDKL5	FBXO7	TUBB2A	ATXN2
CLN5	CYCS	CDKN1B	FBXW7	CCT5	CHGB
CLN6	CYTB	CECR2	FGF20		DCTN1
CLN8	DRB1	CELF4	FGF8		FIG4
CNR1	DRB5	CELF6	FOXA2		NEFH
CNTNAP2	DSG2	CEP290	FOXO3		SIGMAR1
COL18A1	EIF2AK3	CEP41	FZD1		SPAST
COSZ1	EPHA1	CHD2	FZD3		SQSTM1
COSZ2	ERN1	CHD7	FZD6		TAF15
COSZ3	FADD	CHD8	GAK		VAPB
CPO	FAS	CHRM3	GBA		VCP
CSEN	FERMT2	CHRNA7	GCH1		PARK7
CSMD3	GAPDH	CHRNB3	GIGYF2		PLEKHG5
CSNK1G2	GNAQ	CHST5	GNB2L1		SS18L1
CSPG4	GRIN1	CIB2	GPNMB		SYNE
CSTB	GRIN2A	CLSTN3	GPR37		TBK1
CYP2C9	GRIN2B	CLTCL1	GPR37L1		TRPM7
DAPK1	GRIN2C	CMIP	GPX1		ALS2
DAPKL	GRIN2D	CNR1	GSK3B		ALS3
DBP	GSK3B	CNR2	HAX1		ALS7
DCX	HFE	CNTN3	HERPUD1		SETX
DGKD	HLA	CNTN4	HIF1A		SOD1
DHC-1	HSD17B10	CNTN5	HIP1R		SPG11
DLX1	IDE	CNTN6	HM13		ERBB4
DMD	IL1B	CNTNAP2	HMGB1		HNRNPA1
DNM1	INPP5D	CNTNAP3	HNF4A		OPTN
DPAGT1	ITPR1	CNTNAP5	HRH1		CHMP2B
DPYSL2	ITPR2	CREBBP	HSP90B1		DAO
DRD2	ITPR3	CSMD1	HSPA5		FUS
DRPLA	LPL	CSNK1D	HSPA8		TARDBP
E(SEI)	LRP1	CTCF	HTR2C		ELP3
EAS	MAPK1	CTNNA3	HTRA2		CHCHD10
ECA1	MAPK3	CTNNB1	HYOU1		CX3CR1
EFHC1	MAPT	CTTNBP2	IKBKG		LMNB1
EFMR	MEF2C	CUL3	INPP5F		MATR3
EGI	MME	CX3CR1	JUN		PFN1
EGI14	MPO	CXCR3	LAMP2		TUBA4A
EGI3	MS4A4E	CYFIP1	LAMP3		UBQLN2
EGR1	MS4A6A	CYP11B1	LMX1A		GLE1
EGR3	NAE1	DAB1	LMX1B		PRPH
EIF2S1	NCSTN	DAGLA	LRP6
EIM	NDUFA1	DAPK1	LRRK2
EJM1	NDUFA10	DAPP1	MAOA
EL1	NDUFA11	DCTN5	MAOB
EL2	NDUFA12	DCUN1D1	MAP1LC3B
EL3	NDUFA13	DCX	MAP3K5
EL4	NDUFA2	DDC	MAPK10
EL5	NDUFA3	DDX11	MAPK12
EL6	NDUFA4	DDX53	MAPKAP1
ELP4	NDUFA4L2	DEPDC5	MAPT
EMX2	NDUFA5	DHCR7	42800
EN2	NDUFA6	DIAPH3	MARK2
ENFL2	NDUFA7	DISC1	MBTPS1
EPD	NDUFA8	DLG4	MBTPS2
EPF	NDUFA9	DLGAP2	MCCC1
EPM2A	NDUFAB1	DLGAP3	MCL1
EPPS	NDUFB1	DLX1	MEF2D
FEB1	NDUFB10	DLX2	MFN1
FEB2	NDUFB11	DLX6	MFN2
FEB3	NDUFB2	DMD	MMP1
FGF2	NDUFB3	DMPK	MMP16
FLNA	NDUFB4	DNAJC19	MMP3
FMR1	NDUFB5	DNER	MMP9
FMR2	NDUFB6	DNM1L	MOBP
FOSB	NDUFB7	DOCK10	MTOR
FPEVF	NDUFB8	DOCK4	MUL1
FYN	NDUFB9	DOLK	NCK1
FZD9	NDUFC1	DPP10	NCK2
GABABR1	NDUFC2	DPP6	NDUFA13
GABBR1	NDUFC2-KCTD14	DPYD	NFATC1
GABRA1	NDUFS1	DRD1	NFATC4
GABRB3	NDUFS2	DRD2	NFE2L2
GABRD	NDUFS3	DRD3	NMD3
GABRG2	NDUFS4	DST	NONO
GAD1	NDUFS5	DUSP22	NPLOC4
GAD2	NDUFS6	DYDC1	NQO1
GAL	NDUFS7	DYDC2	NR4A2
GALC	NDUFS8	DYRK1A	NSF
GALR1	NDUFV1	EGR2	NUCKS1
GAP43	NDUFV2	EHMT1	OPA1
GFRA2	NDUFV3	EIF4E	OPRD1
GJB2	NME8	EIF4EBP2	OS9
GLP1R	NOS1	EML1	OTX2
GLUD1	NOS3	EN2	PACRG
GPR54	PACIP1	EP300	PANK2
GRIA2	PICALM	EP400	PARK2
GRIA3	PLAU	EPC2	PARK7
GRIA4	PLCB1	EPHA6	PARL
GRIN1	PLCB2	EPHB2	PARP16
GRIN2A	PLCB3	EPHB6	PCLO
GRM1	PLCB4	EPS8	PDIA2
HAX1	PLD3	ERBB4	PDIA6
HCN1	PPP3CA	ERG	PGLYRP4
HCN2	PPP3CB	ESR1	PIAS2
HD	PPP3CC	ESR2	PIAS3
HDC	PPP3R1	ESRRB	PIAS4
HLF	PPP3R2	EXOC6B	PICK1
HOMER1	PSEN1	EXT1	PIK3R1
HRH1	PSEN2	F13A1	PIK3R2
HSPA1B	PSENEN	FABP5	PIN1
HSPB2	PTK2B	FABP7	PINK1
HSPB27	RIN3	FAM135B	PITX3
HTR2A	RYR3	FAN1	PLA2G6
HTR4	SDHA	FAT1	PLD2
HTR7	SDHB	FBXO15	PM20D1
ICCA	SDHC	FBXO33	PMAIP1
IDS	SDHD	FBXO40	PPARGC1A
IFNA1	SLC24A4	FER	PPFIA1
IL1B	SNCA	FEZF2	PPFIA2
IL6	SORL1	FGA	PPFIA3
JAMS1	TNF	FGD1	PPFIA4
JBUG	TNFRSF1A	FGFBP3	PPP1R15A
JRK	TREM2	FHIT	PPP1R15B
KAY	UQCR10	FLT1	PRDX3
KCNA1	UQCR11	FMR1	PRODH
KCNA4	UQCRB	FOLH1	PSAP
KCNAB1	UQCRC1	FOXG1	PTBP1
KCNAB2	UQCRC2	FOXP1	PTPN1
KCNH2	UQCRFS1	FOXP2	PYCR1
KCNJ10	UQCRH	FRK	RAB11A
KCNJ11	UQCRHL	FRMPD4	RAB27A
KCNJ3	UQCRQ	GABRA3	RAB29
KCNK2	ZCWPW1	GABRA4	RAB3A
KCNMB4		GABRB1	RAB3GAP1
KCNN2		GABRB3	RAB5A
KCNQ1		GABRQ	RACK1
KCNQ2		GALNT13	RHBDD1
KCNQ3		GALNT14	RHOT1
KCNV1		GAN	RIMBP2
KEK2		GAP43	RIMS1
KST1		GAS2	RIMS2
L2HGDH		GLO1	RIMS3
LGI1		GLRA2	RIMS4
LGI2		GNA14	RIT2
LGI3		GNAS	RNF185
LGI4		GNB1L	RNF41
LIF		GPC6	RNF5
LIS-1		GPD2	RPH3A
LIS1		GPHN	RYK
MASS1		GPR139	SCAMP1
MC3R		GPR37	SCARB2
MCEPH		GPX1	SCFD1
ME2		GRID1	SEL1L
MEBA		GRID2	42983
MECP2		GRIK2	SETD1A
MEI-P26		GRIN2A	SFPQ
MLLT3		GRIN2B	SIPA1L2
MPDZ		GRIP1	SIRT1
MRXE		GRM1	SLC18A2
MSX2		GRM4	SLC25A14
MT3		GRM5	SLC25A27
MTCO1		GRM8	SLC41A1
MTTK		GRPR	SLC45A3
MVP		GSK3B	SLC6A2
MYB		GSN	SLC6A3
NARP		GSTM1	SLC8B1
NDUFV1		GTF2I	SMURF1
NEDD4		GUCY1A2	SNAP25
NEU1		HCFC1	SNCA
NEUROD1		HDAC4	SNCAIP
NF1		HDAC6	SNX1
NHLRC1		HEPACAM	SNX2
NPY		HERC2	SNX5
NR4A1		HLA-A	SNX6
NRP2		HLA-DRB1	SOD1
NRXN1		HMGN1	SOX6
NTRK2		HNRNPH2	SQSTM1
OPHN1		HOMER1	SREBF1
OPRM1		HOXA1	STBD1
OTX1		HOXB1	STK39
PARA		HRAS	STUB1
PCDH19		HS3ST5	STX1A
PCMT1		HSD11B1	STX1B
PDYN		HTR1B	STX6
PGK		HTR2A	STXBP1
PGS		HTR3A	STXBP5
PGY1		HTR3C	STXBP6
PHF6		HTR7	SUMO1
PHOX2A		HUWE1	SV2A
PIK3C2G		HYDIN	SV2B
PIM1		ICA1	SV2C
PLA2G4A		IL1R2	SVIP
PLAT		IL1RAPL1	SYN1
PLAUR		IL1RAPL2	SYN2
PLD1		IMMP2L	SYN3
PLP		INADL	SYNJ1
PNOC		INPP1	SYP
POLG		IQSEC2	SYT1
PPT		ITGA4	SYT11
PPT1		ITGB3	SYT4
PRICKLE1		ITGB7	SYVN1
PRKCG		JARID2	TAF1
PRNP		JMJD1C	TBC1D24
PRODH		KANK1	TBL2
PSEN1		KATNAL2	TFEB
PTGER2		KCND2	TH
PTGS2		KCNJ10	TIAM1
PTZ1A		KCNMA1	TMBIM6
PTZ1B		KCNQ2	TMEM129
PUM		KCNQ3	TNFRSF10A
PURA		KCNT1	TNFRSF1A
QK		KCTD13	TPCN2
QPRT		KDM5C	TRAF2
RALBP1		KHDRBS2	TRAP1
RAS		KIAA1586	TRIB3
RELN		KIAA2022	TRIM25
RYR2		KIF5C	TRIM32
S100B		KIT	TSPOAP1
SCA10		KLC2	TXN
SCA2		KMO	UBE2J1
SCARB2		KPTN	UBE2L3
SCN1A		LAMA1	UBXN1
SCN1B		LAMB1	UCHL1
SCN2A		LAMC3	ULK1
SCN2A1		LEP	UNC13A
SCN5A		LMX1B	UNC13B
SDA		LRFN5	UNC13C
SEI		LRP2	USP13
SEMA3A		LRPPRC	USP14
SEZ2		LRRC1	USP25
SEZ6		LRRC7	VAMP2
SGCE		LZTS2	VCP
SHAKB		MACROD2	VDAC1
SLC12A5		MAGED1	VDAC2
SLC12A6		MAGEL2	VDAC3
SLC13A1		MAOA	VHL
SLC17A8		MAOB	VIMP
SLC1A1		MAP2	VPS13C
SLC1A2		MAPK1	VPS26A
SLC1A3		MAPK3	VPS26B
SLC25A22		MAPK8IP2	VPS29
SLC2A1		MARK1	VPS35
SLC30A3		MBD1	VTI1A
SLC4A3		MBD3	VTI1B
SLC6A11		MBD4	WDR45
SLC6A12		MBD5	WFS1
SLC6A4		MBD6	WNT1
SLC6A8		MC4R	WNT2
SLC9A1		MCC	WNT3
SLC9A6		MCPH1	WNT3A
SMS		MDGA2	WNT5A
SNAP25		MECP2	XBP1
SNB-1		MED12	YOD1
SOX1		MEF2C	ZNF746
SOX2		MET
SPNA2		MKL2
SPS		MSN
STXBP1		MSNP1AS
SURF1		MSR1
SV2A		MTF1
SV2B		MTHFR
SYN1		MTR
SYN2		MTX2
SYT1		MYH4
SYT10		MYO16
SYT4		MYO1A
SZF1		MYT1L
SZS1		NBEA
SZS10		NCKAP5
SZS11		NCKAP5L
SZS12		NDNL2
SZS13		NDUFA5
SZS2		NEFL
SZS3		NELL1
SZS4		NF1
SZS5		NFIA
SZS6		NIPA1
SZS7		NIPA2
SZS8		NIPBL
SZS9		NLGN1
SZV1		NLGN3
SZV2		NLGN4X
SZV3		NLGN4Y
TBP		NOS1AP
TCF4		NOS2A
TEF		NPAS2
TM		NRCAM
TMEM1		NRP2
TNF		NRXN1
TNFRSF1A		NRXN2
TNR		NRXN3
TOP1		NSD1
TRPV1		NTNG1
TSC1		NTRK1
TSC2		NTRK3
TUBA1A		NXF5
U2AF1		NXPH1
UBE3A		ODF3L2
UCP2		OGT
UNC-104		OPHN1
UNC-25		OPRM1
UNC-43		OR1C1
UNC-46		OTX1
UNC-47		OXTR
UNC-49		PAH
UTRN		PARD3B
VAMP2		PARK2
WHSC1L		PCDH10
WNT8B		PCDH15
YWHAB		PCDH19
ZFHX1B		PCDH8
ZI		PCDH9
ZNF354A		PCDHA1
		PCDHA10
		PCDHA11
		PCDHA12
		PCDHA13
		PCDHA2
		PCDHA3
		PCDHA4
		PCDHA5
		PCDHA6
		PCDHA7
		PCDHA8
		PCDHA9
		PCDHAC1
		PCDHAC2
		PCDHGA11
		PDE1C
		PDE4A
		PDE4B
		PDZD4
		PECR
		PER1
		PEX7
		PHF8
		PIK3CG
		PIK3R2
		PINX1
		PITX1
		PLAUR
		PLCB1
		PLCD1
		PLN
		PLXNA4
		POGZ
		POMGNT1
		PON1
		POT1
		PPFIA1
		PPP1R1B
		PPP1R3F
		PRICKLE1
		PRICKLE2
		PRKCB
		PRKD1
		PRSS38
		PRUNE2
		PSD3
		PSMD10
		PTCHD1
		PTEN
		PTGER3
		PTGS2
		PTPN11
		PTPRC
		PTPRT
		PXDN
		RAB11FIP5
		RAB19
		RAB39B
		RAI1
		RAPGEF4
		RASD1
		RASSF5
		RB1CC1
		RBFOX1
		RBM8A
		RBMS3
		REEP3
		RELN
		RERE
		RFWD2
		RGS7
		RHOXF1
		RIMS3
		RNPS1
		ROBO1
		ROBO2
		RORA
		RPL10
		RPP25
		RPS6KA2
		RPS6KA3
		SAE1
		SATB2
		SBF1
		SCFD2
		SCN1A
		SCN2A
		SCN7A
		SCN8A
		SDC2
		SDK1
		SEMA5A
		SERPINE1
		SETD2
		SETDB1
		SETDB2
		SEZ6L2
		SGSH
		SGSM3
		SH3KBP1
		SHANK1
		SHANK2
		SHANK3
		SLC16A3
		SLC16A7
		SLC1A1
		SLC22A15
		SLC24A2
		SLC25A12
		SLC25A14
		SLC25A24
		SLC25A27
		SLC30A5
		SLC35A3
		SLC38A10
		SLC39A11
		SLC4A10
		SLC6A3
		SLC6A4
		SLC6A8
		SLC9A6
		SLC9A9
		SLIT3
		SLITRK5
		SMG6
		SND1
		SNRPN
		SNTG2
		SNX19
		SOD1
		SOX5
		SPAST
		SRD5A2
		ST7
		ST8SIA2
		STK39
		STX1A
		STXBP1
		STXBP5
		SUCLG2
		SUV420H1
		SYAP1
		SYN1
		SYN2
		SYN3
		SYNE1
		SYNGAP1
		SYT17
		SYT3
		TAF1C
		TAF1L
		TBC1D5
		TBC1D7
		TBL1X
		TBL1XR1
		TBR1
		TBX1
		TCF4
		TDO2
		TGM3
		TH
		THRA
		TLK2
		TM4SF20
		TMEM231
		TMLHE
		TNIP2
		TOMM20
		TOP1
		TOP3B
		TPH2
		TPO
		TRIM33
		TRIP12
		TRPM1
		TSC1
		TSC2
		TSN
		TSPAN7
		TTI2
		TTN
		TUBGCP5
		TYR
		UBA6
		UBE2H
		UBE3A
		UBE3B
		UBE3C
		UBL7
		UBR5
		UBR7
		UPB1
		UPF2
		UPF3B
		USP9Y
		VASH1
		VIP
		VPS13B
		WNK3
		WNT1
		WNT2
		XIRP1
		XPC
		XPO1
		YEATS2
		YTHDC2
		YWHAE
		ZBTB16
		ZNF18
		ZNF385B
		ZNF407
		ZNF517
		ZNF827
		ZSWIM5

## Sheet: Altered Disease Proteins
Altered candidate Disease Proteins
Epilepsy	Alzheimers	ASD	PD	HD	ALS
ABAT	ABCA7	ABAT	AMFR	ACTB	ALAD
ACP2	ADAM10	ABCA7	BAG5	BIN1	APEX1
ADAM10	APBB2	ACY1	BAG6	CAST	CCS
ADK	APP	ADA	BCAP31	CASP7	CST3
ADNP	ATP2A2	ADK	BECN1	CRMP1	DYNC1H1
ADSL	ATP5A1	ADNP	CALR	DCTN1	EWSR1
ALDH5A1	ATP5B	ADSL	CDC37	DDX5	GARS
APP	ATP5C1	AFF4	CDK5	DNM1	GRN
ATCAY	ATP5D	ALDH5A1	CFL1	ECH1	HEXA
ATOX1	ATP5F1	ANK2	COMT	EEF2	HNRNPA2B1
BID	ATP5J	ANK3	COPS5	FN1	MAPT
BRD2	ATP5O	APP	CPLX1	XRCC6	OGG1
CAMK2D	BID	ATRX	CPLX2	HTT	RBMS1
CASP7	BIN1	BAIAP2	CSNK1D	HMGA1	SARM1
CBS	BLMH	BIN1	CSNK1E	NCL	SLC39A11
CDK5	CALM1	BRAF	CTTN	NPM1	SOD2
CHGA	CAPN1	BTAF1	DDRGK1	YBX1	SPG7
CIT	CAPN2	CADM1	DKK1	NUP98	ZNF512B
CLN6	CASP3	CAPRIN1	DNAJA1	PFN2	ATXN2
CSTB	CASP7	CASC4	DNM1	PHB	CHGB
DNM1	CASP9	CBS	DNM1L	PTEN	DCTN1
DPYSL2	CD2AP	CDKN1B	EDEM3	PTN	NEFH
EIF2S1	CDK5	CELF6	EIF2AK3	RBBP4	SPAST
ELP4	CELF1	CMIP	EIF2S1	SHC1	SQSTM1
FLNA	COX4I1	CSNK1D	EIF4G1	AURKA	TAF15
FMR1	COX5A	CTCF	ERC1	TOP1	VAPB
GLUD1	COX5B	CYFIP1	ERP29	TOP2A	VCP
HAX1	COX6A1	DCTN5	FBXO7	UBE2I	PARK7
KCNAB2	COX6B1	DNM1L	GAK	VCL	TBK1
L2HGDH	COX6C	DOCK4	GCH1	SYNJ1	SOD1
ME2	COX7A2L	DST	GIGYF2	WASF2	HNRNPA1
MVP	COX7C	EHMT1	GNB2L1	SH3GLB1	FUS
NDUFV1	CYC1	EIF4E	GPX1	LMNA	TARDBP
NEDD4	EIF2AK3	EP400	GSK3B	PAK1	ELP3
NEU1	FERMT2	EXOC6B	HAX1	MAPT	CHCHD10
NRP2	GSK3B	FABP5	HIP1R	VIM	LMNB1
PCMT1	HSD17B10	FMR1	HMGB1	ROCK1	MATR3
PHF6	IDE	GAN	HSP90B1	DPYSL2	UBQLN2
PHOX2A	MAPK1	GLO1	HSPA5	EEF1G	PRPH
PLAT	MAPK3	GNAS	HSPA8	PRPF40A
PLAUR	MAPT	GPD2	HTRA2	TPR
PURA	NAE1	GPHN	HYOU1	SYN1
SCARB2	NDUFA11	GPX1	IKBKG	SF3A1
SLC25A22	NDUFA12	GSK3B	INPP5F	YY1
SLC2A1	NDUFA2	GSN	MAP1LC3B	TUBB2A
SMS	NDUFA4	GSTM1	MAPK10	CCT5
SNAP25	NDUFA5	GTF2I	MAPT
STXBP1	NDUFA9	HCFC1	MCCC1
SURF1	NDUFB10	HDAC6	MCL1
SYN1	NDUFB4	HNRNPH2	MFN1
SYN2	NDUFB5	HUWE1	MFN2
TCF4	NDUFB6	INPP1	MTOR
TOP1	NDUFB8	ITGB3	NCK1
TSC1	NDUFB9	JMJD1C	NCK2
TSC2	NDUFC2	KLC2	NMD3
TUBA1A	NDUFS1	LRPPRC	NONO
U2AF1	NDUFS2	MAGED1	NPLOC4
UBE3A	NDUFS3	MAPK1	NQO1
UTRN	NDUFS5	MAPK3	NSF
YWHAB	NDUFS6	MBD3	OS9
	NDUFS8	MCPH1	PARK7
	NDUFV1	MED12	PDIA6
	NDUFV2	MKL2	PIK3R2
	NDUFV3	MSN	PIN1
	PICALM	NBEA	PLA2G6
	PLCB3	NDUFA5	PPFIA1
	PLCB4	NIPBL	PRDX3
	PPP3CA	NRP2	PSAP
	PPP3CB	OGT	PTBP1
	PPP3R1	PDE4B	RAB3A
	SDHA	PIK3R2	RAB3GAP1
	SDHB	PLAUR	RAB5A
	UQCRB	POGZ	RHOT1
	UQCRC1	PPFIA1	RNF41
	UQCRC2	PRUNE2	SCAMP1
	UQCRFS1	PSMD10	SCARB2
	UQCRH	PTEN	SCFD1
	UQCRQ	PTPN11	42983
		PXDN	SETD1A
		RAB11FIP5	SFPQ
		RB1CC1	SIPA1L2
		RERE	SIRT1
		RPP25	SNAP25
		RPS6KA3	SNX1
		SAE1	SNX2
		SBF1	SNX5
		SETDB1	SNX6
		SEZ6L2	SOD1
		SH3KBP1	SQSTM1
		SLC25A12	STUB1
		SLC25A24	STX1A
		SLC39A11	STXBP1
		SND1	STXBP5
		SOD1	SUMO1
		SPAST	SYN1
		STX1A	SYN2
		STXBP1	SYNJ1
		STXBP5	TAF1
		SUCLG2	TBL2
		SYAP1	TRAP1
		SYN1	TRIM25
		SYN2	TRIM32
		SYNE1	TXN
		TBC1D5	UBE2L3
		TBL1XR1	UBXN1
		TCF4	UCHL1
		TOP1	USP14
		TOP3B	VCP
		TRIM33	VDAC1
		TRIP12	VDAC2
		TSC1	VDAC3
		TSC2	VHL
		TSN	VPS13C
		TTI2	VPS26A
		TTN	VPS26B
		UBA6	VPS29
		UBE3A	VPS35
		UBE3C	VTI1B
		UBR5
		UPF2
		UPF3B
		XPO1
		YEATS2
		YWHAE

## Sheet: RNA_overlap_proteins
	RNA	Protein
Abhd6	-2.73909	-0.216006
Abr	-2.17828	-0.264302
Ap2b1	-0.699971	-0.534532
Ap3s1	-0.373429	-0.611999
Aplp2	-0.758091	-0.183249
Arih1	-0.70494	-0.69708
Atp2a2	-0.63461	-0.613003
Atrx	-1.52771	-0.575702
Atxn2	-0.439141	-0.157328
Bag6	-1.29106	-0.381391
Basp1	-0.498064	-0.450775
Casp3	-0.789746	-0.196876
Cdc23	-0.45919	-0.713154
Chd4	-0.38085	-0.243888
Chn2	-0.363662	-0.26635
Clic4	-0.72058	-0.199363
Cux1	-0.643672	-0.164735
Dnmt3a	-0.940563	-0.608865
Eci1	-3.23497	-0.883265
Ermp1	-0.711192	-0.527895
Gtf2h2	-0.664133	-0.267983
Hacd3	-0.509824	-0.204834
Herc4	-0.328035	-1.50687
Hnrnpa3	-0.509068	-0.398103
Hook3	-0.894314	-0.195272
Igf1r	-0.880476	-0.19382
Il6st	-0.793742	-0.324972
Kcnab2	-1.2536	-0.170248
Kif5a	-0.482208	-0.325275
Map4k4	-0.871446	-0.462468
Mbnl1	-0.404504	-0.25356
Mtap	-2.60727	-0.245355
Mtpn	-0.744463	-0.16577
Nedd4	-1.6625	-0.190182
Nfib	-0.818624	-0.235013
Pard3	-0.460221	-0.342811
Pde4d	-0.609577	-0.169753
Pnn	-0.835309	-0.50795
Ppat	-0.585315	-0.701776
Prkacb	-1.45146	-0.157341
Psmd11	-0.493606	-0.15534
Ptbp3	-0.461211	-0.162099
Rad50	-0.744381	-0.574605
Ranbp2	-0.484208	-0.230207
Rbbp9	-0.511459	-0.166053
Rnf20	-1.36254	-1.1268
Sh3kbp1	-0.802785	-0.180563
Slain2	-0.664877	-0.171849
Slc7a1	-0.337141	-0.443945
Sort1	-0.670234	-0.299794
Ssr3	-0.972693	-0.318455
Tjp1	-1.6818	-0.228969
Tom1l2	-0.916494	-0.239452
Ubr2	-0.556485	-0.266494
Wdr7	-0.954658	-0.226965
Whsc1l1	-0.522581	-0.361032
Ythdf3	-1.14506	-0.569562
Aftph	3.18231	0.575268
Atp5l	0.415773	0.819548
Brd9	0.368741	0.522642
Bud31	0.32342	0.349246
Clic1	0.420698	0.228397
Comt	0.40038	0.838535
Cox7c	0.370398	0.309231
Dnajc7	0.323451	0.303629
Dnph1	0.523049	0.487786
Dpy30	0.368065	0.508513
Grpel1	0.426795	0.707577
Gtf3c1	1.65476	0.185677
Hist3h2ba	0.687054	0.226135
Idh3B	0.396318	0.382601
Mrpl13	0.391804	0.224127
Ndufa11	0.352587	0.208011
Ndufb8	0.660053	1.08356
Ndufs8	0.397666	0.158538
Pafah1b3	0.653558	0.412933
Pcnt	0.398484	0.882605
Pofut2	0.387808	1.02165
Psip1	1.1717	0.677424
Rpl24	0.456515	0.182533
Rpl35	0.322527	0.659078
Rps15	0.333846	0.178168
Rps5	0.342234	0.284795
S100a10	0.369686	0.530676
Sco1	0.56699	0.206044
Sdhb	0.288694	0.168166
Sod1	0.37543	0.240088
Tfam	0.321771	0.378939
Thoc6	0.512201	0.677446
U2af1	0.680442	0.610334
