# Supplementary material for: Integrative Proteome Analysis Revels 3-Hydroxybutyrate Exerts Neuroprotective Effect by Influencing Chromatin Bivalency
Source: Int J Mol Sci. 2023 Jan 3;24(1):868. doi: 10.3390/ijms24010868 (PMC9821512; doi:10.3390/ijms24010868)
Supplement: Supplementary file 1 [file ijms-24-00868-s001.zip › Supplemental Table S2.XLSX]

## Sheet: Sheet1
Ratio H/L normalized F1	Ratio H/L normalized F2	Ratio H/L normalized R1	Ratio H/L normalized R2	C: T-test Significant	N: Peptides	N: Razor + unique peptides	N: Unique peptides	N: Sequence coverage [%]	N: Unique + razor sequence coverage [%]	N: Unique sequence coverage [%]	N: Mol. weight [kDa]	N: Q-value	N: Score	N: Intensity	N: Intensity L	N: Intensity H	N: -Log T-test p-value	N: T-test Difference	T: Protein IDs	T: Majority protein IDs	T: Protein names	T: Gene names
-1.52687	0.362666	-0.344488	-0.0429244		3	3	3	31.3	31.3	31.3	7.7662	0	7.6201	2186600000	1146400000	1040200000	0.386997	-0.387903	Q7JD02;Q7JCZ0;Q5GA80;D2J4F9;A3R456;A3R404;A3E4B1;A0A0F6PXT9;A0A067XKW5;A0A023J6C2;A0A023J653;A0A023J5Y9;P03930;A0A075DCI0	Q7JD02;Q7JCZ0;Q5GA80;D2J4F9;A3R456;A3R404;A3E4B1;A0A0F6PXT9;A0A067XKW5;A0A023J6C2;A0A023J653;A0A023J5Y9;P03930	ATP synthase protein 8	Atp8;mt-Atp8;ATP8;Mtatp8
-0.0565362	-0.867989	1.51383	0.296049		4	4	4	16.3	16.3	16.3	25.976	0	115.67	10176000000	5403300000	4772800000	0.164269	0.221339	Q7JD03;Q7JCZ1;Q5GA81;K7XKA7;K7XK22;A3R481;A3R455;A3E4B0;A0A0F6PXF3;A0A075DC90;A0A023J6F3;P00405;A0A023J6I7;A0A023J607;A0A023J5Y1	Q7JD03;Q7JCZ1;Q5GA81;K7XKA7;K7XK22;A3R481;A3R455;A3E4B0;A0A0F6PXF3;A0A075DC90;A0A023J6F3;P00405;A0A023J6I7	Cytochrome c oxidase subunit 2	COX2;mt-Co2;COXII;Mtco2
-1.53751	4.08517	-2.55277	1.5107		4	4	4	28.3	28.3	28.3	19.76	0	200.49	5552800000	3666600000	1886200000	0.0867175	0.376399	A0A067XG47;A0A023T672;Q9CWZ3;Q9CT44;A0A0G2JEA9;A0A0G2JFX7	A0A067XG47;A0A023T672;Q9CWZ3	RNA-binding protein 8A	RBM8;Rbm8a
-0.369035	-0.558963	0.960132	-0.154324		6	6	6	41.2	41.2	41.2	17.31	0	135.55	5673000000	3344400000	2328500000	0.0295828	-0.0305477	A0A023T778;Q9CQL1;P61327;G3UZW7;G3UYI5	A0A023T778;Q9CQL1;P61327;G3UZW7	Protein mago nashi homolog 2;Protein mago nashi homolog	Magohb;Magoh
-1.63111	-0.527824	0.246686	-0.0728604		10	10	10	49.5	49.5	49.5	24.489	0	25.204	1748700000	941730000	806960000	0.504357	-0.496277	Q78ZJ8;A0A068BFR3;P46638;G3UY29;E9Q3P9;F8WGS1;Q0PD45;P62492;Q3UZ37;G3UZD3;G3UZL4;Q9QWU0;E9Q6B3	Q78ZJ8;A0A068BFR3;P46638;G3UY29;E9Q3P9;F8WGS1;Q0PD45;P62492;Q3UZ37;G3UZD3	Ras-related protein Rab-11B;Ras-related protein Rab-11A	Rab11b;Rab11a
-0.204549	0.243182	-0.0962618	-1.00065		15	15	4	32.2	32.2	10.1	74.11	0	316.51	3447800000	1639500000	1808400000	0.410138	-0.26457	A0A068BFR6;Q9QWT9	A0A068BFR6;Q9QWT9	Kinesin-like protein;Kinesin-like protein KIFC1	Kifc1
-0.561537	-0.206046	-0.131326	0.232396		8	8	8	22.8	22.8	22.8	63.678	0	258.75	3479500000	1738000000	1741400000	0.418681	-0.166628	A0A068BIU7;Q3UM80;A0A068BFS0;Q9Z0H1;Q8R0T3	A0A068BIU7;Q3UM80;A0A068BFS0;Q9Z0H1;Q8R0T3	WD repeat-containing protein 46	Wdr46
-0.280107	NA	1.1069	-1.80194		6	6	6	31.2	31.2	31.2	30.359	0	10.35	657290000	290690000	366610000	0.133075	-0.32505	A0A068BIT8;P28063;G3UZW8	A0A068BIT8;P28063;G3UZW8	Proteasome subunit beta type;Proteasome subunit beta type-8	Psmb8
-0.1376	-0.372431	0.33825	-0.489954		11	10	0	8.7	8.7	0	194.02	0	323.31	8722500000	4193900000	4528500000	0.363494	-0.165434	A0A068ETZ5;Q1KYM2	A0A068ETZ5;Q1KYM2
-1.10755	-0.985131	0.655558	NA		10	1	0	19.4	2.4	0	60.557	0	5.7229	1293200000	774880000	518310000	0.311519	-0.479042	A0A068EWW2;A0A068F126;Q8C1W7;Q8BFR9;Q60588;Q1KYM1;Q6YIY0;G4V4Z2	A0A068EWW2;A0A068F126;Q8C1W7;Q8BFR9;Q60588;Q1KYM1;Q6YIY0;G4V4Z2		Mela;gag
-0.562197	-1.47827	1.43565	NA		5	5	5	30.8	30.8	30.8	27.763	0	62.447	316470000	228860000	87609000	0.077523	-0.201604	F7BUB8;F6S4K9;A0A068WAZ7;A2A839;A2A838;A0A068WAQ5;A2A842;A2A841;P48193;Q3V048;B6ZHC2;B6ZHC8;Q3U0G7;B6ZHC3;F7CR30;Q3UH12;A2AD32	F7BUB8;F6S4K9;A0A068WAZ7;A2A839;A2A838;A0A068WAQ5;A2A842;A2A841;P48193;Q3V048;B6ZHC2;B6ZHC8	Protein 4.1	Epb4.1;Epb41
-0.360231	-0.744125	-0.106884	1.70383		5	5	5	33.6	33.6	33.6	24.196	0	201.09	2622300000	1568100000	1054200000	0.0782404	0.123148	A0A087WNP6;Q4VAA2;F8WGL9;A0A087WRM0;A0A087WS49	A0A087WNP6;Q4VAA2	Protein CDV3	Cdv3
-0.214759	0.983678	0.90644	-0.171975		6	6	6	52.6	52.6	52.6	10.657	0	323.31	9337100000	4280900000	5056200000	0.473185	0.375846	A0A087WQE6;A0A087WNT1;P83940;A0A087WPE4	A0A087WQE6;A0A087WNT1;P83940	Transcription elongation factor B polypeptide 1	Tceb1
-1.17821	-0.323678	0.820387	-0.621993		9	9	7	17.9	17.9	15.7	53.974	0	238.83	1466600000	814300000	652300000	0.305029	-0.325873	A0A087WNV1;A0A087WSR7;A0A087WR52;Q8K2K6;A0A087WRL1	A0A087WNV1;A0A087WSR7;A0A087WR52;Q8K2K6;A0A087WRL1	Arf-GAP domain and FG repeat-containing protein 1	Agfg1
-1.37161	-0.518164	0.278339	-0.070252		3	3	3	24.6	24.6	24.6	14.948	0	49.268	410560000	215130000	195430000	0.490397	-0.420422	A0A087WP24;A0A087WRJ2;A0A087WPF8;A0A087WQN8;A0A087WSR2;E9QN99;Q8VCR7	A0A087WP24;A0A087WRJ2;A0A087WPF8;A0A087WQN8;A0A087WSR2;E9QN99;Q8VCR7	Alpha/beta hydrolase domain-containing protein 14B	Abhd14b
NA	-1.69928	0.222835	-0.311038		2	2	2	25	25	25	14.252	0	80.204	605790000	322040000	283760000	0.389856	-0.595827	A0A087WPL1;F7C957;Q8R1G6	A0A087WPL1;F7C957;Q8R1G6	PDZ and LIM domain protein 2	Pdlim2
-0.432941	0.392098	0.0556962	-0.0330883		43	43	43	36.3	36.3	36.3	149.62	0	323.31	36538000000	18599000000	17939000000	0.0086647	-0.00455898	A0A087WPL5;E9QNN1;O70133;Q3UR42;Q3TF92;Q05BR6;Q3TEB2	A0A087WPL5;E9QNN1;O70133;Q3UR42	ATP-dependent RNA helicase A	Dhx9
NA	0.0186342	-0.107152	-0.181166		1	1	1	1.5	1.5	1.5	122.65	0	11.998	154300000	69563000	84735000	0.579811	-0.0898948	E9PUA3;A0A087WQ39;Q8R0S2	E9PUA3;A0A087WQ39;Q8R0S2	IQ motif and SEC7 domain-containing protein 1	Iqsec1
NA	0.536849	1.12337	-0.0154976		4	4	4	17.9	17.9	17.9	34.343	0	18.452	432340000	239740000	192590000	0.624558	0.548241	A0A087WQB0;Q3UIS6;Q569V4;Q3UBK1;P60762;Q3U5J6;Q5DTS9;A0A087WQ34	A0A087WQB0;Q3UIS6;Q569V4;Q3UBK1;P60762;Q3U5J6;Q5DTS9	Mortality factor 4-like protein 1	Morf4l1
-0.755795	-0.499953	0.368961	-0.183963		2	2	2	2.4	2.4	2.4	102.56	0	5.6254	801830000	471740000	330090000	0.456045	-0.267687	B7ZNN9;A0A087WQK5;A0A087WR24;Q2HXL6;B7ZNP0	B7ZNN9;A0A087WQK5;A0A087WR24;Q2HXL6;B7ZNP0	alpha-1,2-Mannosidase;ER degradation-enhancing alpha-mannosidase-like protein 3	Edem3
NA	0.822689	1.36142	0.380484		4	4	4	2.9	2.9	2.9	194.3	0	10.617	231770000	113670000	118110000	1.02365	0.854863	A0A087WQN7;F8VQ87;P97789	A0A087WQN7;F8VQ87;P97789	5-3 exoribonuclease 1	Xrn1
-0.00351005	-0.544582	0.431637	0.88654		6	6	6	18	18	18	51.209	0	15.555	463500000	251270000	212220000	0.241538	0.192521	A0A087WQS2;Q9CQC6;A0A087WPF9;A0A087WS48	A0A087WQS2;Q9CQC6;A0A087WPF9	Basic leucine zipper and W2 domain-containing protein 1	Bzw1
-0.10799	-1.2868	0.629679	0.158655		16	16	16	11.1	11.1	11.1	249.58	0	99.414	1324600000	761630000	562950000	0.133794	-0.151613	Q3UH17;A0A087WS56;Q3UHL6;Q3UGY5;A0A087WR50;P11276;B7ZNJ1;B9EHT6;Q3TCF1;A0A087WSN6;Q3UHR1;Q8R3F3;Q3UZF9;Q3TCL7;Q3TBB4;Q99KD0;Q9Z1Z8;A0A087WS99;Q4KL80	Q3UH17;A0A087WS56;Q3UHL6;Q3UGY5;A0A087WR50;P11276;B7ZNJ1;B9EHT6;Q3TCF1;A0A087WSN6;Q3UHR1;Q8R3F3;Q3UZF9	Fibronectin;Anastellin	Fn1
-0.202555	NA	0.607045	-0.0140695		7	7	1	6.9	6.9	1	168.11	0	19.57	410920000	206330000	204590000	0.188523	0.13014	E9QNY9;A0A087WRE8	E9QNY9;A0A087WRE8		Clasp1
-0.422462	-0.00636189	0.311184	NA		3	2	2	17.8	13.7	13.7	20.486	0	31.875	924770000	476900000	447870000	0.0601989	-0.0392134	A0A087WRH3;Q9DB01;Q8BP63;P57724;A0A087WR61;A0A087WSI1;A0A087WQ06;A0A087WRJ6;A0A087WP16	A0A087WRH3;Q9DB01;Q8BP63;P57724;A0A087WR61;A0A087WSI1	Poly(rC)-binding protein 4	Pcbp4
NA	0.103934	0.238493	0.172652	+	1	1	1	9.5	9.5	9.5	26.179	0	5.7406	134540000	72298000	62242000	1.32267	0.171693	A0A087WRM2;Q3U0F3;Q91VK4	A0A087WRM2;Q3U0F3;Q91VK4	Integral membrane protein 2C;CT-BRI3	Itm2c
0.828225	0.125519	-0.440846	0.0273074		2	2	2	8.9	8.9	8.9	13.785	0	30.226	478900000	227660000	251240000	0.192579	0.135051	A0A087WSH6;A0A087WRN5;Q3UPL5	A0A087WSH6;A0A087WRN5;Q3UPL5	Uncharacterized protein C11orf96 homolog	Gm13889;Ag2
NA	-0.227016	0.0742891	-0.0483758		5	4	4	17.7	15.9	15.9	53.881	0	71.242	473240000	261320000	211930000	0.281009	-0.0670344	A0A087WSU4;Q61122;E9PZ64;D3Z008;D3Z292	A0A087WSU4;Q61122;E9PZ64	NGFI-A-binding protein 1	Nab1
-0.304309	-0.152003	1.10883	-0.151209		29	29	29	13.2	13.2	13.2	310.72	0	323.31	5754500000	3221600000	2532900000	0.137124	0.125327	A0A0A0MQ79;Q3TLH4;S4R294;S4R2J9;S4R2E2;S4R209;S4R2L9;S4R298	A0A0A0MQ79;Q3TLH4;S4R294;S4R2J9	Protein PRRC2C	Prrc2c
-0.150545	0.288418	0.659107	-0.847917		12	12	12	23.3	23.3	23.3	91.287	0	136.01	1449500000	752920000	696600000	0.0127338	-0.0127342	A0A0G2JFY0;A0A0A0MQ80;B7ZNK9;Q3UMC0	A0A0G2JFY0;A0A0A0MQ80;B7ZNK9;Q3UMC0	Spermatogenesis-associated protein 5	Spata5
NA	0.216362	0.549451	0.383831		1	1	1	3.5	3.5	3.5	61.753	0.00060594	3.2528	56813000	31098000	25715000	1.23976	0.383215	Q9QYS7;Q9QYS6;Q3USK4;Q2M4G6;S4R2C4;A0A0A0MQ87;Q62245;Q02384	Q9QYS7;Q9QYS6;Q3USK4;Q2M4G6;S4R2C4;A0A0A0MQ87;Q62245;Q02384	Son of sevenless homolog 1;Son of sevenless homolog 2	Sos1;Sos2
-1.00976	4.26566	2.19159	0.146611		5	5	5	3	3	3	281.53	0	15.715	133790000	68765000	65023000	0.501357	1.39853	A0A0A0MQ98;G3UZM1;Q69ZK6;G3UYW3	A0A0A0MQ98;G3UZM1;Q69ZK6	Probable JmjC domain-containing histone demethylation protein 2C	Jmjd1c
0.49211	-0.398494	-0.0699771	0.0561462		3	3	3	19.1	19.1	19.1	24.444	0	13.268	109240000	55841000	53400000	0.0359142	0.0199462	V9GXB5;A0A0A0MQB8;H3BLB6;Q3TYM2;Q3UJ35;Q3TY73;B1AWK4;Q6GU28;Q60954;P97367;A0A0A7EPH8	V9GXB5;A0A0A0MQB8;H3BLB6;Q3TYM2;Q3UJ35;Q3TY73;B1AWK4;Q6GU28;Q60954;P97367	Homeobox protein Meis1;Homeobox protein Meis2	Meis1;Meis2
-0.0896664	-0.536796	1.22152	-0.140909		11	11	7	28.5	28.5	16.8	76.259	0	323.31	7705800000	3879100000	3826700000	0.104569	0.113538	A0A0A0MQC7;A2A5Y6;P10637;Q3UH19;Q8C5K4	A0A0A0MQC7;A2A5Y6;P10637	Microtubule-associated protein;Microtubule-associated protein tau	Mapt
-0.0553365	NA	0.0864615	0.40878		3	3	3	33.6	33.6	33.6	15.362	0	87.976	636550000	319660000	316890000	0.400773	0.146635	A0A0A0MQC9;Q9D0R8	A0A0A0MQC9;Q9D0R8	Protein LSM12 homolog	Lsm12
NA	0.00216244	0.268573	-0.0359054		3	3	3	7.4	7.4	7.4	61.017	0	31.78	1036400000	665340000	371070000	0.30133	0.0782768	A0A0A0MQM6;I1E4X2;A0A0A0MQE0;E9Q6Z8;F8VQL7;P25425;P70260;Q3U5D1;H3BJT4;H3BKB7;Q7TSC9;P31362;Q00196;O89067	A0A0A0MQM6;I1E4X2;A0A0A0MQE0;E9Q6Z8;F8VQL7;P25425;P70260;Q3U5D1;H3BJT4;H3BKB7;Q7TSC9;P31362;Q00196	POU domain protein;POU domain, class 2, transcription factor 1;POU domain, class 2, transcription factor 3;POU domain, class 2, transcription factor 2	Pou2f1;Pou2f3;Pou2f2
-1.14462	-0.753872	1.14353	-0.323543		2	2	2	3.9	3.9	3.9	119.73	0	50.651	595180000	308940000	286240000	0.202618	-0.269625	A2AHC4;A0A0A0MQE5;A2AHC3	A2AHC4;A0A0A0MQE5;A2AHC3	Calmodulin-regulated spectrin-associated protein 1	Camsap1
0.229096	-1.16783	1.62839	NA		4	4	4	20.9	20.9	20.9	37.187	0	7.8949	606850000	410410000	196440000	0.0955089	0.229883	A0A0A0MQF5;Q8K2H2	A0A0A0MQF5;Q8K2H2	OTU domain-containing protein 6B	Otud6b
0.321351	0.792272	1.48689	-4.81419		23	23	4	68.8	68.8	14.4	35.81	0	323.31	243430000000	137790000000	105650000000	0.138814	-0.553419	D2KHZ9;A0A0A0MQF6;P16858;S4R257;D3YYI5;Q3TUZ9;Q6IWE3;W8QM43;Q4VBD1;Q8CEV2;V9GXA7;V9GX06;Q8BJ40	D2KHZ9;A0A0A0MQF6;P16858;S4R257;D3YYI5;Q3TUZ9	Glyceraldehyde-3-phosphate dehydrogenase	GAPDH;Gapdh;Gm7293;Gm10481
-0.0323297	-1.14957	2.02251	NA		2	2	2	15.7	15.7	15.7	17.772	0	26.008	441760000	341920000	99838000	0.101603	0.280203	A0A0A0MQL2;E9PUH0;Q80WR5	A0A0A0MQL2;E9PUH0;Q80WR5	UPF0688 protein C1orf174 homolog	A430005L14Rik
-0.0471148	-0.227253	0.754091	1.91921		7	4	3	10.7	7.3	4.5	69.859	0	204.47	1882900000	1006800000	876140000	0.512363	0.599732	A0A0A0U6W1;A0A0A0UCD5;Q8K170;A0A0A0UEG7;Q80SV3;Q505R5;A0A0A0U847;B6DYU5;Q64262	A0A0A0U6W1;A0A0A0UCD5;Q8K170;A0A0A0UEG7;Q80SV3;Q505R5		EG622147;env
-0.0569564	-0.411944	-0.935535	-0.108491		5	5	5	27.5	27.5	27.5	29.721	0	19.608	403610000	199320000	204290000	0.803298	-0.378232	A0A0A1HAM8;P26645;Q05BL6	A0A0A1HAM8;P26645	Myristoylated alanine-rich C-kinase substrate	Marcks
NA	0.16221	0.556245	-0.207393		5	5	5	37.5	37.5	37.5	27.146	0	160.56	2324300000	1037500000	1286800000	0.28354	0.170354	A0A0A6YVR9;I6L9E0;Q3U3J6;P09925;V9GXE6	A0A0A6YVR9;I6L9E0;Q3U3J6;P09925;V9GXE6	Surfeit locus protein 1	Surf1
-0.196889	NA	1.44301	-0.0159258		5	5	5	26.3	26.3	26.3	28.522	0	35.785	913080000	467190000	445890000	0.290437	0.410064	A0A0A6YVT1;A0A0A6YXN9;A0A0A6YY75;Q64735;Q62479;A0A0A6YXR6	A0A0A6YVT1;A0A0A6YXN9;A0A0A6YY75;Q64735;Q62479	Complement component receptor 1-like protein	Cr1l
-0.245318	-0.0308403	1.49106	-0.294194		5	5	5	12	12	12	42.147	0	323.31	2487800000	1185200000	1302600000	0.204061	0.230178	A0A0A6YVU8;Q9JKV1;Q8VCI8;D3YUD8	A0A0A6YVU8;Q9JKV1;Q8VCI8;D3YUD8	Proteasomal ubiquitin receptor ADRM1	Gm9774;Adrm1
NA	-1.49879	0.695372	0.0427391		4	4	1	19.9	19.9	7.8	37.8	0	17.114	706040000	431050000	275000000	0.134137	-0.25356	A0A0A6YWB0;A0A0A6YVV8;A0A0A6YWG1;A0A0A6YXQ4	A0A0A6YWB0;A0A0A6YVV8;A0A0A6YWG1;A0A0A6YXQ4		Mbnl1
-0.0909258	0.304978	-0.915712	0.132957		10	8	8	15.7	13.7	13.7	103.75	0	25.112	1104400000	529400000	574970000	0.197036	-0.142176	Q921M8;A0A0A6YW28;Q6NXV6;Q3TEX8;P35123;Q3TPN5;A0A0A6YVY7;Q5DTK8;A0A0A6YWM7;Q3TQZ9;Q3T9X4;Q3TFK2;Q8C0C2;Q99K46	Q921M8;A0A0A6YW28;Q6NXV6;Q3TEX8;P35123;Q3TPN5;A0A0A6YVY7;Q5DTK8	Ubiquitin carboxyl-terminal hydrolase;Ubiquitin carboxyl-terminal hydrolase 4	Usp4
-0.128929	-0.662643	-0.980098	-0.0781998		14	14	0	14	14	0	146.73	0	174.07	2772500000	1295800000	1476700000	0.90911	-0.462468	B7ZNR8;A0A0A6YW53;A0A0A6YWR8;E9PVG7;B7ZNR9;F8VPL5;P97820;A0A0A6YVZ8;A0A0A6YVR7;A0A0A6YWJ2;A0A0A6YXE5;Q61155;E0CYV5	B7ZNR8;A0A0A6YW53;A0A0A6YWR8;E9PVG7;B7ZNR9;F8VPL5;P97820	Mitogen-activated protein kinase kinase kinase kinase 4	Map4k4
-0.179711	-0.489787	0.72342	0.0201941		12	12	12	19.5	19.5	19.5	95.295	0	41.833	1890900000	1015000000	875880000	0.0235915	0.0185289	A0A0A6YW80;G3X8Y3;Q80UM3;Q8K2S4;A0A0A6YX86;A0A0A6YXF4	A0A0A6YW80;G3X8Y3;Q80UM3;Q8K2S4	N-alpha-acetyltransferase 15, NatA auxiliary subunit	Naa15
0.730053	-0.698412	NA	-0.964288		4	4	4	17.4	17.4	17.4	37.556	0	48.293	177610000	69126000	108490000	0.211508	-0.310882	A0A0A6YW89;A7UAK4;A0A0A6YY64;Q8BVM1;A2AUP3;A2AUP5;Q9ESY2;A2AUP1;Q7TS91;A2AUP4;A7UAK8;Q3U3S6;A7UAK5;Q3UU45	A0A0A6YW89;A7UAK4;A0A0A6YY64;Q8BVM1;A2AUP3;A2AUP5;Q9ESY2;A2AUP1;Q7TS91;A2AUP4;A7UAK8;Q3U3S6;A7UAK5		Pfkfb3
0.395063	-1.25825	NA	-0.0024506		3	3	3	6	6	6	93.012	0	24.58	211320000	111340000	99980000	0.20688	-0.288547	Q3TPU9;A0A0A6YXJ4;A0A0A6YWE6;Q3UHD7;Q61137;A0A0A6YWD1	Q3TPU9;A0A0A6YXJ4;A0A0A6YWE6;Q3UHD7;Q61137	Astrotactin-1	Astn1
-0.150113	0.52095	0.221203	-0.155102		6	6	6	16.1	16.1	16.1	64.926	0	39.022	677040000	394330000	282700000	0.258896	0.109235	A0A0A6YX33;A0A0A6YWI6;A0A0A6YX71;Q6PGN3	A0A0A6YX33;A0A0A6YWI6;A0A0A6YX71;Q6PGN3	Serine/threonine-protein kinase DCLK2	Dclk2
-0.504632	NA	2.18679	-0.394624		6	6	6	20.9	20.9	20.9	50.811	0	55.322	1256400000	637500000	618910000	0.171483	0.429177	A0A0A6YWP6;A0A0A6YX18;Q8BVE3;Q3U9S9;A0A0A6YVU0	A0A0A6YWP6;A0A0A6YX18;Q8BVE3	V-type proton ATPase subunit H	Atp6v1h
-0.666851	NA	1.54793	0.0462356		6	6	6	13.4	13.4	13.4	72.541	0	13.471	380480000	256850000	123630000	0.165916	0.309105	A0A0A6YWS6;Q8BTT6;A0A0A6YXE1;A0A0A6YXM9	A0A0A6YWS6;Q8BTT6	Digestive organ expansion factor homolog	Diexf
-0.241526	-0.400016	0.517978	0.103395		16	16	16	20.7	20.7	20.7	143.45	0	160.65	2124700000	1194200000	930460000	0.00797991	-0.00504232	E9Q9M5;A0A0A6YWX1;J3KMM1;Q3UJD6;A0A0A6YWN9;A0A0A6YX42;A0A0A6YXT9	E9Q9M5;A0A0A6YWX1;J3KMM1;Q3UJD6;A0A0A6YWN9	Ubiquitin carboxyl-terminal hydrolase;Ubiquitin carboxyl-terminal hydrolase 19	Usp19
-0.764052	-0.414576	0.720992	0.635853		9	9	9	44.8	44.8	44.8	14.411	0	112.29	6412000000	3582400000	2829600000	0.039753	0.0445544	Q9CY93;Q5M9K9;A0A0A6YX26;P62900;A0A0A6YXL3;Q58DZ1	Q9CY93;Q5M9K9;A0A0A6YX26;P62900;A0A0A6YXL3	60S ribosomal protein L31	Rpl31
0.0977456	-0.107741	-0.811882	-0.253142		10	7	7	36.6	25.8	25.8	43.165	0	227.25	1065000000	421760000	643210000	0.582375	-0.268755	A0A0A6YX73;Q8K1M3;P12367;A0A0A6YY28;Q9CYV3	A0A0A6YX73;Q8K1M3;P12367	cAMP-dependent protein kinase type II-alpha regulatory subunit	Prkar2a
-0.0122425	-1.61963	2.45253	0.244924		14	14	14	28.6	28.6	28.6	58.35	0	103.16	2621900000	1331700000	1290200000	0.112808	0.266397	A0A0A6YXC8;E9QKR1;A0A0A6YW06;J3QNM3;E9QKQ9;E9QLZ9;Q03173;A0A0A6YVZ6	A0A0A6YXC8;E9QKR1;A0A0A6YW06;J3QNM3;E9QKQ9;E9QLZ9;Q03173	Protein enabled homolog	Enah
0.578407	NA	-0.177854	0.0524012		3	3	3	7	7	7	62.531	0.00021673	4.4011	94534000	47508000	47025000	0.244542	0.150985	Q8VDM5;Q8R0G3;Q5FWX7;E9Q6C1;F6UHR6;E9PXZ2;A0A0A6YXH3;A2A8Z1;Q99LZ2	Q8VDM5;Q8R0G3;Q5FWX7;E9Q6C1;F6UHR6;E9PXZ2;A0A0A6YXH3;A2A8Z1;Q99LZ2	Oxysterol-binding protein;Oxysterol-binding protein-related protein 9	Osbpl9
-0.948196	-0.154667	0.929666	-0.381726		2	2	2	58.3	58.3	58.3	6.7426	0	10.915	901210000	403100000	498110000	0.12633	-0.138731	D3Z5Y5;D3YX12;A0A0A6YXR0;Q8BGS7	D3Z5Y5;D3YX12;A0A0A6YXR0;Q8BGS7	Choline/ethanolaminephosphotransferase 1	Cept1
-0.67512	-0.613057	1.23943	0.268869		6	6	6	28.5	28.5	28.5	32.136	0	55.944	821020000	449300000	371720000	0.0407846	0.0550305	A0A0A6YXR4;Q80XR3;P47199;D3YUG9;V9GXY8;D3YWU6;D3Z4Q4;D3Z2X0;Q3UYY0;A0A0G2JFU5;A0A0A6YVS7	A0A0A6YXR4;Q80XR3;P47199;D3YUG9;V9GXY8;D3YWU6;D3Z4Q4;D3Z2X0;Q3UYY0	Quinone oxidoreductase	Cryz
-0.0870283	-0.0536584	-0.426318	0.180119		11	11	11	31.2	31.2	31.2	61.461	0	125.95	4006000000	1801800000	2204200000	0.305259	-0.0967214	A0A0B4J1E2;Q9CSN1;Q3TM37;Q9CV75;Q80VH1	A0A0B4J1E2;Q9CSN1;Q3TM37;Q9CV75	SNW domain-containing protein 1	Snw1
-0.235314	0.962586	-0.62068	0.232955		5	5	4	26	26	22.8	28.655	0	12.752	934950000	444550000	490400000	0.0865527	0.0848867	A0A0B4J1E5;Q8C476;Q543C2;Q99PM9;A0A0A6YXW7;A0A0A6YVQ3;A0A0A6YXG9;F7CBX2	A0A0B4J1E5;Q8C476;Q543C2;Q99PM9;A0A0A6YXW7;A0A0A6YVQ3;A0A0A6YXG9	Uridine kinase;Uridine-cytidine kinase;Uridine-cytidine kinase 2	Uck2
1.74983	-1.09385	0.354427	-0.143785		10	10	6	27.1	27.1	15.9	57.922	0	182.58	1210900000	665090000	545780000	0.131354	0.216657	Q4FJX1;Q3UGH8;A0A0B4J1E7;O35343;D3YTN1	Q4FJX1;Q3UGH8;A0A0B4J1E7;O35343;D3YTN1	Importin subunit alpha;Importin subunit alpha-3	Kpna4
0.10675	0.57192	1.82204	NA		5	5	5	9.3	9.3	9.3	117.23	0	57.363	1996600000	1038700000	957940000	0.610572	0.833571	A0A0B4J1F2;A0A0B4J1M9;P27546;E9PZ43;A0A0G2JDN7;A0A0G2JE57;A0A0G2JDU1;A0A0G2JFK3;A0A0G2JDY5;A0A0G2JFT4;A0A0G2JG35;A0A0G2JFH2	A0A0B4J1F2;A0A0B4J1M9;P27546	Microtubule-associated protein;Microtubule-associated protein 4	Map4
NA	-0.517647	1.03786	1.41254		3	3	3	15	15	15	45.699	0	33.082	460400000	271120000	189280000	0.409542	0.64425	Q3UZ20;A0A0B4J1G5;Q58E60;Q3TVH6;Q9JHC9	Q3UZ20;A0A0B4J1G5;Q58E60;Q3TVH6;Q9JHC9	ETS-related transcription factor Elf-2	Elf2
-0.0179574	-0.258425	0.992403	-0.491904		6	6	6	7.1	7.1	7.1	115.28	0	27.658	1120900000	562650000	558210000	0.0581037	0.0560289	A0A0F7IQ06;P43406;A2AKI5;B7ZCI9;Q3U4C8	A0A0F7IQ06;P43406;A2AKI5	Integrin alpha-V;Integrin alpha-V heavy chain;Integrin alpha-V light chain	Itgav
NA	0.528571	0.318506	-0.27262		6	6	6	12.2	12.2	12.2	84.19	0	68.734	238100000	109850000	128250000	0.293799	0.191486	A0A0G2JD95;Q80T69;D6RG56	A0A0G2JD95;Q80T69	Round spermatid basic protein 1	Rsbn1
0.182184	-0.128819	0.888515	-0.152638		11	11	11	32.2	32.2	32.2	54.127	0	129.2	3496000000	1748500000	1747500000	0.322623	0.19731	A0A0G2JDC1;E9Q1V9;E9Q1T1;A0A0G2JGS4;Q6PHZ2;Q8C8X9;E9Q1W0;Q8CCM0;Q8C4I3;F6ZIE1;Q3V1X9;E9PXV3;F6RWZ9;O70459;F7A856;Q80TN1;F8WIS9;P11798;Q3TY93;Q5SVI9;Q5SVJ1;Q5SVI3;Q5SVI0;Q5SVI2;Q8BL41;Q68EG2;Q5SVI1;Q5SVJ0;P28652;E9QAJ4;D6RDQ8	A0A0G2JDC1;E9Q1V9;E9Q1T1;A0A0G2JGS4;Q6PHZ2;Q8C8X9;E9Q1W0;Q8CCM0	Calcium/calmodulin-dependent protein kinase type II subunit delta	Camk2d
-0.192612	NA	0.156434	-0.136848		6	6	6	14.2	14.2	14.2	62.697	0	17.067	958290000	375800000	582490000	0.18878	-0.0576751	A0A0G2JDI9;Q9DBZ6;Q3U645;P55096;Q91VT3;Q3UNS0;Q71V77;A0A0G2JGA4	A0A0G2JDI9;Q9DBZ6;Q3U645;P55096;Q91VT3;Q3UNS0	ATP-binding cassette sub-family D member 3	Abcd3
NA	0.0543624	0.115832	1.45577		2	1	1	14.9	9.9	9.9	18.532	0.00021617	4.3127	366710000	209220000	157490000	0.446568	0.541989	Q6LEQ3;A0A0G2JDL3;Q543F6;P49615	Q6LEQ3;A0A0G2JDL3;Q543F6;P49615	Cyclin-dependent-like kinase 5	Cdk5
-0.242294	0.552475	-0.606537	NA		8	1	1	70.3	11	11	13.426	0	10.356	773800000	308420000	465370000	0.0969149	-0.0987852	A0A0G2JDL9;Q3U7U8;C5H0E8;P62835;A0A0G2JE52;Q3V3W9;C5H0E9;A0A0G2JED9	A0A0G2JDL9;Q3U7U8;C5H0E8;P62835;A0A0G2JE52;Q3V3W9;C5H0E9	Ras-related protein Rap-1A	Rap1a;Gm9392
0.0761487	-0.353192	0.647332	-0.0619835		5	5	5	33.2	33.2	33.2	31.315	0	182.25	1485100000	718410000	766700000	0.131905	0.0770762	A0A0G2JDP0;B9EJR4;O35387;A0A0G2JEE6;A0A0G2JFF9;Q8R5I5;Q3UXX9;A0A0G2JE46;A0A0G2JGR0;A0A0G2JFE1	A0A0G2JDP0;B9EJR4;O35387;A0A0G2JEE6;A0A0G2JFF9;Q8R5I5;Q3UXX9;A0A0G2JE46	HCLS1-associated protein X-1	Hax1
-0.158913	-0.270782	0.654013	-0.0795658		13	13	13	8.8	8.8	8.8	246.62	0	90.736	1489800000	793590000	696260000	0.0585182	0.0361881	E9QKG6;A0A0G2JDZ9;Q99NH0;E9Q804;E9Q1M6;E9PUR0;Q6KAP1;F7C545;Q8BXZ6;Q8C103;F6SI14;Q3U5I3	E9QKG6;A0A0G2JDZ9;Q99NH0;E9Q804	Ankyrin repeat domain-containing protein 17	Ankrd17
0.333309	NA	3.71151	0.739709		3	3	3	39.4	39.4	39.4	14.731	0	61.294	553700000	337080000	216630000	0.56399	1.59484	A0A0G2JE32;Q9D1S1;Q4QQL2;A0A0G2JGL0;P61079;Q9D7F5;Q3U5V6;Q3UT95;P62838;A0A0G2JF40;Q05CK8;A0A0G2JGZ3;Q3UFQ4;P61080	A0A0G2JE32;Q9D1S1;Q4QQL2;A0A0G2JGL0;P61079;Q9D7F5;Q3U5V6;Q3UT95;P62838	Ubiquitin-conjugating enzyme E2 D3;Ubiquitin-conjugating enzyme E2 D2	Ube2d3;Ube2d2a;Ube2d2
-1.07191	-0.402321	0.539163	0.285478		11	11	3	18.1	18.1	6.7	95.222	0	165.38	3779900000	2325700000	1454200000	0.164565	-0.162397	A0A0G2JEA5;Q3TDG5;Q8BG26	A0A0G2JEA5
-0.270834	-0.376358	-0.349931	-0.264236	+	5	5	5	24.5	24.5	24.5	39.698	0	32.159	959940000	411830000	548110000	2.81655	-0.31534	Q3TYR7;A0A0G2JEC4;Q9JK48;A0A0G2JF57;A0A0G2JE45	Q3TYR7;A0A0G2JEC4;Q9JK48	Endophilin-B1	Sh3glb1
0.265197	0.135141	1.33701	NA		5	5	5	21.8	21.8	21.8	45.423	0	14.268	626590000	351590000	275000000	0.572348	0.579116	A0A0G2JEG2;Q3TCX3	A0A0G2JEG2;Q3TCX3	UPF0469 protein KIAA0907	Kiaa0907
-0.0434526	1.64349	-0.436162	1.4911		4	3	3	67.5	67.5	67.5	8.5618	0	38.551	1482500000	705880000	776580000	0.525473	0.663744	Q8C2N7;A0A0G2JEK2;P63254;Q6P3B4	Q8C2N7;A0A0G2JEK2;P63254;Q6P3B4	Cysteine-rich protein 1	Crip1
-0.27026	-0.18843	0.361824	-0.283922		9	9	9	23.3	23.3	23.3	48.414	0	130.53	1881700000	864200000	1017500000	0.236764	-0.095197	A0A0G2JEP4;E9QN52;A0A0G2JFV5;Q91WK0;Q8C062;A0A0G2JDR6;A0A0G2JEF6;A0A0G2JGZ1	A0A0G2JEP4;E9QN52;A0A0G2JFV5;Q91WK0;Q8C062	Leucine-rich repeat flightless-interacting protein 2	Lrrfip2
0.212632	0.00230651	-0.298072	-0.115433		12	12	12	31.8	31.8	31.8	61.608	0	323.31	4985000000	2369200000	2615800000	0.171059	-0.0496416	A0A0G2JFB2;Q6PGG8;Q80VL1;A0A0G2JE08;A0A0G2JFE0;A0A0G2JEH9;A0A0G2JFP5	A0A0G2JFB2;Q6PGG8;Q80VL1;A0A0G2JE08;A0A0G2JFE0	Tudor and KH domain-containing protein	Tdrkh
-1.54911	0.0743684	-0.269871	-0.221568		5	5	5	9.7	9.7	9.7	117.25	0	252.49	1002200000	454220000	547960000	0.574836	-0.491546	A0A0G2JFJ6;Q7TPD0;A0A4X7	A0A0G2JFJ6;Q7TPD0	Integrator complex subunit 3	Ints3
NA	-0.332299	0.462674	0.973667		2	2	2	2.6	2.6	2.6	223.58	0	15.995	362050000	214620000	147430000	0.361569	0.368014	F6VTL9;A0A0G2JFQ4;B7ZWL5;E9Q9L6;B2RXS1;Q6ZQA0	F6VTL9;A0A0G2JFQ4;B7ZWL5;E9Q9L6;B2RXS1;Q6ZQA0	Neurobeachin-like protein 2	Nbeal2
0.378955	0.756767	1.8135	0.0735906		15	15	15	33.2	33.2	33.2	74.769	0	127.48	891390000	460820000	430570000	0.852818	0.755703	A0A0G2JFT8;Q9D394;Q8BLC2	A0A0G2JFT8;Q9D394	Protein RUFY3	Rufy3
NA	-0.721777	0.780711	-0.746055		3	3	3	18.9	18.9	18.9	14.706	0	18.13	691780000	359520000	332260000	0.158282	-0.22904	A0A0G2JFV9;B2RY30;Q9JHI7	A0A0G2JFV9;B2RY30;Q9JHI7	Exosome complex component RRP45	Exosc9
-0.348794	-0.677795	0.611954	-0.131589		10	10	10	15.6	15.6	15.6	147.62	0	167.17	5700200000	2969600000	2730600000	0.185749	-0.136556	A0A0G2JFW6;Q6NXI6	A0A0G2JFW6;Q6NXI6	Regulation of nuclear pre-mRNA domain-containing protein 2	Rprd2
-0.383153	0.377957	0.120279	0.171222		4	4	2	9.1	9.1	6.6	75.37	0	38.892	322050000	154060000	167990000	0.162652	0.0715761	A0A0G2JFZ4;E9Q7M2;Q3U1C5;A7LCN1;Q9CVK3;Q6PE86;Q148S0;H3BLI9;D3YW86;D3Z0V7;E9QLZ1;P62500;Q3V1I7	A0A0G2JFZ4;E9Q7M2;Q3U1C5;A7LCN1;Q9CVK3;Q6PE86;Q148S0;H3BLI9;D3YW86;D3Z0V7;E9QLZ1;P62500	TSC22 domain family protein 1	Tsc22d2;Tsc22d1
NA	0.185867	-0.425889	0.329051		2	1	1	6.7	4.3	4.3	45.787	0	7.3717	232680000	125540000	107140000	0.0410892	0.0296762	A0A0G2JGE2;Q8CIN6;A0A0G2JFA4;A0A0G2JDX3;A0A0G2JGX2;A0A0G2JDL2	A0A0G2JGE2;Q8CIN6;A0A0G2JFA4;A0A0G2JDX3;A0A0G2JGX2;A0A0G2JDL2	CUGBP Elav-like family member 3	Celf3
NA	0.424385	-0.576764	0.136537		2	2	2	13.7	13.7	13.7	27.205	0	5.4003	188120000	90116000	98006000	0.00548356	-0.00528068	E0CYU6;A0A0G2JGI9;F8VPN4	E0CYU6;A0A0G2JGI9;F8VPN4		Agl
-0.387072	-0.661022	0.417444	-0.557386		4	4	4	27	27	27	20.008	0	113.26	2426400000	1375100000	1051200000	0.506173	-0.297009	D3YWR7;A0A0G2JGJ1;Q8BVI4;D3Z1A1;D3Z099;A0A0G2JGY0	D3YWR7;A0A0G2JGJ1;Q8BVI4;D3Z1A1;D3Z099;A0A0G2JGY0	Dihydropteridine reductase	Qdpr
-1.01955	-0.463231	-1.0664	0.546519		24	24	24	23.9	23.9	23.9	133.03	0	323.31	2752700000	1416300000	1336500000	0.56211	-0.500665	A0A0G2JGL8;Q99PU8;Q80TP6;A0A0G2JE53;A0A0G2JGY7;A0A0G2JGD9;A0A0G2JEY7;A0A0G2JGL1	A0A0G2JGL8;Q99PU8;Q80TP6	Putative ATP-dependent RNA helicase DHX30	Dhx30;mKIAA0890
0.202136	-1.60331	-2.20019	0.22967		6	6	4	41	41	27.3	20.586	0	17.63	786930000	336730000	450190000	0.569912	-0.842925	A0A0G2JGP4;Q9D091;Q3UCX0;Q3TMF4;Q4FJP3;P08556;A0A0G2JE25;B2KGV5;Q53WZ3;Q675B0;E9Q8V2;E9PVD5;A0A0G2JGM2	A0A0G2JGP4;Q9D091;Q3UCX0;Q3TMF4;Q4FJP3;P08556;A0A0G2JE25	GTPase NRas	Nras
-0.793232	-0.258201	0.237507	-0.107286		11	11	11	20.5	20.5	20.5	70.306	0	192.15	2252900000	1310100000	942800000	0.44193	-0.230303	Q3UYM1;A0A0G2JGQ4;P54729;A0PJ90;A0JLP6	Q3UYM1;A0A0G2JGQ4;P54729;A0PJ90;A0JLP6	NEDD8 ultimate buster 1	Nub1
0.319387	-0.0263079	0.0125627	0.243267		4	4	4	13.2	13.2	13.2	40.355	0	60.807	703460000	347870000	355590000	0.688536	0.137227	Q8VDT3;Q80VB6;Q3UGP0;Q8BRN4;Q9JLM7;A0A0G2JGQ6;A3KN70;Q8CHG1;Q9JLM8;A0A0G2JGR9	Q8VDT3;Q80VB6;Q3UGP0;Q8BRN4;Q9JLM7;A0A0G2JGQ6;A3KN70;Q8CHG1;Q9JLM8;A0A0G2JGR9	Serine/threonine-protein kinase DCLK1	Dclk1
-0.0154763	0.141171	-0.211635	0.197319		17	9	9	23	15.8	15.8	112.99	0	165.44	1943300000	884360000	1058900000	0.107284	0.0278446	A0A0G2JGX4;Q8VCE0;Q6PIC6;Q8R0E8;D3YYN7;Q3UHK5;Q6ZQ49;Q6PIE5;Q8R0B0;Q8R3A9;Q9WV27;Q9Z1W8;Q91WH7;E9QNX7;Q64436;Q8CGD9	A0A0G2JGX4;Q8VCE0;Q6PIC6;Q8R0E8;D3YYN7;Q3UHK5;Q6ZQ49;Q6PIE5;Q8R0B0	Sodium/potassium-transporting ATPase subunit alpha-3;Sodium/potassium-transporting ATPase subunit alpha-2	Atp1a3;Atp1a2
-0.108565	-0.0122862	-0.0812032	0.0678179		14	14	14	27.1	27.1	27.1	95.116	0	322.7	7897700000	3893300000	4004400000	0.340166	-0.0335592	A0AUN0;Q4G0C0;G3X928;Q6NZC7;Q3UY74	A0AUN0;Q4G0C0;G3X928;Q6NZC7	SEC23-interacting protein	Sec23ip
-0.97781	-2.6519	3.72052	0.838306		7	5	2	38.6	38.6	14.2	13.819	0	323.31	170250000000	131770000000	38478000000	0.0576964	0.232277	A0AUV1;A3KPD0;Q8CGP4;B2RVF0;A2AB79;Q8CGP6;Q8R1M2;Q8CGP7;Q8CGP5;Q8BFU2;P22752;Q61668	A0AUV1;A3KPD0;Q8CGP4;B2RVF0;A2AB79;Q8CGP6;Q8R1M2;Q8CGP7;Q8CGP5;Q8BFU2;P22752	Histone H2A;Histone H2A type 1-H;Histone H2A.J;Histone H2A type 1-K;Histone H2A type 1-F;Histone H2A type 3;Histone H2A type 1	Hist1h2ah;Hist1h2aa;Hist1h2ad;Hist3h2a;H2afj;Hist1h2ak;Hist1h2af;Hist1h2ab
0.288654	1.61466	1.72275	0.1938		7	7	7	18.1	18.1	18.1	55.957	0	11.755	251960000	109270000	142690000	0.983467	0.954967	A0ELI5;Q8K2D3;D6RCX6;D3YYS4	A0ELI5;Q8K2D3	Enhancer of mRNA-decapping protein 3	Edc3
0.267596	-0.035387	1.63196	NA		3	3	3	4.5	4.5	4.5	169.39	0	137.28	118510000	85915000	32598000	0.456752	0.621389	Q3UTU7;K4DI67;A0EQY3;Q6ZQK0;Q80W41	Q3UTU7;K4DI67;A0EQY3;Q6ZQK0;Q80W41	Condensin-2 complex subunit D3	Ncapd3
NA	3.06845	-4.88176	-0.289598		14	1	0	63.4	17.9	0	13.579	0	323.31	2259800000	521090000	1738700000	0.102537	-0.700971	A0JLV3;B2RVD5;Q8CBB6;Q921L4;Q8CGP2;Q8CGP1;Q64475;P10853;Q8VEE3;G3X9D5;A0JNS9;P70696	A0JLV3;B2RVD5;Q8CBB6;Q921L4;Q8CGP2;Q8CGP1;Q64475;P10853;Q8VEE3;G3X9D5	Histone H2B;Histone H2B type 1-P;Histone H2B type 1-K;Histone H2B type 1-B;Histone H2B type 1-F/J/L	Hist1h2bj;Hist1h2bk;Hist1h2br;LOC665622;Hist1h2bp;Hist1h2bb;Hist1h2bf;Hist2h2bb
-0.283141	-0.793557	0.358583	0.13005		11	11	11	29.8	29.8	29.8	83.665	0	233.5	5470300000	2751300000	2719000000	0.2203	-0.147016	A0JNY3;Q8BUV3;Q571C2	A0JNY3;Q8BUV3	Gephyrin;Molybdopterin adenylyltransferase;Molybdopterin molybdenumtransferase	Gphn
0.300182	0.319734	1.44729	0.140619		21	21	5	28.9	28.9	6.2	102.1	0	231.98	2998700000	1754300000	1244400000	0.784668	0.551956	G3XA17;A0JNY7;F7CBP1;Q62448	G3XA17;A0JNY7;F7CBP1;Q62448	Eukaryotic translation initiation factor 4 gamma 2	Eif4g2
-0.155068	NA	0.436881	-0.0387171		5	5	5	43.5	43.5	43.5	22.491	0	62.878	755600000	394740000	360860000	0.155959	0.0810319	D6RDC7;A0MNP4;Q9ERF3;D6RJ72;Q8BVQ0;Q8BKW0	D6RDC7;A0MNP4;Q9ERF3;D6RJ72;Q8BVQ0	WD repeat-containing protein 61;WD repeat-containing protein 61, N-terminally processed	Wdr61
0.190552	-0.303757	NA	-0.044464		3	3	3	10.9	10.9	10.9	34.964	0	13.304	249860000	115740000	134120000	0.126061	-0.0525564	A0PJ63;G5E8V8;Q9JJT9;F6RPD4	A0PJ63;G5E8V8;Q9JJT9	Phosphorylated adapter RNA export protein	Phax
-0.974291	0.656451	1.70162	-0.0183493		7	7	7	15	15	15	68.735	0	58.704	1067100000	399750000	667320000	0.231067	0.341358	A0PJ89;Q810V0;Q9D7V6;Q9CYN7	A0PJ89;Q810V0;Q9D7V6	U3 small nucleolar ribonucleoprotein protein MPP10	Mphosph10
-0.763269	0.240986	0.1748	-0.275961		2	2	2	6.5	6.5	6.5	58.174	0	73.877	493420000	211850000	281570000	0.25881	-0.155861	A0PJE6;Q8CFZ3;Q7TMF4;Q9CT71;E9Q1J7;Q3UYS0;Q99MN9	A0PJE6;Q8CFZ3;Q7TMF4;Q9CT71;E9Q1J7;Q3UYS0;Q99MN9	Propionyl-CoA carboxylase beta chain, mitochondrial	Pccb
0.18916	0.00273846	NA	0.958056		3	3	3	12	12	12	44.41	0	6.3101	106270000	58549000	47718000	0.494668	0.383318	J3KMQ6;A0PJK9;Q9CYI0;Q3TUY5	J3KMQ6;A0PJK9;Q9CYI0;Q3TUY5	Protein Njmu-R1	5730455P16Rik
NA	0.590722	-0.88049	0.429945		4	4	4	7.7	7.7	7.7	77.295	0	37.916	571460000	194840000	376620000	0.0318606	0.0467258	A0PJL3;Q6PDS3	A0PJL3;Q6PDS3	Sterile alpha and TIR motif-containing protein 1	Sarm1
0.122474	-0.710236	1.45629	0.064148		9	9	9	5.2	5.2	5.2	207.05	0	63.898	335010000	191170000	143840000	0.193864	0.233168	E9QAE3;A0ZVB6;Q52KH4;Q8BTS9	E9QAE3;A0ZVB6;Q52KH4;Q8BTS9		Btaf1
0.130536	0.6107	1.10395	-0.226139		12	12	12	34.7	34.7	34.7	32.022	0	138.63	1838600000	833230000	1005400000	0.591284	0.404762	B7ZNW0;A1A4A7;Q8BX10;A0A0G2JG95;F6YJC6	B7ZNW0;A1A4A7;Q8BX10;A0A0G2JG95	Serine/threonine-protein phosphatase PGAM5, mitochondrial	Pgam5
-1.26053	NA	-0.0571383	-0.0226164		2	2	2	26.8	26.8	26.8	18.472	0	7.3853	660570000	440130000	220440000	0.412459	-0.446762	E9Q543;E9PXL5;Q8CFX6;A1A4B2;P35846;E9PXB5;E9PYD9	E9Q543;E9PXL5;Q8CFX6;A1A4B2;P35846;E9PXB5;E9PYD9	Folate receptor alpha	Folr1
-0.104248	1.23744	-0.591584	-0.0450236		26	26	26	39.1	39.1	39.1	109.4	0	323.31	28001000000	12482000000	15520000000	0.112637	0.124147	A1A4T2;Q8BHN3;Q3UE86	A1A4T2;Q8BHN3;Q3UE86	Neutral alpha-glucosidase AB	Ganab
-2.012	-0.0219508	0.867121	0.436959		4	4	4	5.3	5.3	5.3	111.84	0	4.8088	105740000	54825000	50911000	0.100752	-0.182467	Q3UG53;A1A553;Q5DTS2;O55098	Q3UG53;A1A553;Q5DTS2;O55098	Serine/threonine-protein kinase 10	Stk10
-0.627627	0.195977	2.39396	0.426393		7	7	7	11.5	11.5	11.5	98.57	0	14.303	1098200000	571510000	526660000	0.377006	0.597175	A1A596;Q8R538;Q2M1K2;Q8BU03;Q8K2C4	A1A596;Q8R538;Q2M1K2;Q8BU03	Periodic tryptophan protein 2 homolog	Pwp2
-0.0708604	-0.443242	-0.298541	0.456603		50	27	27	53.1	32.9	32.9	102.72	0	323.31	13181000000	7314300000	5866400000	0.16584	-0.0890101	A1BN54;Q7TPR4;Q99LJ3;Q9JI91;Q5FW75;Q8K3Q4	A1BN54;Q7TPR4	Alpha-actinin-1	Actn1
NA	0.574344	-0.0798389	0.0265871		1	1	1	19.4	19.4	19.4	10.242	0	22.086	153140000	71564000	81576000	0.317211	0.173697	Q5EBK8;Q9DAS3;A1E5T5;P51807	Q5EBK8;Q9DAS3;A1E5T5;P51807	Dynein light chain Tctex-type 1	Dynlt1
-0.168155	0.355918	NA	0.281193		2	2	2	1.1	1.1	1.1	420.08	0	26.475	359650000	175600000	184050000	0.356235	0.156319	A1ILG8;Q8BX70;A1ILH2;A1ILH3	A1ILG8;Q8BX70;A1ILH2;A1ILH3	Vacuolar protein sorting-associated protein 13C	Vps13c
-0.0886382	0.123269	-0.405339	-0.207143		3	3	3	6.9	6.9	6.9	90.66	0	12.277	893800000	410050000	483750000	0.548815	-0.144463	A1L013;Q9CS00	A1L013;Q9CS00	Cactin	Cactin
-0.182753	0.185867	-0.562084	-0.140124		15	15	3	62.4	62.4	27.8	15.029	0	323.31	155460000000	88079000000	67381000000	0.472957	-0.174774	A1L0U3;B9EI85;P84228;F8WI35;E0CYR7;E0CYN1	A1L0U3;B9EI85;P84228;F8WI35	Histone H3;Histone H3.2	Hist1h3e;Hist2h3b;Hist1h3b;H3f3a
0.00891703	-0.249325	2.13885	0.521453		7	7	7	7.2	7.2	7.2	129.38	0	67.079	949090000	458620000	490470000	0.467275	0.604975	A1L0U6;A2AS98;P28660;Q3UDY0;Q8K1X4	A1L0U6;A2AS98;P28660	Nck-associated protein 1	Nckap1
0.156526	-0.166325	0.698319	0.533054		14	2	2	61.5	24.4	24.4	15.273	0	323.31	28237000000	16525000000	11712000000	0.671154	0.305394	A1L0V4;P68433	A1L0V4;P68433	Histone H3;Histone H3.1	Hist1h3i;Hist1h3a
-0.0477112	-0.676757	0.397239	0.201095		10	10	10	13.5	13.5	13.5	111.56	0	96.535	1363000000	657930000	705060000	0.0452045	-0.0315334	Z4YJW0;A1L2Z3;Q8C7X2	Z4YJW0;A1L2Z3;Q8C7X2	ER membrane protein complex subunit 1	Emc1
0.105544	1.90315	1.09573	0.244685		9	9	9	17.7	17.7	17.7	83.424	0	29.209	1080600000	557870000	522730000	0.858704	0.837278	A1L361;Q9WUN2;Q3THP3	A1L361;Q9WUN2;Q3THP3	Serine/threonine-protein kinase TBK1	Tbk1
-0.0638464	0.271904	-0.191815	0.0715121		5	5	5	12.4	12.4	12.4	72.022	0	127.26	3822500000	1828800000	1993700000	0.076184	0.0219385	A1L367;A1L366;Q6ZQJ6;Q3TG35;Q61550;Q3UTE4	A1L367;A1L366;Q6ZQJ6;Q3TG35;Q61550;Q3UTE4	Double-strand-break repair protein rad21 homolog	Rad21
0.0941009	NA	0.0958358	0.148257	+	4	4	4	20.1	20.1	20.1	28.97	0	25.738	578210000	292680000	285520000	1.62055	0.112731	A1L3B6;Q9D7Z3	A1L3B6;Q9D7Z3	Nucleolar protein 7	Nol7
0.0875986	-0.212852	0.843759	0.0417736		8	8	8	36.8	36.8	36.8	36.539	0	323.31	5512400000	2796600000	2715800000	0.332443	0.19007	A1L3B8;P26516	A1L3B8;P26516	26S proteasome non-ATPase regulatory subunit 7	Psmd7
-0.0091903	0.711231	-0.392537	0.093217		5	5	5	27.1	27.1	27.1	28.684	0	41.374	1692000000	810340000	881620000	0.161354	0.10068	D3Z7Q8;A1L3C2;P52432;G3UXX5;D3Z3D6;G3UX92	D3Z7Q8;A1L3C2;P52432;G3UXX5;D3Z3D6	DNA-directed RNA polymerases I and III subunit RPAC1	Polr1c
-0.285794	-0.576024	0.332807	0.0870589		9	9	9	24.6	24.6	24.6	63.638	0	29.993	313910000	210220000	103690000	0.207483	-0.110488	A1L3S7;Q8VHR5;Q69ZQ5;Q6PAH8	A1L3S7;Q8VHR5;Q69ZQ5	Transcriptional repressor p66-beta	Gatad2b
0.15004	-0.125132	-0.25181	-0.0969364		2	2	2	11.9	11.9	11.9	31.608	0.00021213	3.9609	937190000	426650000	510550000	0.390995	-0.0809598	A2A414;Q9ER73	A2A414;Q9ER73	Elongator complex protein 4	Elp4
0.0119249	0.336398	-0.132379	-0.259905		5	4	4	9.5	8.7	8.7	110.7	0	21.741	944640000	467950000	476700000	0.0281725	-0.0109905	A2A432;E9PXY1;J3QJX0	A2A432;E9PXY1;J3QJX0	Cullin-4B	Cul4b
-0.0249862	-0.802764	1.49358	0.325268		1	1	1	19.8	19.8	19.8	11.688	0	50.697	3864000000	2097100000	1766900000	0.194038	0.247775	G3UX99;G3UZY2;A2A439;P97493	G3UX99;G3UZY2;A2A439;P97493	Thioredoxin, mitochondrial	Txn2
0.190552	0.148869	NA	0.720945		5	5	5	5.6	5.6	5.6	146.4	0	8.324	185600000	88801000	96797000	0.710162	0.353455	A5D6Q2;B2RUJ1;A2A468;Q3UQL7;Q05BA5;O09000;Q3UV84	A5D6Q2;B2RUJ1;A2A468;Q3UQL7;Q05BA5;O09000;Q3UV84	Nuclear receptor coactivator 3	Ncoa3
-0.150961	-0.102636	2.13397	NA		5	5	5	6.1	6.1	6.1	135.96	0	17.986	223610000	139930000	83676000	0.307054	0.626791	Q3UZ68;Q2M4I9;A2A4A6;Q62077;Q3TUJ5;G3UXP4	Q3UZ68;Q2M4I9;A2A4A6;Q62077	Phosphoinositide phospholipase C;1-phosphatidylinositol 4,5-bisphosphate phosphodiesterase gamma-1	Plcg1
-0.125526	1.60502	-0.659925	NA		3	3	3	36.3	36.3	36.3	18.474	0	6.7514	447500000	177130000	270370000	0.137841	0.27319	A2A4Z1;A2A4Z0;Q9D1C1;Q3UWQ1	A2A4Z1;A2A4Z0;Q9D1C1;Q3UWQ1	Ubiquitin-conjugating enzyme E2 C	Ube2c
-0.661159	0.249263	-0.221568	1.22546		4	4	4	19.6	19.6	19.6	23.247	0	260.78	1696400000	1088600000	607750000	0.131549	0.148	A2A547;Q5I0T8;P84099	A2A547;Q5I0T8;P84099	Ribosomal protein L19;60S ribosomal protein L19	Rpl19
0.288418	-1.48758	-1.50162	-1.8718		14	10	10	56.1	52.4	52.4	28.086	0	323.31	14382000000	7590000000	6792400000	1.00065	-1.14315	A2A5N2;Q9CQV8;A2A5N1	A2A5N2;Q9CQV8;A2A5N1	14-3-3 protein beta/alpha;14-3-3 protein beta/alpha, N-terminally processed	Ywhab
NA	-0.0935096	-0.15082	-0.199876	+	2	2	2	15	15	15	13.141	0	10.619	314450000	152330000	162110000	1.39264	-0.148069	Q8C5U8;A2A5R0;Q5U452;Q543M9;Q99PW4	Q8C5U8;A2A5R0;Q5U452;Q543M9;Q99PW4	TP53-regulating kinase	Trp53rk;2810408M09Rik;Tp53rk
-0.103472	NA	2.50545	-0.0912598		6	6	6	6.1	6.1	6.1	202.24	0	29.219	488330000	242290000	246030000	0.329449	0.77024	A2A5R2;Q3U5C3;Q3U2F2;F6YCJ0;G3X9K3	A2A5R2;Q3U5C3;Q3U2F2	Brefeldin A-inhibited guanine nucleotide-exchange protein 2	Arfgef2
-0.399216	0.962142	-0.598651	0.541996		3	3	0	8.9	8.9	0	54.855	0	27.783	1665800000	816810000	848940000	0.120915	0.126568	A2A5S3;Q3TWP5;Q3TU43;Q3UKX3	A2A5S3;Q3TWP5;Q3TU43;Q3UKX3		Stau1
0.00460933	NA	1.63527	-0.0200577		7	7	7	16.2	16.2	16.2	64.462	0	52.967	325340000	93791000	231550000	0.368405	0.539941	A2A5V3;A2A5V2;A2A5V4;S4R2D3;P55194;S4R2T6;A2A5V1	A2A5V3;A2A5V2;A2A5V4;S4R2D3;P55194	SH3 domain-binding protein 1	Sh3bp1
NA	-2.29768	1.24158	-0.195726		3	3	3	11.4	11.4	11.4	38.592	0.00021603	4.3014	258570000	202880000	55694000	0.140238	-0.417276	A2A697;Q14BQ5;Q9D8K8;D6RE23;D6RDT5;B0QZI6;B0QZI7;B0QZI5;B0QZI4;B0QZI3	A2A697;Q14BQ5;Q9D8K8	Solute carrier family 25 member 39	Slc25a39
-0.157866	0.333767	0.770855	NA		5	5	5	4.5	4.5	4.5	164.99	0	11.316	159470000	109330000	50134000	0.443122	0.315585	A2A6A1;A0PJ58	A2A6A1;A0PJ58	G patch domain-containing protein 8	Gpatch8
-0.4466	-0.742603	0.120498	-0.32987		6	6	2	31.1	31.1	5.6	35.763	0	128.85	514790000	278740000	236050000	0.835434	-0.349644	A2A6J4;A2A6J7	A2A6J4;A2A6J7		Lsp1
-0.289739	-0.871654	1.72542	-0.10809		12	12	12	31.8	31.8	31.8	53.325	0	63.186	998480000	604220000	394260000	0.0695258	0.113985	B7ZMV4;A2A6T1;B2RWR4	B7ZMV4;A2A6T1;B2RWR4	Cerebellar degeneration-related protein 2-like	Cdr2l
0.0476779	-0.327584	-0.0969364	-0.196607		25	25	25	65.1	65.1	65.1	63.772	0	323.31	12254000000	6017600000	6236700000	0.773976	-0.143362	A2A6U3;Q80UG5;Q3TDR9;A2A6U5;A8Y5D3	A2A6U3;Q80UG5;Q3TDR9;A2A6U5	Septin-9	2017-09-09
NA	-1.05301	1.14781	-1.3894		1	1	1	6.1	6.1	6.1	40.015	0	31.966	311030000	200170000	110860000	0.192528	-0.431536	A2A708;Q9ESX2	A2A708;Q9ESX2	Transcription factor Sp6	Sp6
NA	1.41034	-0.995231	0.0958049		1	1	1	2.4	2.4	2.4	77.139	0	15.716	50523000	21351000	29172000	0.0812495	0.170305	Q5DU51;Q3UM91;A2A7F6;O35454	Q5DU51;Q3UM91;A2A7F6;O35454	Chloride channel protein;Chloride transport protein 6	mKIAA0046;Clcn6
0.0976109	0.0347792	0.847336	NA		6	6	6	28.7	28.7	28.7	41.153	0	25.615	215890000	101110000	114790000	0.471881	0.326575	F2Z499;A6PW84;A2A7Q5;Q3V1T4	F2Z499;A6PW84;A2A7Q5;Q3V1T4	Prolyl 3-hydroxylase 1	P3h1;Lepre1
NA	-0.0442557	-0.0894982	0.321261		3	3	3	5.5	5.5	5.5	104.84	0	11.636	181640000	86798000	94845000	0.168638	0.0625024	A2A7S8	A2A7S8	Uncharacterized protein KIAA1522	Kiaa1522
-0.028955	0.660198	-0.242206	NA		2	2	2	4.3	4.3	4.3	140.91	0	5.6232	52069000	19432000	32637000	0.166936	0.129679	A2A7T3;Q80TZ9;Q2NLC0;A2A7T1;B7ZND6	A2A7T3;Q80TZ9;Q2NLC0;A2A7T1;B7ZND6	Arginine-glutamic acid dipeptide repeats protein	Rere
-0.734275	-0.366913	NA	0.116989		2	2	2	36.7	36.7	36.7	17.27	0	46.415	625380000	364150000	261230000	0.502134	-0.328066	A2A7Z4;Q78IG7;Q9CQH7	A2A7Z4;Q78IG7;Q9CQH7	Transcription factor BTF3;Transcription factor BTF3 homolog 4	Btf3l4
-0.156498	0.787432	1.68075	-1.53197		2	2	2	18.1	18.1	18.1	15.783	0	8.6126	823350000	369220000	454130000	0.0995901	0.19493	A2A8E2;B7ZC72;B7ZC71;Q8BHG2;A2A8E4;D6REH4	A2A8E2;B7ZC72;B7ZC71;Q8BHG2;A2A8E4;D6REH4	UPF0587 protein C1orf123 homolog	0610037L13Rik
-0.139713	0.250477	1.63594	0.483924		3	3	2	3.7	3.7	2.8	211.49	0	12.291	235130000	131550000	103580000	0.619407	0.557658	A2A8L5;F6S1X8;F6Y3V0	A2A8L5;F6S1X8	Receptor-type tyrosine-protein phosphatase F	Ptprf
-0.180544	2.31684	1.36654	NA		5	5	5	4.6	4.6	4.6	185.12	0	34.025	457750000	56094000	401660000	0.602352	1.16761	A2A8R7;B2RX14;A0A0A0MQJ6;Q8BIZ5	A2A8R7;B2RX14;A0A0A0MQJ6	Terminal uridylyltransferase 4	Zcchc11
-1.12064	0.918997	1.32753	NA		4	4	4	6.8	6.8	6.8	72.499	0	6.9625	91885000	52949000	38936000	0.174405	0.375296	A2A8U2;Q3TXY3;Q8C397;Q8C9U2	A2A8U2;Q3TXY3;Q8C397;Q8C9U2	Transmembrane protein 201	Tmem201
NA	-2.4946	1.56098	-0.13947		7	7	7	14	14	14	85.097	0	105.63	491670000	304040000	187630000	0.102537	-0.357694	A2A9K3;Q8BMK0;Q8VDN9;Q8C1L6	A2A9K3;Q8BMK0	Centrosomal protein of 85 kDa	Cep85
-0.14757	-0.22538	-0.593306	0.0526256		17	17	16	11.7	11.7	11.7	241.17	0	149.47	2373900000	955440000	1418500000	0.723028	-0.228407	A2A9M5;Q8R1A4;E9PX48;Q7TPP0;A2A9M4;Q3U806	A2A9M5;Q8R1A4;E9PX48	Dedicator of cytokinesis protein 7	Dock7
-1.28976	-0.676849	2.38602	0.0369255		10	10	10	14	14	14	87.319	0	199.71	1679500000	917850000	761680000	0.047594	0.114084	A2A9P6;P24788;Q8R190;Q3UXP3;Q9CVG6	A2A9P6;P24788;Q8R190	Cyclin-dependent kinase 11B	Cdk11b
0.0532504	-0.525912	-0.429428	0.180168		15	4	4	42.1	12	12	40.375	0	116.44	1923400000	1066700000	856720000	0.42319	-0.18048	A2A9S2;A2A9R8;A2A9R6;Q8BVA9;A2A9S0;Q80XH9;Q61701;Q9CXQ0;A2A9S3;H3BLG7;A2A9R4	A2A9S2;A2A9R8;A2A9R6;Q8BVA9;A2A9S0;Q80XH9;Q61701;Q9CXQ0;A2A9S3	ELAV-like protein;ELAV-like protein 4	Elavl4
0.49774	NA	0.262902	0.386167	+	6	5	5	9.3	8.5	8.5	118.65	0	28.185	184010000	102970000	81044000	1.52196	0.382269	A2AA71;Q3U2P1;A2AA72	A2AA71;Q3U2P1;A2AA72	Protein transport protein Sec24A	Sec24a
-0.468072	-0.861343	1.05092	0.0758393		6	6	6	9.8	9.8	9.8	75.184	0	21.55	1350000000	646880000	703150000	0.040754	-0.0506637	Q7TPT3;Q542L0;Q3TIP4;Q69ZS4;A2AAN0;Q3USE0;O35250;A2AAN3;A2AAN5	Q7TPT3;Q542L0;Q3TIP4;Q69ZS4;A2AAN0;Q3USE0;O35250	Exocyst complex component 7	Exoc7;mKIAA1067
0.128953	-0.0292641	0.137299	0.0920942		16	16	16	35.3	35.3	35.3	65.952	0	323.31	4548600000	2339600000	2209000000	0.913955	0.0822705	A2AAN2;Q8BMA6;Q8K258	A2AAN2;Q8BMA6	Signal recognition particle subunit SRP68	Srp68
0.22885	0.65205	-0.477367	NA		6	6	6	4.7	4.7	4.7	182.04	0	10.348	87817000	41148000	46668000	0.141098	0.134511	A2AAU3;Q6DFV5;A2AAU5	A2AAU3;Q6DFV5	Probable helicase with zinc finger domain	Helz
-0.971742	0.8746	0.180168	NA		5	5	4	8.6	8.6	7.7	101.5	0	8.9117	286890000	149980000	136910000	0.0160682	0.0276756	B9EJ37;A2AAY5;Q8BY34;Q571L4;Q3TDV5	B9EJ37;A2AAY5	SH3 and PX domain-containing protein 2B	Sh3pxd2b
-0.215982	0.0344974	0.843914	-0.0772429		8	8	8	22.1	22.1	22.1	66.301	0	175.48	847850000	460490000	387350000	0.234772	0.146297	Q61833;A2ACG7;Q3U505;Q9DBG6	Q61833;A2ACG7;Q3U505;Q9DBG6	Dolichyl-diphosphooligosaccharide--protein glycosyltransferase subunit 2	Rpn2
-0.145941	-0.799897	0.623576	0.800651		6	6	6	6.3	6.3	6.3	149.24	0	11.851	319450000	180280000	139170000	0.115132	0.119597	A4FUW1;A2ACM0;Q8K4Q0;Q6ZPU3;A7MAY7;E9PXZ5	A4FUW1;A2ACM0;Q8K4Q0;Q6ZPU3	Regulatory-associated protein of mTOR	Rptor
0.0909888	-0.248211	0.258511	-0.260748		10	10	10	38.3	38.3	38.3	38.399	0	276.61	6213600000	3003700000	3209900000	0.109692	-0.0398647	A2ADR8;Q8R3G1	A2ADR8;Q8R3G1	Nuclear inhibitor of protein phosphatase 1	Ppp1r8
-0.0348696	-0.491247	0.971035	0.388374		11	11	11	46.4	46.4	46.4	44.59	0	267.93	3179100000	1903700000	1275500000	0.258669	0.208323	A2ADY9;Q9DAF3	A2ADY9	Protein DDI1 homolog 2	Ddi2
-0.189285	-1.52085	-0.397036	1.25291		11	11	11	14.4	14.4	14.4	94.695	0	97.892	1257400000	729980000	527370000	0.135098	-0.213565	A2AE27;Q9DBT5	A2AE27;Q9DBT5	AMP deaminase 2	Ampd2
NA	0.104202	0.238289	0.0650532		2	2	2	19.5	19.5	19.5	19.3	0	5.2885	394860000	211330000	183520000	0.912497	0.135848	A2AEB5;A2AEB4;A2AEB3;Q3TME1;Q3TXN7;Q9R0Q4;Q3U6G8	A2AEB5;A2AEB4;A2AEB3;Q3TME1;Q3TXN7;Q9R0Q4;Q3U6G8	Mortality factor 4-like protein 2	Morf4l2
-0.00965501	-1.64183	1.43729	-0.545573		6	6	6	18.6	18.6	18.6	61.239	0	32.986	356320000	258850000	97472000	0.104585	-0.189941	A2AEM2;Q99LI2;Z4YMG1	A2AEM2;Q99LI2	Chloride channel CLIC-like protein 1	Clcc1
-0.0226102	0.599413	-0.546462	0.32478		5	5	5	31.6	31.6	31.6	30.597	0	89.897	2541700000	1263300000	1278400000	0.128937	0.0887802	A2AER7;Q91VJ5;A2AER8;A2AER9	A2AER7;Q91VJ5;A2AER8	Polyglutamine-binding protein 1	Pqbp1
0.0694271	-0.102032	-0.334911	-0.0024506		19	19	19	28.3	28.3	28.3	90.764	0	230.15	3668800000	1781200000	1887700000	0.430629	-0.0924916	A2AEW9;A2AEW8;Q8VD04;Q3T9D9;A2AEW5;Q3TZ55;A2AEW6	A2AEW9;A2AEW8;Q8VD04;Q3T9D9;A2AEW5;Q3TZ55;A2AEW6	GRIP1-associated protein 1	Gripap1
NA	0.959696	2.58268	0.186114		4	4	3	4.5	4.5	3.9	145.7	0	22.96	140280000	66898000	73381000	0.65663	1.24283	A2AFF6;O35638;Q3TG33;Q3UQG8;Q8BSB5	A2AFF6;O35638;Q3TG33	Cohesin subunit SA-2	Stag2
0.166972	-0.424494	1.14414	-0.555423		10	10	10	14.4	14.4	14.4	139.82	0	107.75	2022300000	1061500000	960820000	0.0734803	0.0827982	A2AFG7;A2AFG8;Q6PGJ3;Q9QYQ7;P11627;B7ZCD3;Q684Q2	A2AFG7;A2AFG8;Q6PGJ3;Q9QYQ7;P11627	Neural cell adhesion molecule L1	L1cam;L1
-0.168366	NA	0.337047	0.491713		3	3	3	7.2	7.2	7.2	77.299	0	12.45	619410000	338200000	281210000	0.415107	0.220132	A2AFI6	A2AFI6		Gm364
-0.124472	-0.0805302	-0.154842	0.191426		31	31	31	12.5	12.5	12.5	482.74	0	323.31	7131400000	3340400000	3791000000	0.199047	-0.0421047	Q4JG03;A2AFQ0;Q7TMY8;F6XP90;Q8BKX3;Q8C0G8;Q3TNP1;F6UYC1;Q9CU76;Q3TMX4	Q4JG03;A2AFQ0;Q7TMY8	E3 ubiquitin-protein ligase HUWE1	Huwe1
-0.402226	-0.166325	0.531135	0.13733		17	17	17	15.4	15.4	15.4	166.52	0	86.012	2116200000	1129700000	986510000	0.0413183	0.0249789	A2AFQ9;B2RQ83;E9PUU4;B7ZN04;Q8BX17;Q6KAS0;Q3TR97	A2AFQ9;B2RQ83;E9PUU4;B7ZN04;Q8BX17;Q6KAS0;Q3TR97	Gem-associated protein 5	Gemin5
-0.197087	0.51167	-0.240009	-0.191942		8	8	3	13.1	13.1	6.8	86.049	0	77.438	1481300000	743790000	737480000	0.0548753	-0.0293418	A2AG50;Q3TS73	A2AG50;Q3TS73	MAP7 domain-containing protein 2	Map7d2
-0.450794	0.948077	-0.110898	-0.268075		6	6	6	15.6	15.6	15.6	90.11	0	13.833	493450000	221380000	272070000	0.0311064	0.0295776	A2AG58	A2AG58	Uncharacterized protein CXorf23 homolog
NA	-1.42078	1.28648	1.96078		3	3	3	1.9	1.9	1.9	240.87	0	6.7593	33405000	26378000	7027800	0.210833	0.608825	A2AGH8;A2AGH9;A2AGH6	A2AGH8;A2AGH9;A2AGH6	Mediator of RNA polymerase II transcription subunit 12	Med12
-0.271078	NA	1.72456	1.29226		2	2	2	14.8	14.8	14.8	25.34	0	6.7394	26551000	19037000	7513200	0.568418	0.91525	A2AGM2;Q9DCL4	A2AGM2;Q9DCL4	Probable methyltransferase-like protein 15	Mettl15
-0.13622	-0.0274985	0.333607	-0.281906		18	18	18	52.2	52.2	52.2	44.669	0	315.14	25476000000	11313000000	14163000000	0.0732463	-0.0280044	A2AGN7;Q3THI5;Q3U8Y7;Q3TKG4;O88685;Q3TKC2;Q8BUP7;B7ZCF1;A0A087WPH7;Q3UD94;F6Q2E3	A2AGN7;Q3THI5;Q3U8Y7;Q3TKG4;O88685;Q3TKC2;Q8BUP7;B7ZCF1;A0A087WPH7;Q3UD94	26S protease regulatory subunit 6A	Psmc3
-0.0291463	-0.417213	0.263837	0.136791		8	8	8	10.2	10.2	10.2	172.8	0	118.79	493710000	242370000	251340000	0.0253617	-0.0114328	A2AGQ8;A2AGQ9;A2AGR0;A2AGQ5;A2AGQ4;Q80U28;A2AGR1;A2AGQ3;A2AGQ2;A2AGQ7;A2AGQ6;E9QN47;A6PWP8;Q99LH6;A6PWP7	A2AGQ8;A2AGQ9;A2AGR0;A2AGQ5;A2AGQ4;Q80U28;A2AGR1;A2AGQ3;A2AGQ2;A2AGQ7;A2AGQ6;E9QN47;A6PWP8	MAP kinase-activating death domain protein	Madd
-0.00630393	0.406101	0.111165	0.185048		32	32	32	22.8	22.8	22.8	218.71	0	295.92	7346800000	3492100000	3854700000	0.857733	0.174003	Z4YL78;K3W4R5;A2AGT5;Q80U79;Q4V782;Q8K250;Q6PB55	Z4YL78;K3W4R5;A2AGT5;Q80U79	Cytoskeleton-associated protein 5	Ckap5
0.00403388	NA	0.27033	-0.700262		5	5	3	17.7	17.7	8.1	54.441	0	6.801	252660000	125070000	127590000	0.172357	-0.141966	Q8BQW4;A2AH25;Q5FWK3;Q8C5A0	Q8BQW4;A2AH25;Q5FWK3;Q8C5A0	Rho GTPase-activating protein 1	Arhgap1
-0.0858029	-0.192447	0.0651137	0.574133		28	27	27	38.5	37.5	37.5	109.36	0	323.31	11480000000	5847700000	5631900000	0.199442	0.090249	Q543F1;Q3U5Q3;Q3TMY8;A2AH85;Q6A0E3;O08810;G3UZ34;Q7TMX4;G3UXK8	Q543F1;Q3U5Q3;Q3TMY8;A2AH85;Q6A0E3;O08810;G3UZ34;Q7TMX4	116 kDa U5 small nuclear ribonucleoprotein component	Eftud2
0.0478175	0.217975	NA	0.183621		2	2	2	3.9	3.9	3.9	105.9	0	8.3147	194160000	94931000	99227000	0.990728	0.149805	A2AHJ7;A2AHK0;Q80UP3;Q91YS0	A2AHJ7;A2AHK0;Q80UP3;Q91YS0	Diacylglycerol kinase;Diacylglycerol kinase zeta	Dgkz
-0.209178	0.225028	5.7429	NA		3	3	3	9.9	9.9	9.9	38.421	0	8.7324	137010000	73163000	63851000	0.374808	1.91958	A2AHM1	A2AHM1		Gm8914
-0.610499	0.259905	0.269495	0.622643		4	4	4	6.4	6.4	6.4	111.83	0	19.953	761280000	342780000	418500000	0.192668	0.135386	Q3UQ26;Q3UZ62;A2AI52;Q80U87;Q58E42;Q3TQM7	Q3UQ26;Q3UZ62;A2AI52;Q80U87;Q58E42	Ubiquitin carboxyl-terminal hydrolase;Ubiquitin carboxyl-terminal hydrolase 8	Usp8
-0.816418	NA	-0.341758	0.305289		3	3	3	15.3	15.3	15.3	38.362	0	5.9987	113230000	57176000	56052000	0.324177	-0.284296	A2AIL4	A2AIL4	NADH dehydrogenase (ubiquinone) complex I, assembly factor 6	Ndufaf6
-0.611028	-0.742627	-0.215617	-0.0166389		12	12	12	9.9	9.9	9.9	256.47	0	156.85	1427500000	777610000	649900000	0.996959	-0.396478	A2AIX1;E9QAT4;Q811L5;Q80U43;F7BPW6;Q8K000;Q8R336	A2AIX1;E9QAT4		Sec16a
-0.114238	-0.447938	0.496142	0.288787		22	21	1	56.6	54.7	3.5	61.447	0	323.31	14588000000	7861500000	6726700000	0.0924083	0.0556884	A2AJ72;A0A0A6YVV5;A0A0A6YY39;A2AJ71;A0A0A6YX76;F6W2V3;A0A0A6YW42	A2AJ72		Fubp3
NA	-0.195418	2.23868	1.01057		2	2	2	8.6	8.6	8.6	29.582	0	4.6091	121940000	66295000	55643000	0.546019	1.01794	Q8BX36;A2AJG0;Q80UU2	Q8BX36;A2AJG0;Q80UU2	Ribonuclease P protein subunit p38	Rpp38
0.788686	0.277628	0.277726	0.0996799		9	7	7	19.7	15.9	15.9	56.984	0	15.498	676800000	345520000	331280000	1.02935	0.36093	A2AJH3;Q3THR4;O70311;Q8CFK1	A2AJH3;Q3THR4;O70311;Q8CFK1	Glycylpeptide N-tetradecanoyltransferase;Glycylpeptide N-tetradecanoyltransferase 2	Nmt2
-0.257373	-1.90633	1.10451	-0.0199154		8	8	8	12.6	12.6	12.6	93.275	0	110.14	345120000	221040000	124090000	0.159024	-0.269777	A2AJI0;F6WF36;A8Y5P4;A2AJI1	A2AJI0;F6WF36;A8Y5P4;A2AJI1	MAP7 domain-containing protein 1	Map7d1
-0.130476	0.309875	0.790459	-0.0221902		8	8	1	18.5	18.5	2.5	50.972	0	185.62	5461600000	2665300000	2796300000	0.474553	0.236917	L7N236;A2AJU2;B1AZM2;B1AVZ5;E9Q1L3;Q62012;Q32MH2;L7MU67;B1B0X0;B1AV09;A2BI02;Q62014;L7N278;E9QA14;A2BI72;A2ADW8;B1B0X6;Q3V0N2;Q62015;Q62013	L7N236;A2AJU2;B1AZM2;B1AVZ5;E9Q1L3;Q62012;Q32MH2;L7MU67;B1B0X0;B1AV09;A2BI02;Q62014;L7N278;E9QA14;A2BI72;A2ADW8;B1B0X6;Q3V0N2;Q62015		Gm15127;Gm10439;Gm15091;Ott;Gm15107;Gm15097;Luzp4;Gm15080;Gm15093;Gm15128;Gm15114
NA	1.09302	0.146372	-0.320889		2	2	2	17.1	17.1	17.1	23.261	0	22.921	702280000	309520000	392760000	0.268995	0.306167	A2AKH4;Q9D3L3;O09044;E9Q8A1;B0R030	A2AKH4;Q9D3L3;O09044;E9Q8A1;B0R030	Synaptosomal-associated protein;Synaptosomal-associated protein 23	Snap23
-0.134002	0.333767	-1.32723	0.782447		3	3	3	24.6	24.6	24.6	23.597	0	36.383	395070000	158820000	236250000	0.0647714	-0.086254	A2AKV7;A2AKV6;Q8K1E6	A2AKV7;A2AKV6;Q8K1E6	Alpha-ketoglutarate-dependent dioxygenase alkB homolog 3	Alkbh3
NA	3.51891	-0.309409	-4.40381		24	1	1	56.9	5	5	34.376	0	7.8902	315500000	47076000	268420000	0.0565738	-0.398103	Q6P6I7;A2AL12;Q5FB19;Q3UZG3;Q8BG05;Q5U3M2;Q58E39;V9GX38;A2AL13	Q6P6I7;A2AL12;Q5FB19;Q3UZG3;Q8BG05;Q5U3M2;Q58E39	Heterogeneous nuclear ribonucleoprotein A3	Hnrnpa3
0.0492126	-0.0590139	0.200432	0.230398		12	12	12	31.7	31.7	31.7	63.841	0	317.66	4388900000	2236500000	2152400000	0.662842	0.105257	H3BKN2;A2AL50;Q8C0I1;Q8BKC4;A2AL49;H3BIY5;Q3TNW8	H3BKN2;A2AL50;Q8C0I1;Q8BKC4;A2AL49	Alkyldihydroxyacetonephosphate synthase, peroxisomal	Agps
NA	0.656084	1.26136	0.634397		9	9	9	20.7	20.7	20.7	75.127	0	101.84	709510000	431310000	278200000	1.27009	0.850614	Q8CBM2;Q9EQ66;Q8BQK0;A2AL85;Q8BSY0;Q9EQ63;A2AL83;Q9EQ67;Q920F9;A2AL75;Q91WG6;Q3TU40;Q9EQ65;A2AL81	Q8CBM2;Q9EQ66;Q8BQK0;A2AL85;Q8BSY0	Aspartyl/asparaginyl beta-hydroxylase	Asph;ASPH
NA	0.821547	2.47009	0.435671		5	5	5	20.3	20.3	20.3	45.465	0	33.066	661390000	312270000	349120000	0.733633	1.24244	A2ALB2;Q6PAQ4;A2ALB1	A2ALB2;Q6PAQ4;A2ALB1	RNA exonuclease 4	Rexo4
-0.46911	-1.38749	1.6674	1.19525		12	12	9	62.1	62.1	52.2	29.812	0	220.85	1758300000	1163500000	594810000	0.126323	0.251514	A2ALF2;Q6NZB0;A2ALF0;F6TQL3;A2ALF3;F6QIL6;D3Z4I5;E9PZT4	A2ALF2;Q6NZB0;A2ALF0;F6TQL3;A2ALF3	DnaJ homolog subfamily C member 8	Dnajc8
-0.0734692	-0.23221	0.464385	0.160927		2	2	2	5.7	5.7	5.7	59.117	0	110.81	299440000	147250000	152190000	0.197675	0.0799084	A2AMH3;A2AMH5;A2AMH4;Q6X893	A2AMH3;A2AMH5;A2AMH4;Q6X893	Choline transporter-like protein 1	Slc44a1
0.0829751	3.79046	1.8224	-0.09815		24	19	19	19.3	17.1	17.1	174.82	0	103.38	1788400000	863260000	925150000	0.65653	1.39942	A2AMI2;Q80XI3;Z4YKC4;Q6DI78;A2AMI7;Q3V075;A2AMI6	A2AMI2;Q80XI3;Z4YKC4;Q6DI78;A2AMI7	Eukaryotic translation initiation factor 4 gamma 3	Eif4g3
-0.649525	-0.826335	0.423565	-2.80372		16	16	16	55.6	55.6	55.6	27.545	0	119.5	6526500000	3184100000	3342400000	0.606952	-0.964005	A2AMU9;Q9D0I8;A2AMV1;Q9QYY3;D6RCI7	A2AMU9;Q9D0I8;A2AMV1;Q9QYY3	mRNA turnover protein 4 homolog	Mrto4;mg684
-0.107959	-0.692408	1.29771	0.359842		17	17	17	70.8	70.8	70.8	29.295	0	323.31	14592000000	8348800000	6243600000	0.190192	0.214297	A2AMW0;Q923G3;Q3TRH8;Q3TVK4;P47757;F7CAZ6;A0A0A0MQI9;F6YHZ8;P97856;Q9D9A5	A2AMW0;Q923G3;Q3TRH8;Q3TVK4;P47757;F7CAZ6;A0A0A0MQI9;F6YHZ8	F-actin-capping protein subunit beta	Capzb
-0.209962	-0.920161	1.16553	0.0185418		9	9	9	14.1	14.1	14.1	117.83	0	254.01	5941900000	3293800000	2648200000	0.0100601	0.0134876	A2AMY5;Q91VX2;A2AMY7;F6PYV5	A2AMY5;Q91VX2	Ubiquitin-associated protein 2	Ubap2
-0.571043	-0.0803929	0.716292	0.367974		31	31	31	10.4	10.4	10.4	572.28	0	309.19	3877800000	1972900000	1904900000	0.140243	0.108207	A2AN08;F6SSP6;Z4YMA7;Z4YLP1;A2VCS3	A2AN08	E3 ubiquitin-protein ligase UBR4	Ubr4
-0.398722	0.310689	NA	0.135079		3	2	2	13.1	10.2	10.2	31.669	0	8.8212	117680000	45137000	72542000	0.0231524	0.0156821	A2AN37;P52623;Q3V218	A2AN37;P52623	Uridine-cytidine kinase;Uridine-cytidine kinase 1	Uck1
-0.059961	-0.60165	0.380277	-0.461843		6	6	6	18.1	18.1	18.1	78.019	0	28.088	241670000	120550000	121120000	0.335354	-0.185794	Q70KX6;Q3UUV0;Q3TMV1;Q3TXU6;A2AN61;Q8VEH2;Q6GQU3;F6XWQ4;Q8BIT2;A0A0A0MQJ7;Q9CUW6;F7BM53;F7AT58;F6S5B6	Q70KX6;Q3UUV0;Q3TMV1;Q3TXU6;A2AN61;Q8VEH2;Q6GQU3;F6XWQ4;Q8BIT2		Ciz1
NA	0.778293	-0.903501	-0.372952		3	3	3	17.7	17.7	17.7	20.912	0	5.1505	763640000	220580000	543060000	0.113617	-0.166053	Q80YU9;A2AN96;O88851	Q80YU9;A2AN96;O88851	Putative hydrolase RBBP9	Rbbp9
-0.0560111	0.00863037	0.0527155	0.0200625		18	18	18	5.3	5.3	5.3	629.58	0	131.22	3501600000	2090900000	1410700000	0.0976484	0.00634929	J3QMC5;A2ANY6;Q3TPE2;Q497I1;Q6IQZ8;Q8CAR9;Q5U481;Q6R5G2	J3QMC5;A2ANY6		Mdn1
NA	0.810731	-1.4105	-0.221444		2	2	2	33	33	33	11.741	0	21.668	3626200000	1416900000	2209400000	0.147989	-0.273739	A2AP32;A2AP31;Q3UIU2	A2AP32;A2AP31;Q3UIU2	NADH dehydrogenase [ubiquinone] 1 beta subcomplex subunit 6	Ndufb6
-0.0808812	-0.566464	0.191574	0.0879021		14	14	14	26.9	26.9	26.9	80.09	0	95.591	2611700000	1489500000	1122200000	0.206311	-0.0919672	Q9CT36;A2APB8;Q8BTJ3	Q9CT36;A2APB8;Q8BTJ3	Targeting protein for Xklp2	Tpx2
0.00719549	0.918844	-3.5967	-1.30018		5	5	4	6.2	6.2	4.9	117.95	0	9.0509	958530000	270080000	688440000	0.413692	-0.99271	E9PXE6;F8VPR2;A2APV2;F6XR20;Q8BI52;A2AQW2;Q6P247;A2AQW3	E9PXE6;F8VPR2;A2APV2;F6XR20	Formin-like protein 2	Fmnl2
-0.233379	-0.0326985	0.8859	0.217558		12	12	12	16.3	16.3	16.3	98.042	0	34.653	775650000	449730000	325920000	0.343514	0.209345	B2RXU2;A2APY6;Q3V1V3;Q8K089;Q8BM03;Q9D801;Q8BK69	B2RXU2;A2APY6;Q3V1V3	ESF1 homolog	Esf1
-0.0255588	-0.990051	0.63236	NA		3	3	3	13.1	13.1	13.1	37.782	0.0002182	4.5222	155490000	81641000	73844000	0.090608	-0.12775	A2AQ17;Q9CWX2	A2AQ17;Q9CWX2	Complex I intermediate-associated protein 30, mitochondrial	Ndufaf1
0.52667	-0.147378	1.30205	0.487743		12	12	12	11.2	11.2	11.2	161.85	0	34.099	792930000	448430000	344500000	0.782483	0.542271	A2AQA7;Q8CFQ3	A2AQA7;Q8CFQ3	Intron-binding protein aquarius	Aqr
-1.26777	2.18818	-0.268794	0.0545271		7	7	7	13.4	13.4	13.4	78.82	0	19.202	328540000	167510000	161030000	0.0841549	0.176535	Q8N9U3;Q8C1A8;Q8C141;A2AQN4;Q9QXG4;Q8C113;A2AQN5;D6RHA7;Q8BY91;F7CU63	Q8N9U3;Q8C1A8;Q8C141;A2AQN4;Q9QXG4;Q8C113;A2AQN5	Acetyl-coenzyme A synthetase, cytoplasmic	Acss2
0.0426443	-0.134334	1.57807	-0.241596		5	5	5	15.9	15.9	15.9	46.291	0	52.965	463870000	246720000	217140000	0.285447	0.311196	Q05CC5;Q504N1;Q05DE4;B2RWT5;A2AR02;Q80VC1;A2AR01;Q3UZ38	Q05CC5;Q504N1;Q05DE4;B2RWT5;A2AR02;Q80VC1;A2AR01;Q3UZ38	Peptidyl-prolyl cis-trans isomerase G;Peptidyl-prolyl cis-trans isomerase	Ppig
NA	0.599127	1.06142	0.0540327		1	1	1	2.7	2.7	2.7	48.547	0	17.562	49047000	25366000	23681000	0.724414	0.571527	A2AR26;Q8BTN2;Q3UDF0;Q3TLU5	A2AR26;Q8BTN2;Q3UDF0;Q3TLU5		Slc2a6
-0.144808	-0.664128	0.96948	0.160976		28	26	26	12.6	11.8	11.8	325.88	0	323.31	3518900000	1812700000	1706200000	0.0813294	0.0803801	A2ARP8;Q9QYR6	A2ARP8;Q9QYR6	Microtubule-associated protein 1A;MAP1A heavy chain;MAP1 light chain LC2	Map1a
NA	-0.00895804	-0.61306	-0.644318		3	3	3	15.5	15.5	15.5	42.975	0	46.246	291390000	121730000	169660000	0.749624	-0.422112	Q9R0S9;A2AS93;Q8C3Q0;Q9R0T0;Q4FJK5;Q8C3Q9;A2AS92;Q3TRE1	Q9R0S9;A2AS93;Q8C3Q0;Q9R0T0;Q4FJK5;Q8C3Q9;A2AS92;Q3TRE1	Caspase;Caspase-9;Caspase-9 subunit p35;Caspase-9 subunit p10	Casp9
NA	-1.31061	-0.169284	-0.927972		5	5	5	0.2	0.2	0.2	3716	0.00097675	2.8074	6674500000	1947000000	4727400000	0.856721	-0.802622	E9Q8N1;E9Q8K5;A2ASS6	E9Q8N1;E9Q8K5;A2ASS6	Titin	Ttn
-1.14264	-0.536147	0.265691	-0.563451		7	7	7	9.5	9.5	9.5	147.55	0	47.508	587230000	257870000	329360000	0.730055	-0.494137	A2AT37;F6Q3G7;Q810R2	A2AT37		Upf2
NA	0.0170667	0.475254	0.196244		5	5	5	5.9	5.9	5.9	100.65	0	8.2217	359880000	143100000	216780000	0.643473	0.229522	A2AT91;Q5FWA6;V9GXQ9;Q91UZ1;Q8BXH1;Q6P8L2	A2AT91;Q5FWA6;V9GXQ9;Q91UZ1;Q8BXH1	Phosphoinositide phospholipase C	Plcb4
-0.0110935	0.204642	2.09246	-0.187768		6	6	6	18.1	18.1	18.1	44.999	0	157.63	1485600000	841110000	644510000	0.404177	0.524561	Q3TG07;A2ATI9;Q3TX06;Q3TIK1;Q99JX3;A2ATI8;A2ATI6;Q3V458;Q922I9	Q3TG07;A2ATI9;Q3TX06;Q3TIK1;Q99JX3;A2ATI8;A2ATI6;Q3V458	Golgi reassembly-stacking protein 2	Gorasp2
-0.0172418	NA	4.31304	-0.0913952		4	4	4	16.8	16.8	16.8	50.182	0	23.167	755070000	430960000	324100000	0.359198	1.40147	A2ATU9;Q8BY71	A2ATU9;Q8BY71	Histone acetyltransferase type B catalytic subunit	Hat1
NA	-0.276835	0.374468	-0.0583858		5	5	5	32.8	32.8	32.8	26.073	0	107.17	4191100000	2239000000	1952100000	0.0214908	0.0130824	A2VCP7;A2AU35;Q8BHL8	A2VCP7;A2AU35;Q8BHL8	Proteasome inhibitor PI31 subunit	Psmf1
-0.16929	0.258941	0.368328	0.165985		17	17	17	64	64	64	23.12	0	323.31	6360200000	3511600000	2848600000	0.566258	0.155991	A2AU61;Q3U3F6;Q3TGD3;A2AU62;Q64012;A2AU60	A2AU61;Q3U3F6;Q3TGD3;A2AU62;Q64012;A2AU60	RNA-binding protein Raly	Raly
-0.106762	-0.525621	0.698529	0.259461		18	18	18	17.4	17.4	17.4	212.73	0	299.34	2881100000	1701100000	1180000000	0.110467	0.0814018	A2AU91;P70399;A2AU89;Q8BZ87;Q3V1P7;Q8C0U1;Q8BLA0;A2AU90;F6ZRL3;Q3UG49	A2AU91;P70399;A2AU89;Q8BZ87;Q3V1P7;Q8C0U1	Tumor suppressor p53-binding protein 1	Trp53bp1;Tp53bp1
NA	-0.982278	1.14714	0.000923595		7	7	7	48.8	48.8	48.8	18.724	0	214.01	4458400000	2889000000	1569400000	0.0284357	0.0552614	V9GWU5;Q3TAI4;Q9CZ22;A2AUD5;Q9CYZ2;Q3TUJ9;Q8BKP1;F6VQ81	V9GWU5;Q3TAI4;Q9CZ22;A2AUD5;Q9CYZ2;Q3TUJ9;Q8BKP1;F6VQ81	Tumor protein D54	Tpd52l2
0.0309717	0.0329472	-0.202888	-0.0200577		6	6	2	15.8	15.8	5.8	96.852	0	243.43	3242100000	1459200000	1782900000	0.278031	-0.0397567	A2AUK8;B6ZHC9;A2AUK5	A2AUK8;B6ZHC9;A2AUK5		Epb4.1l1
-1.47405	-0.87591	-2.7666	-0.146525		3	3	3	12.8	12.8	12.8	35.855	0	6.0048	616030000	122410000	493620000	1.00757	-1.31577	A2AUR3;Q60866;A2AUR5	A2AUR3;Q60866;A2AUR5	Phosphotriesterase-related protein	Pter
-0.559792	0.281787	NA	-0.754973		4	4	4	31.9	31.9	31.9	29.543	0	88.494	675940000	314140000	361800000	0.40651	-0.344326	A2AUR7;Q9D031;Q01730;Q9CUS2;Q9CSE4;Q3TFN7;B1AYQ0	A2AUR7;Q9D031;Q01730;Q9CUS2;Q9CSE4;Q3TFN7	Ras suppressor protein 1	Rsu1
0.311154	0.518837	-0.226385	0.014077		2	2	2	3.3	3.3	3.3	150.39	0	42.41	174470000	83625000	90847000	0.381499	0.154421	Q69ZI8;A2AUY4;A0PJF0;Q3UGV3;Q8C0K4;B9EKB5	Q69ZI8;A2AUY4;A0PJF0;Q3UGV3;Q8C0K4;B9EKB5		Baz2b
0.102591	-0.696283	0.15967	0.0754137		5	5	5	33.6	33.6	33.6	27.308	0	15.402	264700000	165670000	99035000	0.16203	-0.0896523	A2AV19;Q3TKQ3;Q8VBV3;A0A0A6YW57	A2AV19;Q3TKQ3;Q8VBV3	Exosome complex component RRP4	Exosc2
0.00662125	0.03492	1.38387	0.279389		53	53	8	33.7	33.7	5.3	158.39	0	323.31	30117000000	16597000000	13520000000	0.551115	0.4262	A2AVJ7;Q99PL5;Q8C7E8;Q3ULC0	A2AVJ7;Q99PL5	Ribosome-binding protein 1	Rrbp1
NA	1.1044	1.27656	-0.14952		3	3	3	26.9	26.9	26.9	22.588	0	7.2065	184740000	92378000	92357000	0.620247	0.743813	A2AVP3;Q923E8;Q3UZN6;Q9DBX2	A2AVP3;Q923E8;Q3UZN6;Q9DBX2	Phosducin-like protein	Pdcl
-1.53458	0.340733	-0.124725	0.0303982		4	4	4	19.2	19.2	19.2	33.052	0	64.657	985270000	437560000	547710000	0.305504	-0.322043	A2AVQ9;Q8C2G3;Q3UZC4;Q8R3H9;Q9CSK1;A2AVR1;Q05AH4	A2AVQ9;Q8C2G3;Q3UZC4;Q8R3H9;Q9CSK1;A2AVR1	Tetratricopeptide repeat protein 4	Ttc4
0.018919	0.0391384	-1.87358	-0.0234682		18	18	18	32.4	32.4	32.4	71.527	0	297.34	3298200000	1395400000	1902800000	0.396422	-0.459747	A2AW05;Q05DR5;Q08943	A2AW05;Q05DR5;Q08943	FACT complex subunit SSRP1	Ssrp1
-1.8646	-0.693854	1.69975	0.284476		14	14	14	16.7	16.7	16.7	120.8	0	55.994	1175100000	675650000	499400000	0.0647994	-0.143557	B2RRC5;A2AWA9;A2AWA7;A0A0A6YWT4;A0A0A6YY35	B2RRC5;A2AWA9	Rab GTPase-activating protein 1	Rabgap1
-0.342891	-0.428469	0.0579473	-0.425244		12	12	12	18.2	18.2	18.2	85.009	0	120.99	2455600000	1233400000	1222200000	1.04003	-0.284664	A2AWT6;Q9DBH1;A2AWT7;A2AWT5;P25976;Q05DS1;E9Q4A8	A2AWT6;Q9DBH1;A2AWT7;A2AWT5;P25976	Nucleolar transcription factor 1	Ubtf
0.435949	-0.0685439	0.785676	-0.057277		9	9	9	11.6	11.6	11.6	124.19	0	26	738450000	392560000	345890000	0.556172	0.273951	Q3UYC8;A2BDX0;Q5RKY4;Q5BL11;Q6ZQ47;Q9Z103	Q3UYC8;A2BDX0;Q5RKY4;Q5BL11;Q6ZQ47;Q9Z103	Activity-dependent neuroprotector homeobox protein	Adnp
-1.18465	-0.168593	0.52558	0.126911		5	5	5	28.8	28.8	28.8	23.432	0	8.4904	703710000	303630000	400070000	0.177618	-0.175189	A2BDX2;O70152	A2BDX2;O70152	Dolichol-phosphate mannosyltransferase subunit 1	Dpm1
-0.236656	0.615322	0.873001	-1.67956		8	8	8	35.7	35.7	35.7	49.374	0	41.791	841570000	399990000	441590000	0.0633073	-0.106973	A2BDX3;Q14BE0	A2BDX3	Adenylyltransferase and sulfurtransferase MOCS3;Molybdopterin-synthase adenylyltransferase;Molybdopterin-synthase sulfurtransferase	Mocs3
-0.250543	-1.05146	2.0318	0.802361		12	12	12	42.3	42.3	42.3	24.923	0	244.55	2666200000	1933800000	732410000	0.217177	0.383039	A2BE93;Q3T9S3;Q9EQU5;Q5U445;A2BE92	A2BE93;Q3T9S3;Q9EQU5;Q5U445;A2BE92	Protein SET	Set;BC085271
-0.0493972	0.19862	-4.2891	0.0595701		12	12	11	27.2	27.2	25.3	70.612	0	323.31	11270000000	4851200000	6419200000	0.378086	-1.02008	Q3TPJ8;A2BFF5;A2BFF9;D6Q0F6;D6Q0F5;A2BFF8;A2BFF7;D6Q0F7;O88487;Q3UDA2;Q9CRN8	Q3TPJ8;A2BFF5;A2BFF9;D6Q0F6;D6Q0F5;A2BFF8;A2BFF7;D6Q0F7;O88487;Q3UDA2	Cytoplasmic dynein 1 intermediate chain 2	Dync1i2
NA	0.259785	1.20693	0.0223903		8	8	2	38	38	13.9	17.233	0	43.725	1450300000	759960000	690330000	0.517511	0.496368	A2BGI8;Q4G0C5;Q9D868;Q3UY37;Q3UWH9	A2BGI8;Q4G0C5;Q9D868;Q3UY37;Q3UWH9	Peptidyl-prolyl cis-trans isomerase;Peptidyl-prolyl cis-trans isomerase H	Ppih
-0.511485	-0.366206	0.12792	-0.0395595		21	21	21	13.2	13.2	13.2	242.67	0	323.31	5045500000	2517800000	2527700000	0.5671	-0.197333	E9QAQ7;A2BH40;Q8C846;Q8R024	E9QAQ7;A2BH40	AT-rich interactive domain-containing protein 1A	Arid1a
0.0546401	0.750006	-0.38405	0.128487		9	9	9	25.1	25.1	25.1	61.383	0	318.18	2079100000	921240000	1157800000	0.223376	0.137271	Q5RJV4;Q3U6X6;A2CEK3;Q7TNU0;Q66JR7;Q9D0F9;Q99JW6;B0LAB9	Q5RJV4;Q3U6X6;A2CEK3;Q7TNU0;Q66JR7;Q9D0F9	Phosphoglucomutase-1	Pgm2;Pgm1
-0.74369	-0.268052	-2.85384	-0.369718		12	12	12	18.6	18.6	18.6	134.72	0	48.698	1048700000	467180000	581480000	0.746054	-1.05882	Q3U4G9;A2CG76;Q9Z148;Q8BP38;A2CG77;G3UYH7;H3BIW5	Q3U4G9;A2CG76;Q9Z148;Q8BP38	Histone-lysine N-methyltransferase EHMT2	Ehmt2
-0.330429	0.490878	0.442732	0.0292052		14	14	14	14.9	14.9	14.9	136.93	0	40.305	2049700000	1127900000	921800000	0.325382	0.158097	A2RRJ4;Q924C1;Q8BPF7;Q9CZR7	A2RRJ4;Q924C1	Exportin-5	Xpo5
-0.192662	-0.450183	0.573639	-0.00489682		12	12	12	13.1	13.1	13.1	137.71	0	147.08	1320700000	758190000	562520000	0.028039	-0.0185257	A2RRK3;O54988	A2RRK3;O54988	STE20-like serine/threonine-protein kinase	Slk
-0.0234458	-0.0435419	-0.0835198	-0.0399806	+	2	2	2	3.3	3.3	3.3	111.41	0	57.778	627870000	306620000	321250000	1.47624	-0.047622	A2RRK7;Q6PAJ1	A2RRK7;Q6PAJ1	Breakpoint cluster region protein	Bcr
0.697863	-0.904089	0.399216	0.362084		3	2	2	3.6	2.6	2.6	119.47	0	46.662	407260000	215980000	191280000	0.141189	0.138768	A2RRR3;E9Q8N5;Q08EB6;Q08EB5;Q8BRT1;F7DCH5;B9EJA4	A2RRR3;E9Q8N5;Q08EB6;Q08EB5;Q8BRT1;F7DCH5;B9EJA4	CLIP-associating protein 2	Clasp2
-0.105365	-0.508137	0.345308	-0.42825		4	4	4	17.6	17.6	17.6	26.434	0	29.701	439510000	221660000	217840000	0.361341	-0.174111	A2RRY6;Q9D1D6;B7ZMQ8	A2RRY6;Q9D1D6;B7ZMQ8	Collagen triple helix repeat-containing protein 1	Cthrc1
0.117695	1.43082	0.161008	-0.215368		10	10	10	26.9	26.9	26.9	53.912	0	323.31	5660800000	2660400000	3000400000	0.422058	0.373539	A2RS22;Q9WUM3;D3YUG6	A2RS22;Q9WUM3	Coronin;Coronin-1B	Coro1b
-0.0685741	-1.38477	1.75614	0.515398		9	9	9	26.6	26.6	26.6	55.028	0	217.32	1530300000	847450000	682860000	0.111062	0.204547	A2RS23;Q11136;G3UXC5	A2RS23;Q11136	Xaa-Pro dipeptidase	Pepd
-0.187641	-1.41966	-0.824075	0.606803		12	12	12	35.6	35.6	35.6	33.83	0	28.761	1551300000	919700000	631640000	0.430705	-0.456144	A2RS58;P47941;Q8R5B8	A2RS58;P47941	Crk-like protein	Crkl
-0.240537	-3.11166	2.76837	-0.52707		14	14	14	54	54	54	29.421	0	192.7	5687400000	3641800000	2045600000	0.0797178	-0.277725	Q9CR32;A2RS68;Q62376;Q6ZWP0;Q7TT81	Q9CR32;A2RS68;Q62376;Q6ZWP0;Q7TT81	U1 small nuclear ribonucleoprotein 70 kDa	Snrnp70
-1.14966	-0.289686	1.34022	0.107446		16	14	14	57.9	54.9	54.9	42.679	0	323.31	5501300000	3449800000	2051500000	0.00128463	0.00207918	A2RSB1;B7ZNL2;Q8C1W9;Q78ZA7	A2RSB1;B7ZNL2;Q8C1W9;Q78ZA7	Nucleosome assembly protein 1-like 4	Nap1l4
NA	0.113834	-0.31823	-0.304861		1	1	1	12.2	12.2	12.2	23.905	0	15.94	272960000	104130000	168830000	0.450964	-0.169753	O70286;B1PSD9;B2KF57;B2KF84;A2RSH1;F6QFD1;E9PVU7;Q01063	O70286;B1PSD9;B2KF57;B2KF84;A2RSH1;F6QFD1;E9PVU7;Q01063	cAMP-specific 3,5-cyclic phosphodiesterase 4D	Pde4d
-0.239566	0.354001	0.433545	0.44601		12	12	12	49.7	49.7	49.7	19.53	0	201.62	9343100000	4056100000	5287000000	0.644221	0.248498	A2RSV8;P19783;M0QWX7;D6RG40	A2RSV8;P19783;M0QWX7	Cytochrome c oxidase subunit 4 isoform 1, mitochondrial	Cox4i1
-0.0604424	0.466758	-0.392427	0.233006		7	7	1	33.4	33.4	10.9	38.416	0	323.31	4542900000	2116300000	2426500000	0.118229	0.0617236	A2RSX9;E9Q3G5;Q3TVE1;E9QAY5	A2RSX9;E9Q3G5;Q3TVE1;E9QAY5		Arfip1
0.0295589	0.0663992	0.0352243	NA		3	3	3	7.1	7.1	7.1	96.134	0	61.709	355760000	208940000	146820000	1.20576	0.0437274	A2RSY1	A2RSY1	KAT8 regulatory NSL complex subunit 3	Kansl3
-0.164884	-0.12975	0.212718	0.230838		10	10	10	20.2	20.2	20.2	80.86	0	45.201	1847800000	845900000	1001900000	0.124627	0.0372304	A2RSY6;A0A087WQ23	A2RSY6	TRMT1-like protein	Trmt1l
NA	1.50818	-0.682663	2.18121		2	2	2	10.1	10.1	10.1	34.952	0.00021636	4.3529	8308900000	7128500000	1180400000	0.436453	1.00224	A2RT57;Q9CQC8	A2RT57;Q9CQC8	Maspardin	Spg21
-0.340715	-0.351387	2.81644	-0.0551957		10	10	9	69.7	69.7	69.7	17.138	0	264.12	4331100000	2698600000	1632500000	0.259993	0.517286	A2RTT4;P61089;A0A087WPV1	A2RTT4;P61089	Ubiquitin-conjugating enzyme E2 N	Ube2n
-0.185589	0.97519	-0.314174	-0.0521377		7	7	7	18.5	18.5	18.5	68.371	0	86.404	1036500000	518940000	517570000	0.128833	0.105822	Q8CHP3;Q3UM93;Q3ULZ7;A2VCP3;C8YIX4;Q8CHP4;Q9Z1M0;Q3UN00;F8WI93;Q3TBP1	Q8CHP3;Q3UM93;Q3ULZ7;A2VCP3;C8YIX4;Q8CHP4;Q9Z1M0	P2X purinoceptor;P2X purinoceptor 7	P2rx7
-0.0531045	-0.472129	0.514223	0.299312		9	9	9	21	21	21	59.042	0	174.1	1844400000	972260000	872160000	0.11896	0.0720753	A2VDH5;P36916;Q52KE3	A2VDH5;P36916;Q52KE3	Guanine nucleotide-binding protein-like 1	Gnl1
-0.0142227	-1.009	0.374374	0.278969		4	4	4	30	30	30	21.964	0	148.14	1369100000	792810000	576280000	0.102813	-0.0924704	A3KG44;A3KG41;A3KG38;Q8VC91;E9Q2Y3;Q7TSS3;O88522;A3KG40;Q3UG24	A3KG44;A3KG41;A3KG38;Q8VC91;E9Q2Y3;Q7TSS3;O88522;A3KG40;Q3UG24	NF-kappa-B essential modulator	Ikbkg
-0.420299	0.555522	-0.302875	-0.030548		10	10	10	15.9	15.9	15.9	94.658	0	61.215	4750100000	2217800000	2532300000	0.0785767	-0.0495499	A3KG93;Q6ZQ88;G8JL40;F6Z4I3;F6ZC60	A3KG93;Q6ZQ88;G8JL40	Lysine-specific histone demethylase 1A	Kdm1a
-1.2536	-1.04029	3.60132	NA		3	3	3	24.7	24.7	24.7	20.596	0	5.7224	59945000	42864000	17081000	0.0920369	0.435809	H3BKK2;F7BE71;A3KGG8;Q9D9Z1;A3KGG6	H3BKK2;F7BE71;A3KGG8;Q9D9Z1;A3KGG6	Small kinetochore-associated protein	Knstrn
-0.738794	0.221692	0.294243	NA		4	4	4	45.1	45.1	45.1	17.109	0	126.28	1094900000	743830000	351110000	0.0735835	-0.0742865	A3KGQ6;Q9D898	A3KGQ6;Q9D898	Actin-related protein 2/3 complex subunit 5;Actin-related protein 2/3 complex subunit 5-like protein	Arpc5l
-0.618473	-0.714302	1.11244	0.030074		113	113	2	52.9	52.9	0.7	285.18	0	323.31	31336000000	17603000000	13734000000	0.0375878	-0.0475643	B9EKJ1;A3KGU7;P16546;B7ZWK3;B2RXX6;Q3V1V5;Q3URW8;Q3TYI8;Q6PA04;Q58ES7;A3KGU9;Q3TNY2;A3KGU4	B9EKJ1;A3KGU7;P16546;B7ZWK3;B2RXX6	Spectrin alpha chain, non-erythrocytic 1	Sptan1
0.461319	0.136585	0.187395	0.15814		3	3	3	5.8	5.8	5.8	117.42	0	24.945	227850000	123100000	104750000	1.27626	0.23586	A3KMF2;Q5DTZ3;G3X8R8;P59759	A3KMF2;Q5DTZ3;G3X8R8;P59759	MKL/myocardin-like protein 2	Mkl2
NA	-0.163672	0.545192	0.0225075		3	3	3	5.1	5.1	5.1	134.79	0	15.733	204860000	88721000	116140000	0.228759	0.134676	A3KMF3;Q75NR7	A3KMF3;Q75NR7	ATP-dependent DNA helicase Q4	Recql4
-1.18027	-0.222481	0.515645	0.798567		10	10	10	52.4	52.4	52.4	21.963	0	317.92	5396900000	2652000000	2744900000	0.0162803	-0.0221339	A3KMJ8;P61759;Q3TIR6	A3KMJ8;P61759;Q3TIR6	Prefoldin subunit 3	Vbp1
-0.396745	1.08841	1.22368	0.26939		13	11	11	60.4	56.7	56.7	27.778	0	323.31	7987400000	4180300000	3807100000	0.611418	0.546184	A3KML3;F6YY69;F6VW30;P68254	A3KML3;F6YY69;F6VW30;P68254	14-3-3 protein theta	Ywhaq
-0.0861704	1.22404	-1.54883	0.347839		7	4	4	19.1	15	15	58.367	0	9.5071	524830000	247850000	276980000	0.00878615	-0.0157805	Q3U3A7;E9Q794;A4FTZ3;Q6ZPV1;Q3TY62;Q3UII8;Q3UKM9;Q924K8;H3BLE1;H3BIY7	Q3U3A7;E9Q794;A4FTZ3;Q6ZPV1;Q3TY62;Q3UII8;Q3UKM9;Q924K8;H3BLE1	Metastasis-associated protein MTA3	Mta3
-0.795283	-0.385695	1.09739	0.231769		10	10	10	49.3	49.3	49.3	16.445	0	67.174	10141000000	5702100000	4439100000	0.029668	0.0370461	A4FUS1;Q641N3;Q5CZY9;P14131	A4FUS1;Q641N3;Q5CZY9;P14131	40S ribosomal protein S16	Rps16
0.200504	NA	0.893196	-0.309409		2	2	2	13.4	13.4	13.4	31.739	0	14.317	132720000	64890000	67827000	0.274581	0.26143	A4QMQ0;Q9CZD5	A4QMQ0;Q9CZD5	Translation initiation factor IF-3, mitochondrial	Mtif3
-1.00929	-0.498403	0.933188	0.239481		3	3	3	6.6	6.6	6.6	65.144	0	7.5401	112600000	68447000	44150000	0.0673457	-0.0837566	A4QPD3;P15307	A4QPD3;P15307	Proto-oncogene c-Rel	Rel
0.378955	-0.550951	-1.23174	0.0324921		13	13	13	16.4	16.4	16.4	145.67	0	125.76	1475700000	741260000	734440000	0.394575	-0.342811	B2RUK1;B7ZNY3;F6S7Z1;G3XA13;A5D6P2;Q99NH2;Q8BPQ6;Q8BPQ4;E9PYJ2;E0CXR8;E0CZE2;E0CZ83;E0CXL4;F6TSJ9;E0CY24;F6UGU7;E0CX45;Q4JJC0;F6TB42;F6T4Y3	B2RUK1;B7ZNY3;F6S7Z1;G3XA13;A5D6P2;Q99NH2;Q8BPQ6;Q8BPQ4;E9PYJ2;E0CXR8;E0CZE2;E0CZ83;E0CXL4;F6TSJ9;E0CY24;F6UGU7;E0CX45	Partitioning defective 3 homolog	Pard3
-0.146851	0.203139	1.05829	0.963335		10	10	10	40.8	40.8	40.8	20.809	0	92.662	2704100000	1696300000	1007800000	0.758135	0.519479	A5GZX3;Q9CPU0	A5GZX3;Q9CPU0	Lactoylglutathione lyase	Glo1
0.135141	NA	0.028896	0.20073		4	4	4	7.6	7.6	7.6	88.672	0	9.0294	471920000	252090000	219830000	0.866984	0.121589	Q8R2P5;A5HLW1;A5HLW0;F6UFZ5;G3X9Z4;B2RX07;Q69ZY3;Q99KH9	Q8R2P5;A5HLW1;A5HLW0;F6UFZ5;G3X9Z4;B2RX07;Q69ZY3		Pcf11
0.222805	-0.207411	-0.210514	0.460072		4	4	4	7.5	7.5	7.5	94.128	0	9.8873	440210000	201280000	238930000	0.144632	0.066238	A6H5Z3;E0CY34;Q8C203;E0CXR2;Q5DU10;Q8C1X1;Q6PCN5	A6H5Z3;E0CY34;Q8C203;E0CXR2	Exocyst complex component 6B	Exoc6b
-0.357492	-0.500361	-0.226139	-0.168642	+	8	8	8	12.6	12.6	12.6	106.5	0	129.16	651650000	329870000	321780000	1.61935	-0.313158	Q4QQR6;F7BJB9;A6H605;Q6A0C2;Q8R0R0	Q4QQR6;F7BJB9;A6H605;Q6A0C2		Morc3
-0.26946	-0.279546	0.317157	NA		4	4	4	5.6	5.6	5.6	184.08	0	14.365	221180000	125780000	95403000	0.134896	-0.0772831	A6H619;Q3UVM8;Q3TPL9;Q8C9I2;Q7TPB8;F6WXS6;Q3TPE7;F7ANA1	A6H619;Q3UVM8;Q3TPL9	PHD and RING finger domain-containing protein 1	Phrf1
0.610511	NA	-0.026021	0.259461		4	4	4	15.5	15.5	15.5	50.548	0	71.224	336110000	158950000	177160000	0.57506	0.281317	A6H630;D6RG65	A6H630	Protein-glutamate O-methyltransferase	Armt1
0.151859	-1.12372	0.912456	-0.495286		25	25	25	62.6	62.6	62.6	61.858	0	323.31	12180000000	6726500000	5453800000	0.112627	-0.138672	A6H663;Q9JLV1;Q3TAM9;Q9ER87	A6H663;Q9JLV1;Q3TAM9	BAG family molecular chaperone regulator 3	Bag3
-1.88145	NA	0.780364	0.0852671		3	3	3	13.3	13.3	13.3	46.412	0	34.456	217860000	106080000	111780000	0.147327	-0.338608	G5E8Q7;A6H687	G5E8Q7;A6H687	SAC3 domain-containing protein 1	Sac3d1
NA	0.0364681	-4.31491	-0.734395		2	2	2	21.6	21.6	21.6	23.993	0	5.9418	1165400000	437170000	728250000	0.470061	-1.67095	E0CZ97;A6H697;F6SYN4;E0CYD2;E0CYQ0;F7B6A4	E0CZ97;A6H697;F6SYN4;E0CYD2;E0CYQ0;F7B6A4		Kctd17
-0.481445	-1.15521	1.39206	-0.0532505		9	9	9	7.1	7.1	7.1	233.05	0	23.135	1174400000	686000000	488380000	0.0463107	-0.0744616	Q0VGV2;A6H6E1;P60330;Q56TS3	Q0VGV2;A6H6E1;P60330;Q56TS3	Separin	Espl1
-9.9963	-7.52406	3.07753	NA		3	3	3	68.2	68.2	68.2	5.0256	0	57.935	8477800000	8417600000	60135000	0.452449	-4.81428	A6H6H4;Q6ZWY8;CON__P21752	A6H6H4;Q6ZWY8	Thymosin beta-10	Tmsb10
-0.414268	NA	-0.764176	-0.190172		5	5	5	23	23	23	35.321	0	44.607	216680000	121710000	94976000	0.950897	-0.456206	A6H6M8;Q810U5;F6UK66;Q3TNK7	A6H6M8;Q810U5;F6UK66;Q3TNK7	Coiled-coil domain-containing protein 50	Ccdc50
0.252779	0.217231	-0.261591	0.447977		28	28	6	89.6	89.6	27.5	39.355	0	323.31	206060000000	100780000000	105290000000	0.448774	0.164099	Q5FWB7;A6ZI44;P05064;Q6NY00;D3YWI1;D3YV98;D3Z510	Q5FWB7;A6ZI44;P05064;Q6NY00;D3YWI1;D3YV98	Fructose-bisphosphate aldolase;Fructose-bisphosphate aldolase A	Aldoa
-0.177474	1.64639	0.734875	0.0874727		8	8	7	17	17	13.6	80.669	0	19.851	500120000	259870000	240250000	0.596824	0.572817	B1AXN9;A7E215;P18654;B1AXP0	B1AXN9;A7E215;P18654	Ribosomal protein S6 kinase alpha-3	Rps6ka3
0.45586	-0.243643	NA	0.595511		3	3	3	5.4	5.4	5.4	108.71	0.00021598	4.2943	315120000	179840000	135280000	0.388697	0.269243	A7ISP9;F8WJ93;Q3UMY5;Q3TGL8	A7ISP9;F8WJ93;Q3UMY5;Q3TGL8	Echinoderm microtubule-associated protein-like 4	Eml4
0.890019	-0.351093	0.0498452	NA		4	4	4	11.8	11.8	11.8	64.114	0	20.488	210280000	105790000	104490000	0.19031	0.196257	A7MCT8;Q3UNI1;Q53Z05;Q923E4	A7MCT8;Q3UNI1;Q53Z05;Q923E4	NAD-dependent protein deacetylase sirtuin-1;SirtT1 75 kDa fragment	Sirt1
-0.113208	0.115433	-0.413919	0.369576		11	11	11	76.1	76.1	76.1	16.722	0	323.31	7854500000	3676900000	4177600000	0.0206252	-0.0105295	A7VJ98;Q9CQI3;Q80X87;D3YY93;D3YY16;A7VJA4;Q9ERL7;D3Z2F6;Q3U6A4	A7VJ98;Q9CQI3;Q80X87	Glia maturation factor beta	Gmfb
-0.086584	-0.223374	0.0691491	0.00021651		21	21	21	53.8	53.8	53.8	53.529	0	323.31	9030500000	4515700000	4514800000	0.386715	-0.060148	Q3TMT4;Q3THE7;A7VL18;Q9JLJ2;Q3V1N7;Q3U367;Q3TG52;Q3UDG0;Q9CRH9	Q3TMT4;Q3THE7;A7VL18;Q9JLJ2;Q3V1N7;Q3U367;Q3TG52;Q3UDG0	4-trimethylaminobutyraldehyde dehydrogenase	Aldh9a1
NA	0.249749	-1.53869	0.958336		3	3	3	16.1	16.1	16.1	32.485	0	74.986	735220000	482730000	252490000	0.0478427	-0.110201	A7YB12;Q91WK7;D6REF6;B7ZBY0	A7YB12;Q91WK7;D6REF6;B7ZBY0	Ankyrin repeat domain-containing protein 54	Ankrd54
-0.114738	-0.483097	1.86617	-0.059909		13	13	13	20.8	20.8	20.8	97.596	0	315.57	1821000000	1175000000	645920000	0.215809	0.302107	A7YY80;D0VYV6;B6ZHD1;Q9WV92;V6BQR3;D0VYV7;A7MCX4;Q8BT38;Q8BGK4	A7YY80;D0VYV6;B6ZHD1;Q9WV92;V6BQR3;D0VYV7;A7MCX4	Band 4.1-like protein 3;Band 4.1-like protein 3, N-terminally processed	Epb4.1l3;Epb41l3
-0.602613	0.432425	0.255563	0.294066		9	9	9	10.5	10.5	10.5	88.25	0	43.905	781590000	434780000	346810000	0.146205	0.0948603	Q7TQD5;Q3UGT1;A8ASF5;P97742	Q7TQD5;Q3UGT1;A8ASF5;P97742	Carnitine O-palmitoyltransferase 1, liver isoform	Cpt1a
0.0281448	0.426211	1.68223	0.257252		5	5	5	16.7	16.7	16.7	45.717	0	15.174	373690000	224400000	149290000	0.68925	0.59846	A8C1T7;Q91XD7	A8C1T7;Q91XD7	Cysteine-rich with EGF-like domain protein 1	Creld1
-0.415923	-1.55199	2.29428	0.444419		10	10	10	49.1	49.1	49.1	19.012	0	190.57	1803400000	1295400000	507970000	0.0822274	0.192697	Q80ZP8;A8C1V1;Q3TMX5;Q9CXI5;F6USD5;F6T4L3;F7C1S6	Q80ZP8;A8C1V1;Q3TMX5;Q9CXI5;F6USD5;F6T4L3	Mesencephalic astrocyte-derived neurotrophic factor	Manf
0.0723116	2.48099	-0.822608	0.389716		16	14	12	67.6	67.6	67.6	28.302	0	323.31	12937000000	5949100000	6988200000	0.298063	0.530102	A8IP69;P61982	A8IP69;P61982	14-3-3 protein gamma;14-3-3 protein gamma, N-terminally processed	Ywhag
NA	-1.50042	1.42903	-0.39594		3	3	3	8	8	8	82.126	0	45.206	243780000	136960000	106820000	0.0594344	-0.155777	Q8BTX7;A8Y5K6;Q8BY82;Q9EST3;Q3TS00;Q5NBZ4	Q8BTX7;A8Y5K6;Q8BY82;Q9EST3;Q3TS00	Eukaryotic translation initiation factor 4E transporter	Eif4enif1
-0.0921249	-0.228317	0.171044	0.0287342		17	17	17	14.7	14.7	14.7	192.29	0	323.31	1373000000	710150000	662870000	0.126886	-0.0301661	A9C491;Q8VE73;F6Q1R4;E9Q6H4;Q3U270;E9QP09;S4R1Y1;Q80TT8;Q8BUW2;Q3UMJ6	A9C491;Q8VE73	Cullin-7	Cul7
-0.0401705	-0.95221	0.420337	0.508198		6	6	6	23.1	23.1	23.1	40.89	0	24.957	450390000	237960000	212430000	0.015502	-0.0159614	B0FTY3;Q8R1N4;A0A0A0MQL8;B1AS63	B0FTY3;Q8R1N4;A0A0A0MQL8;B1AS63	NudC domain-containing protein 3	Nudcd3
NA	-0.890305	-0.237808	0.270382		3	3	3	5.2	5.2	5.2	96.528	0	28.56	1779400000	924460000	854980000	0.31484	-0.285911	B0QZF8;B1AQJ2;Q8BMX4	B0QZF8;B1AQJ2	Ubiquitin carboxyl-terminal hydrolase 36	Usp36
0.946057	NA	0.829588	-0.0970714		4	4	4	27.7	27.7	27.7	21.997	0	13.045	285680000	149170000	136510000	0.634368	0.559524	B0R091;P61022	B0R091;P61022	Calcineurin B homologous protein 1	Chp1
-0.560664	-0.174833	1.03517	0.219169		5	5	5	9.9	9.9	9.9	128.67	0	137.65	947260000	494410000	452840000	0.137173	0.129709	B0R0C1;Q8CFC2;F6SWU2;F7CGS5;Q3UXY0	B0R0C1;Q8CFC2;F6SWU2;F7CGS5;Q3UXY0	Myelin transcription factor 1	Myt1
0.235727	NA	-1.53366	0.263906		6	6	6	30.9	30.9	30.9	40.207	0	27.378	306120000	154190000	151930000	0.207117	-0.344677	B0R0S4;Q8VCH5;Q3U6R8;A2AUF7	B0R0S4;Q8VCH5;Q3U6R8;A2AUF7	Rab9 effector protein with kelch motifs	Rabepk
0.0871912	0.835924	0.357455	0.060969		5	5	5	37.1	37.1	37.1	23.223	0	33.517	1320300000	641570000	678720000	0.79864	0.335385	B1AQF4;Q9D7X3;H3BKL8;Q3V2Y9;H3BKD1	B1AQF4;Q9D7X3;H3BKL8;Q3V2Y9	Dual specificity protein phosphatase 3	Dusp3
-0.374991	3.76765	-0.707878	-0.107286		6	6	6	17.6	17.6	17.6	70.109	0	12.784	405490000	202740000	202750000	0.234894	0.644375	B1AQH6;Q925J9	B1AQH6;Q925J9	Mediator of RNA polymerase II transcription subunit 1	Med1
NA	-1.10647	0.742869	-0.358959		4	4	4	15.6	15.6	15.6	39.907	0	7.6536	135210000	71079000	64128000	0.1563	-0.240852	B1AQR8;G3X9T7;O08573	B1AQR8;G3X9T7;O08573	Galectin;Galectin-9	Lgals9
-0.585929	-0.03518	-1.39408	-0.0244615		16	11	10	52.5	42.7	39.1	50.895	0	227.04	1938300000	801890000	1136400000	0.67355	-0.509911	B7ZC46;B1AQY9;B1AQZ0;Q8CHH9;E0CYM4	B7ZC46;B1AQY9;B1AQZ0;Q8CHH9	Septin-8	2017-09-08
0.0736831	-0.351847	-0.0123541	-0.182819		6	6	6	10.7	10.7	10.7	79.444	0	92.597	643120000	318200000	324930000	0.525008	-0.118334	Q3TET1;Q3UI47;B1AQZ2;P28741;Q80UK1;Q3TSP1;Q3TTS7;Q8CGJ1;F6V6Z9;B1AQZ5	Q3TET1;Q3UI47;B1AQZ2;P28741;Q80UK1;Q3TSP1;Q3TTS7;Q8CGJ1;F6V6Z9	Kinesin-like protein;Kinesin-like protein KIF3A	Kif3a
-0.152308	-0.0752464	1.33829	-0.56306		2	2	2	22.6	22.6	22.6	13.155	0	6.7316	204990000	104220000	100770000	0.117537	0.136918	Z4YKM2;B2RWE3;B3DFI8;B1AR13	Z4YKM2;B2RWE3;B3DFI8;B1AR13	CDGSH iron-sulfur domain-containing protein 3, mitochondrial	Cisd3
0.148739	0.819341	1.63075	-0.118094		8	8	8	16.4	16.4	16.4	68.55	0	323.31	1735400000	765290000	970150000	0.67717	0.620184	B1AR28;P50544;Q3UJR6	B1AR28;P50544;Q3UJR6	Very long-chain specific acyl-CoA dehydrogenase, mitochondrial	Acadvl
-0.773442	-0.31973	0.360379	0.399844		5	5	5	32	32	32	12.217	0	77.789	16692000000	9432100000	7259700000	0.10348	-0.0832371	B1ARA3;Q4FZH2;P61255;B1ARA5;Q3U7N1	B1ARA3;Q4FZH2;P61255;B1ARA5;Q3U7N1	60S ribosomal protein L26	Rpl26
0.0281448	0.0844725	-0.0567222	0.0607583		2	2	2	13.3	13.3	13.3	15.617	0	5.331	973880000	436220000	537660000	0.38249	0.0291634	B1ARC5;B1ARC2;Q8BWY7	B1ARC5;B1ARC2;Q8BWY7	Zinc transporter ZIP11	Slc39a11
NA	-0.333898	2.63013	1.00979		4	4	4	42.9	42.9	42.9	10.909	0	10.195	586720000	378590000	208130000	0.485176	1.102	B1ARW4;Q99LY9	B1ARW4;Q99LY9	NADH dehydrogenase [ubiquinone] iron-sulfur protein 5;NADH dehydrogenase [ubiquinone] iron-sulfur protein 5, N-terminally processed	Ndufs5
NA	0.29725	0.656763	-0.0697022		2	2	2	25.7	25.7	25.7	12.821	0	56.996	528450000	304310000	224140000	0.530083	0.29477	B1AT10;B1AT13;Q32LZ4;Q2M2Q8;Q3TE41;Q920Q6	B1AT10;B1AT13;Q32LZ4;Q2M2Q8;Q3TE41;Q920Q6	RNA-binding protein Musashi homolog 2	Msi2
-0.0986291	0.0640551	0.187264	-0.0706641		15	15	14	40.5	40.5	36.9	42.467	0	209.69	4268800000	2145000000	2123800000	0.110007	0.0205064	B1AT82;Q9D0M1;Q8BK29;B1AT83;B1AT84	B1AT82;Q9D0M1;Q8BK29	Phosphoribosyl pyrophosphate synthase-associated protein 1	Prpsap1
0.13014	NA	2.58857	0.255202		5	5	5	29.6	29.6	29.6	23.587	0	11.402	296340000	166330000	130010000	0.467591	0.991305	B1AT92;Q3U5I5;Q3U1Q4;Q60631;B1AT95	B1AT92;Q3U5I5;Q3U1Q4;Q60631	Growth factor receptor-bound protein 2	Grb2
NA	-3.33381	2.97971	0.778581		2	2	2	2.1	2.1	2.1	180.23	0	6.4557	115710000	92572000	23142000	0.0241081	0.141496	B7ZC94;B1ATC3;Q3UHC0	B7ZC94;B1ATC3;Q3UHC0	Trinucleotide repeat-containing gene 6C protein	Tnrc6c
1.22971	-0.604849	0.65995	1.01561		5	5	5	7.5	7.5	7.5	129.61	0	119.74	587300000	362470000	224830000	0.59221	0.575105	Q66I45;B1ATD5;B1ATD4;R4GML8;Q8K296;Q8R0N4;M0QW74;Q9CVQ1;Q80U24;Q6PE02;Q91XS1	Q66I45;B1ATD5;B1ATD4;R4GML8;Q8K296;Q8R0N4;M0QW74;Q9CVQ1;Q80U24	Myotubularin-related protein 3	Mtmr3
0.154324	0.125254	-0.360196	-0.160275		6	6	6	13.9	13.9	13.9	91.946	0	152.18	2325200000	1010400000	1314900000	0.182425	-0.060223	B1ATP7;Q3U0M8;Q80Y81;B1ATP9	B1ATP7;Q3U0M8;Q80Y81;B1ATP9	Zinc phosphodiesterase ELAC protein 2	Elac2
-0.0738791	-0.546814	1.736	0.839751		11	11	11	26.7	26.7	26.7	55.163	0	36.813	1074000000	568320000	505710000	0.392529	0.488765	Q3MIA8;B1ATU4;G3UXW9;Q99LD4	Q3MIA8;B1ATU4;G3UXW9;Q99LD4	COP9 signalosome complex subunit 1	Gps1
-0.110682	0.0836559	2.84986	-0.188401		6	6	6	13.2	13.2	13.2	85.778	0	42.097	496440000	259210000	237230000	0.361574	0.658607	B1ATZ0;B1ATZ1;Q3TLL4;Q3UMA3;Q99LI8;B1ATY9	B1ATZ0;B1ATZ1;Q3TLL4;Q3UMA3;Q99LI8;B1ATY9	Hepatocyte growth factor-regulated tyrosine kinase substrate	Hgs
-0.0912793	0.589859	-0.28889	-0.0652966		8	8	8	20.9	20.9	20.9	66.113	0	258.28	2764400000	1374000000	1390400000	0.0643346	0.0360984	B1AU25;Q9Z0X1;Q1L6K5;Q2QKE3	B1AU25;Q9Z0X1;Q1L6K5	Apoptosis-inducing factor 1, mitochondrial	Aifm1
-0.121848	-0.415865	1.27122	0.475435		17	17	17	27.9	27.9	27.9	84.012	0	323.31	4228000000	2467700000	1760300000	0.321961	0.302235	B1AU75;Q99MD9;B1AU76;Q3TTH5	B1AU75;Q99MD9;B1AU76	Nuclear autoantigenic sperm protein	Nasp
-0.108799	NA	-0.572405	-0.273337		9	9	9	25.9	25.9	25.9	50.488	0	28.144	1028600000	480880000	547760000	0.842567	-0.31818	B1AUN2;A4FUS0;A0AUM9;B1AUN3;Q3UKV0;Q3T9T4	B1AUN2;A4FUS0;A0AUM9;B1AUN3;Q3UKV0		Eif2b3
-1.48843	0.480575	-1.97056	-0.414893		3	3	3	13.9	13.9	13.9	25.708	0	7.7116	691340000	220490000	470850000	0.656975	-0.848327	B1AUN8;Q3UXR0;Q3TQI2;E9Q0P8;P04627;Q8CAD1	B1AUN8;Q3UXR0;Q3TQI2;E9Q0P8;P04627;Q8CAD1	Serine/threonine-protein kinase A-Raf	Araf
-2.13277	-0.863126	0.798918	0.000793654		20	20	20	13.2	13.2	13.2	215.05	0	145.47	4728600000	2524500000	2204100000	0.350627	-0.549045	B1AUX2;Q61191;F6SJS2;Q3USQ6	B1AUX2;Q61191	Host cell factor 1;HCF N-terminal chain 1;HCF N-terminal chain 2;HCF N-terminal chain 3;HCF N-terminal chain 4;HCF N-terminal chain 5;HCF N-terminal chain 6;HCF C-terminal chain 1;HCF C-terminal chain 2;HCF C-terminal chain 3;HCF C-terminal chain 4;HCF C-terminal chain 5;HCF C-terminal chain 6	Hcfc1
-0.415557	-0.219488	0.81774	0.678995		7	7	4	44.6	44.6	30.5	26.318	0	84.934	691830000	358170000	333660000	0.268396	0.215423	B1AUY7;Q540H0;Q9QY36;B1AUY8;Q684Q8;B1AUY9;B1AUZ1;Q8R2U5;Q3V4D5;Q8BJV4;A8W660;Q3UX61	B1AUY7;Q540H0;Q9QY36;B1AUY8;Q684Q8;B1AUY9;B1AUZ1;Q8R2U5;Q3V4D5	N-alpha-acetyltransferase 10	Naa10
NA	-0.760211	0.373028	-0.152378		3	3	3	26.2	26.2	26.2	23.935	0	187.43	908840000	479120000	429720000	0.195219	-0.179854	B1AV75;Q3UJP5;Q9D005	B1AV75;Q3UJP5	Protein C8orf37 homolog	2610301B20Rik
NA	0.300768	-1.27917	1.15473		3	3	3	20	20	20	92.881	0	9.9594	769060000	333580000	435480000	0.0260387	0.0587749	Q8BYC8;B1AVB4;E9Q796;B1AVB5;Q99MW4;I6L9E4;B1AVB1;B1AVB2;B1AVB3	Q8BYC8;B1AVB4;E9Q796;B1AVB5;Q99MW4;I6L9E4;B1AVB1;B1AVB2;B1AVB3		Scml2
1.58592	-0.509923	1.5112	0.0701635		6	6	6	27.1	27.1	27.1	34.278	0	33.913	256320000	130140000	126180000	0.530871	0.66434	B1AVZ0	B1AVZ0	Uracil phosphoribosyltransferase homolog	Uprt
-0.205247	0.0765591	0.191706	0.0959438		2	2	2	31.7	31.7	31.7	17.327	0	26.455	272370000	137300000	135070000	0.171618	0.0397403	G3UZ46;Q80VK8;B1AWC8;Q9QXI7;Q8VBU5;B1AWC9;G3UWT3	G3UZ46;Q80VK8;B1AWC8;Q9QXI7;Q8VBU5;B1AWC9;G3UWT3		Pde4b
-0.0495615	-0.132878	0.292334	0.454664		8	8	8	32.4	32.4	32.4	23.478	0	109.68	1450300000	794860000	655440000	0.414132	0.14114	B1AWE0;Q6PFA2;Q3THU7;B1AWE1;B1AWD8;B1AWD9;O08585	B1AWE0;Q6PFA2;Q3THU7;B1AWE1;B1AWD8;B1AWD9;O08585	Clathrin light chain A	Clta
-0.46905	-0.067833	0.125006	0.280194		20	20	20	51.8	51.8	51.8	63.589	0	323.31	15231000000	7848100000	7382800000	0.0696364	-0.0329206	B1AX98;Q505F5;E9PV22;F6YT33;F6Z4L9	B1AX98;Q505F5;E9PV22	Leucine-rich repeat-containing protein 47	Lrrc47
-0.853241	1.71497	0.271461	NA		3	3	3	3.6	3.6	3.6	77.29	0.0013498	2.6119	6470100000	1874500000	4595600000	0.179257	0.37773	B1AXJ6;B1AXJ3;B1AXJ5;B1AXJ4;Q924X6;F6YZZ8	B1AXJ6;B1AXJ3;B1AXJ5;B1AXJ4;Q924X6;F6YZZ8	Low-density lipoprotein receptor-related protein 8	Lrp8
0.130272	-0.626491	0.0445087	0.321261		15	15	4	41.2	41.2	10.6	39.489	0	323.31	5591200000	3359000000	2232200000	0.0533523	-0.0326123	Q3UR02;Q80Y51;B1AXZ4;Q564D8;B1AXZ5;Q60899;B1AXZ0;Q91XI8;Q80UJ0;Q91XI9;B1AXZ6;A2A9S1;A2A9R5	Q3UR02;Q80Y51;B1AXZ4;Q564D8;B1AXZ5;Q60899;B1AXZ0;Q91XI8;Q80UJ0;Q91XI9;B1AXZ6	ELAV-like protein;ELAV-like protein 2	Elavl2
-0.261414	0.151079	0.038421	0.102945		2	2	2	2.9	2.9	2.9	104.33	0	13.862	618060000	321570000	296490000	0.0275482	0.00775805	B1AYU7;Q8C5N3;B1AYU4;A2AK44;A2AK42;Q6ZPL7	B1AYU7;Q8C5N3;B1AYU4;A2AK44;A2AK42;Q6ZPL7	Pre-mRNA-splicing factor CWC22 homolog	Cwc22;Gm13695;Gm13697;mKIAA1604
0.0160683	-0.492078	1.4647	0.56578		19	19	19	24.4	24.4	24.4	133.27	0	323.31	1380900000	782470000	598390000	0.3749	0.388618	B1AZ15;B1AZ14;Q3UMF0;B1AZ26;B1AZ25;B1AZ20	B1AZ15;B1AZ14;Q3UMF0	Cordon-bleu protein-like 1	Cobll1
0.478092	0.720103	-0.421479	-0.107956		10	10	10	4.1	4.1	4.1	469.02	0	102.92	520060000	246480000	273580000	0.24492	0.16719	B1B0C7;E9PZ16;Q3UHH3;Q05793;Q52KG8;Q5RKM8	B1B0C7;E9PZ16;Q3UHH3;Q05793	Basement membrane-specific heparan sulfate proteoglycan core protein;Endorepellin;LG3 peptide	Hspg2
-0.369483	NA	0.392364	-0.017637		3	3	3	2.3	2.3	2.3	197.37	0.0002082	3.6689	126970000	67369000	59596000	0.0024456	0.00174823	S4R1B9;B1Q2W7;D3YZK4;Q80UV9;A0A067XG50	S4R1B9;B1Q2W7;D3YZK4;Q80UV9;A0A067XG50	Transcription initiation factor TFIID subunit 1	Taf1
-0.0707392	1.32763	0.0934326	0.441713		12	12	8	22	22	14.8	78.06	0	119.65	3377100000	1606300000	1770800000	0.607982	0.448009	Q3TWK8;B2CQD6;Q08879;Q3TW70	Q3TWK8;B2CQD6;Q08879	Fibulin-1	Fbln1
-0.14003	0.625832	0.115879	0.308037		19	19	19	68.8	68.8	68.8	32.85	0	323.31	147980000000	65350000000	82633000000	0.595804	0.227429	B2CY77;P14206	B2CY77;P14206	40S ribosomal protein SA	Rpsa
0.0153548	0.163885	0.206046	-0.0100637		5	5	5	9.9	9.9	9.9	89.754	0	113.65	972950000	496550000	476400000	0.748846	0.0938055	B2KFW6;Q9QWH1;B1ASA3	B2KFW6;Q9QWH1	Polyhomeotic-like protein 2	Phc2
0.0792927	-0.696845	0.697804	-0.296898		3	3	3	35.2	35.2	35.2	16.434	0	5.8885	222110000	115600000	106510000	0.0621203	-0.0541615	B2KFX4;Q9D084;A6PWQ2;H3BKU9	B2KFX4;Q9D084;A6PWQ2	Centromere protein S	Apitd1
-0.171303	NA	0.149697	2.49981		3	3	3	24	24	24	19.58	0	58.592	700750000	374170000	326580000	0.366536	0.826068	B2KGA7;Q505B7;A8Y5E9	B2KGA7;Q505B7	Protein archease	Zbtb8os
-0.187461	0.837136	0.967137	0.234805		6	6	6	36.9	36.9	36.9	27.547	0	23.064	1062000000	521940000	540070000	0.735314	0.462904	B2LVG6;B2LVG5;E0CXT7;F7B6Z5;Q8BQZ5;M0QWM8	B2LVG6;B2LVG5;E0CXT7;F7B6Z5;Q8BQZ5	Cleavage and polyadenylation specificity factor subunit 4	Cpsf4
-0.147042	0.0597706	-0.656908	-0.422233		4	4	4	17.1	17.1	17.1	34.576	0	258.65	6911600000	3374700000	3536900000	0.796438	-0.291603	Q3TDM8;E9Q855;Q3UK26;Q3UXS0;B2M0S2;O35609;B2M0S3	Q3TDM8;E9Q855;Q3UK26;Q3UXS0;B2M0S2;O35609	Secretory carrier-associated membrane protein 3	Scamp3;Tu52
-0.209845	-0.299702	-1.14228	0.721801		30	30	2	62	62	4.8	48.562	0	323.31	76485000000	41286000000	35199000000	0.23287	-0.232507	B2M1R6;Q3U9Q3;Q3U6X2;D3Z5X4;H3BKD0;H3BKI8;H3BJS9	B2M1R6;Q3U9Q3;Q3U6X2;D3Z5X4;H3BKD0		Hnrnpk;Gm7964
-0.390396	0.207768	0.463271	0.416789		30	30	30	67.4	67.4	67.4	42.195	0	323.31	22873000000	15782000000	7091600000	0.356739	0.174358	Q3UWP8;B2MWM9;P14211	Q3UWP8;B2MWM9;P14211	Calreticulin	Calr
-0.235875	NA	0.435007	-0.348232		2	2	2	5.6	5.6	5.6	75.673	0.00059441	3.0199	158400000	76277000	82124000	0.0666465	-0.0496999	E9Q0B1;B7SNM9;E9PW14;B7SNM8;B2RPU6;B7ZMS8;Q9D067	E9Q0B1;B7SNM9;E9PW14;B7SNM8;B2RPU6;B7ZMS8;Q9D067	Nuclear protein MDM1	Mdm1
NA	-1.31556	1.1602	0.517482		4	4	4	25.5	25.5	25.5	19.28	0	60.402	1614500000	857250000	757240000	0.0527241	0.120708	D3Z5B1;Q8CEW7;B2RPU8;Q9D1L0;Q8K3S8	D3Z5B1;Q8CEW7;B2RPU8;Q9D1L0	Coiled-coil-helix-coiled-coil-helix domain-containing protein 2	Zbed5;Chchd2
-0.801279	NA	1.52255	0.067712		3	3	3	6.1	6.1	6.1	96.423	0	12.853	126380000	65251000	61128000	0.133448	0.262994	B2RPV4;Q66JV4;Q80YR9	B2RPV4;Q66JV4;Q80YR9	RNA-binding protein 12B-B;RNA-binding protein 12B-A	Rbm12b2;Rbm12b1
-0.0442706	-0.915147	1.32171	-0.296428		3	3	3	6.4	6.4	6.4	127.61	0	67.445	436590000	231580000	205010000	0.0112805	0.0164666	B2RQ14;Q8CDA1	B2RQ14;Q8CDA1	Phosphatidylinositide phosphatase SAC2	Inpp5f
NA	0.175812	0.291716	-0.712816		3	3	3	22.6	22.6	22.6	34.116	0	44.777	611950000	255330000	356630000	0.0857945	-0.0817627	B2RQ54;Q9CWH0	B2RQ54;Q9CWH0	Developmental pluripotency-associated protein 2	Dppa2
-1.08415	0.0112093	0.495451	0.270417		6	6	6	10.9	10.9	10.9	119.26	0	74.882	707560000	373450000	334110000	0.075467	-0.0767683	B2RQ68;B7ZW89;Q8R4U7;Q05CE8;F6XG76;Q6KAP6	B2RQ68;B7ZW89;Q8R4U7;Q05CE8	Leucine zipper protein 1	Luzp1
-0.110262	-0.415557	2.04573	NA		6	4	4	6.3	4.8	4.8	144.25	0	11.848	351910000	185080000	166840000	0.236409	0.506637	E0CZF8;E0CZD7;E0CXD6;E0CY98;B2RXX2;E9PUL9;B9EKN8;B2RQ80;B2RY17;P83510	E0CZF8;E0CZD7;E0CXD6;E0CY98;B2RXX2;E9PUL9;B9EKN8;B2RQ80;B2RY17;P83510	Traf2 and NCK-interacting protein kinase	Tnik
0.0378742	0.32112	-0.32239	0.484126		40	40	40	26.4	26.4	26.4	236.25	0	323.31	31686000000	16456000000	15230000000	0.288302	0.130183	E9QAI5;G3UWN2;B2RQC6;Q6P9L1;E9QAT6;Q7TN13;Q80VF8;F6S3Z3;Q9CWQ9	E9QAI5;G3UWN2;B2RQC6;Q6P9L1;E9QAT6;Q7TN13	CAD protein;Glutamine-dependent carbamoyl-phosphate synthase;Aspartate carbamoyltransferase;Dihydroorotase	Cad
0.242572	-0.38039	1.32297	0.290745		89	89	87	41.8	41.8	41.3	270.3	0	323.31	55492000000	32213000000	23279000000	0.428879	0.368975	B2RQQ5;P14873;Q8CFR9;A0PJ96;Q3TZM8;Q3TYV8;Q3UPV4;Q3UF78;Q8CAI9	B2RQQ5;P14873	Microtubule-associated protein 1B;MAP1B heavy chain;MAP1 light chain LC1	Map1b
0.116365	-1.20403	1.79771	0.176136		7	7	5	5.8	5.8	4.6	194.73	0	17.855	495180000	238440000	256740000	0.129422	0.221545	B2RQQ7;Q7TT50	B2RQQ7;Q7TT50	Non-specific serine/threonine protein kinase;Serine/threonine-protein kinase MRCK beta	Cdc42bpb
-0.0361116	-0.383059	-0.135666	NA		5	5	5	5	5	5	167.32	0	127.37	853920000	420100000	433810000	0.667932	-0.184946	B2RQQ8;P08122;D3YV27	B2RQQ8;P08122	Collagen alpha-2(IV) chain;Canstatin	Col4a2
0.279768	0.018919	0.710449	0.293589		6	5	5	14.9	13.5	13.5	77.731	0	16.893	594950000	320240000	274720000	0.970063	0.325681	B2RQS1;Q9ERG2;Q3UTR6;B3STQ3;B3STQ4;Q3TNV4;B3STQ1	B2RQS1;Q9ERG2	Striatin-3	Strn3
-0.29161	1.09909	0.44548	0.297821		7	7	7	14.5	14.5	14.5	111.71	0	69.899	1495000000	793180000	701870000	0.572271	0.387696	B2RQV1;Q8BWZ3;Q8BKH5;Q8BKI9;Q8BY54;G3UZ51;F6XQZ4	B2RQV1;Q8BWZ3;Q8BKH5	N-alpha-acetyltransferase 25, NatB auxiliary subunit	Naa25
-2.19403	NA	1.80274	0.379939		4	4	4	24.5	24.5	24.5	27.454	0	37.243	414990000	190590000	224410000	0.000994768	-0.00378441	F6W695;D3YZN4;Q7TNG0;D3Z1Z1;B2RQY8;Q3ULF4;D3YXB7;F6VTG4	F6W695;D3YZN4;Q7TNG0;D3Z1Z1;B2RQY8;Q3ULF4;D3YXB7	Paraplegin	Spg7
-0.153687	0.222434	-0.366812	-0.129349		7	7	7	19.6	19.6	19.6	78.429	0	102.99	2282400000	1118200000	1164100000	0.350959	-0.106854	B2RR26;Q8BZW8;Q9CW64;Q8C1S8	B2RR26;Q8BZW8;Q9CW64;Q8C1S8	NHL repeat-containing protein 2	Nhlrc2
-0.0809269	-0.851886	3.13391	0.306252		35	35	35	30.7	30.7	30.7	180.69	0	323.31	18668000000	11188000000	7479800000	0.281388	0.626837	B2RRE0;Q9WTQ5;Q6IR43	B2RRE0;Q9WTQ5	A-kinase anchor protein 12	Akap12
-0.103255	-0.319586	0.109717	0.0276749		30	30	30	22.1	22.1	22.1	230.99	0	323.31	5160900000	2531000000	2629900000	0.299764	-0.0713623	K3W4L0;B2RRE2;E9QAX2;Q9JMH9;E9Q405;E9QA74;Q3UIM4;Q6PER1	K3W4L0;B2RRE2;E9QAX2;Q9JMH9;E9Q405;E9QA74	Unconventional myosin-XVIIIa	Myo18a
0.0396999	-0.78986	NA	0.643901		3	3	3	4.2	4.2	4.2	123.05	0	10.682	259140000	144280000	114860000	0.0269441	-0.0354198	B2RRE7;G3UXQ0	B2RRE7;G3UXQ0	OTU domain-containing protein 4	Otud4
NA	-0.159895	0.422192	0.191722		9	9	9	20.9	20.9	20.9	70.431	0	30.534	1668400000	806000000	862420000	0.332017	0.151339	B2RRE8;Q9JLQ0	B2RRE8;Q9JLQ0	CD2-associated protein	Cd2ap
-0.203668	0.210638	-0.59846	-0.0432046		29	29	29	55.1	55.1	55.1	76.723	0	323.31	23552000000	12060000000	11493000000	0.378301	-0.158674	B2RRH9;Q3THK7	B2RRH9;Q3THK7	GMP synthase [glutamine-hydrolyzing]	Gmps
NA	0.579084	3.26729	-0.265077		3	3	3	15.2	15.2	15.2	32.625	0	12.448	382270000	149790000	232480000	0.421529	1.19376	B2RRP1;Q99MS8	B2RRP1;Q99MS8	Tubulin polyglutamylase complex subunit 1	Tpgs1
-0.00845004	NA	-0.0797024	0.23182		3	3	3	10.3	10.3	10.3	36.281	0	102.52	1157800000	607840000	550000000	0.17925	0.0478891	D3Z4U0;B2RRT9;Q9R020;E9PUD0;A0A0G2JGE3;V9GX51	D3Z4U0;B2RRT9;Q9R020;E9PUD0	Zinc finger Ran-binding domain-containing protein 2	Zranb2
-0.0590139	1.2593	0.405948	0.23399		39	39	0	75.2	75.2	0	41.792	0	323.31	276190000000	150180000000	126010000000	0.693131	0.460057	Q4KL81;B2RRX1;P63260;P60710;Q3U939;Q3U804;Q3UAF7;Q3UAF6;Q3U5R4;Q3UCF8;Q61276;Q3UGS0;Q3TSB7;Q3UA89;E9Q1F2;Q99NC5;B1ATY1;F8WGM8	Q4KL81;B2RRX1;P63260;P60710;Q3U939;Q3U804;Q3UAF7;Q3UAF6;Q3U5R4;Q3UCF8;Q61276;Q3UGS0;Q3TSB7;Q3UA89;E9Q1F2	Actin, cytoplasmic 2;Actin, cytoplasmic 2, N-terminally processed;Actin, cytoplasmic 1;Actin, cytoplasmic 1, N-terminally processed	Actg1;Actb
-0.386185	-1.59946	1.96421	0.838409		8	8	1	17.7	17.7	4.8	58.643	0	165.67	951940000	509660000	442280000	0.092682	0.204242	B2RRX2;P63328	B2RRX2;P63328	Serine/threonine-protein phosphatase;Serine/threonine-protein phosphatase 2B catalytic subunit alpha isoform	Ppp3ca
-1.35251	-0.377576	1.29906	0.409968		10	10	8	16.3	16.3	13.3	88.066	0	40.454	1029300000	662900000	366380000	0.00298572	-0.0052637	B2RS09;Q7JJ13;U3KLT0;I7HPW1;G3UZR9;Q3TH63	B2RS09;Q7JJ13;U3KLT0	Bromodomain-containing protein 2	Brd2
1.84916	0.5757	-0.308128	0.521328		2	2	2	5.4	5.4	5.4	55.968	0.00021066	3.8595	208970000	82298000	126670000	0.628853	0.659515	B2RS41;Q8BWF0	B2RS41;Q8BWF0	Succinate-semialdehyde dehydrogenase, mitochondrial	Aldh5a1
-0.052461	NA	-0.385707	-0.132379		10	10	10	15.8	15.8	15.8	102.71	0	323.31	733280000	382760000	350520000	0.701532	-0.190182	B2RSC8;P46935;Q3TUU1;V9GWV8;Q3V335;Q8BNU7;V9GXK3;G3X9H8	B2RSC8;P46935;Q3TUU1	E3 ubiquitin-protein ligase NEDD4	Nedd4
NA	0.721766	1.47205	0.115144		2	2	2	7.3	7.3	7.3	45.862	0	5.515	146760000	67480000	79283000	0.723804	0.769653	E9Q4A5;B2RSE6;Q3TL26	E9Q4A5;B2RSE6;Q3TL26	Dimethyladenosine transferase 2, mitochondrial	Gm1818;Tfb2m
-0.235824	0.920903	-0.633292	0.431618		36	10	2	72.4	29	3.6	49.953	0	323.31	35841000000	19382000000	16459000000	0.125154	0.120851	B2RSN3;Q9CWF2	B2RSN3;Q9CWF2	Tubulin beta-2B chain	Tubb2b
-0.249428	1.16935	0.320937	-0.00100955		24	24	24	27.1	27.1	27.1	135.55	0	323.31	5981600000	3108900000	2872600000	0.408746	0.309962	B2RSV4;Q921M3	B2RSV4;Q921M3	Splicing factor 3B subunit 3	Sf3b3
-0.21098	-0.59944	0.798994	-0.12075		17	17	17	12.5	12.5	12.5	228.83	0	266.63	1481500000	826030000	655470000	0.0370613	-0.0330442	B2RSW8;Q9R0L6	B2RSW8;Q9R0L6	Pericentriolar material 1 protein	Pcm1
-0.1976	-0.0108901	0.08982	0.451425		7	7	7	30.1	30.1	30.1	39.694	0	122.44	4314900000	2183300000	2131600000	0.232779	0.0831888	E9Q5I9;B2RT97;Q9WVJ2;E9Q0U1;F6ZQQ3	E9Q5I9;B2RT97;Q9WVJ2;E9Q0U1	26S proteasome non-ATPase regulatory subunit 13	Psmd13
-0.308555	-0.766382	1.75575	0.54654		9	9	9	30.9	30.9	30.9	20.605	0	244.29	5246700000	3265000000	1981700000	0.208675	0.306837	B2RTB0;Q3UHX2;Q1WWJ8	B2RTB0;Q3UHX2;Q1WWJ8	28 kDa heat- and acid-stable phosphoprotein	Pdap1
0.0187766	0.278104	0.290021	0.349585	+	14	14	1	61.9	61.9	17.5	13.936	0	323.31	421580000000	212490000000	209090000000	1.3025	0.234122	B2RTK3;Q6ZWY9;Q64525;Q64478;P10854	B2RTK3;Q6ZWY9;Q64525;Q64478;P10854	Histone H2B;Histone H2B type 1-C/E/G;Histone H2B type 2-B;Histone H2B type 1-H;Histone H2B type 1-M	Hist1h2bm;Hist1h2bc;Hist2h2bb;Hist1h2bh
-0.127211	0.887603	0.142974	0.442262		19	19	19	62.1	62.1	62.1	11.367	0	323.31	236200000000	133610000000	102590000000	0.658413	0.336407	B2RTM0;P62806;Q61667;Q6B822	B2RTM0;P62806;Q61667	Histone H4	Hist2h4;Hist1h4a
NA	0.0244615	1.25849	0.349125		3	3	3	8	8	8	60.674	0	5.5858	108940000	59968000	48967000	0.554962	0.544027	F8WHL1;B2RU82;Q5IRJ6	F8WHL1;B2RU82;Q5IRJ6	Zinc transporter 9	Slc30a9
-2.34769	-0.573424	1.66772	-0.0710762		7	7	7	19.7	19.7	19.7	94.555	0	255.7	648690000	379160000	269530000	0.145466	-0.331118	B2RUA5;Q7TSI3;Q8BNQ1	B2RUA5;Q7TSI3	Serine/threonine-protein phosphatase 6 regulatory subunit 1	Ppp6r1
-0.357603	-0.212651	NA	-0.0999011		1	1	1	12.5	12.5	12.5	15.742	0	112.32	271240000	132640000	138600000	1.01891	-0.223385	E9PYE2;B2RUA6;Q8BSA9	E9PYE2;B2RUA6;Q8BSA9	tRNA wybutosine-synthesizing protein 3 homolog	Tyw3
-0.0784114	0.306029	0.916753	0.0824689		14	14	14	52.9	52.9	52.9	38.442	0	323.31	7940900000	4219800000	3721100000	0.594644	0.30671	B2RUC7;Q9Z1Z2	B2RUC7;Q9Z1Z2	Serine-threonine kinase receptor-associated protein	Strap
-0.109452	-1.01715	1.03398	0.547784		7	7	7	17.1	17.1	17.1	58.298	0	78.81	3967500000	2447300000	1520100000	0.0892488	0.11379	Q3TWM9;Q3UAS4;Q3UE29;E9PZ00;Q3TXJ0;Q8BFQ1;Q3U8C4;Q3U897;Q3U825;Q3U5W2;Q3TXP9;Q3TWL8;Q3TWF9;Q3TWE9;Q3TIT5;K3W4L3;B2RUD7;Q3UFE8;J3QPG5;Q61207;Q3TKK3;Q3TKB2;Q3TID4	Q3TWM9;Q3UAS4;Q3UE29;E9PZ00;Q3TXJ0;Q8BFQ1;Q3U8C4;Q3U897;Q3U825;Q3U5W2;Q3TXP9;Q3TWL8;Q3TWF9;Q3TWE9;Q3TIT5;K3W4L3;B2RUD7;Q3UFE8;J3QPG5;Q61207;Q3TKK3;Q3TKB2;Q3TID4	Prosaposin	Psap
-0.346848	-1.11379	1.42461	0.305378		8	8	8	4.9	4.9	4.9	222.19	0	8.9246	835780000	481530000	354250000	0.0418156	0.0673387	B2RUG6;P59764;Q8BMP2;Q3UHH9;F8VPQ1;Q8CIQ7;Q3TQD2;F6YXW9;Q3US86	B2RUG6;P59764;Q8BMP2	Dedicator of cytokinesis protein 4	Dock4
0.156267	0.535953	0.0364815	0.981451		12	12	12	15.5	15.5	15.5	114.45	0	198.35	1731600000	860320000	871310000	0.858496	0.427538	B2RUG7;O88532;F6QJP7;F6V459;D3Z7V6;D3Z5G4	B2RUG7;O88532	Zinc finger RNA-binding protein	Zfr
-0.614558	-0.195748	0.809019	-0.17594		9	9	9	9	9	9	157.2	0	18.222	836390000	398080000	438310000	0.0493316	-0.0443068	B7ZNY4;B2RUK2;Q80TH2;B2RUJ2;B7ZNX6;Q3URB9;B9EHV0;A0A0G2JDT9;A0A0G2JFZ5;E9Q6L9;Q80TE7	B7ZNY4;B2RUK2;Q80TH2;B2RUJ2;B7ZNX6	Protein LAP2	Erbb2ip
-0.718545	-0.577552	0.491632	-0.0186342		13	13	13	29.8	29.8	29.8	61.378	0	243.48	1762300000	892310000	869990000	0.29088	-0.205775	B2RUK5;Q3ULD5;Q6PD20;Q8K1L7;Q9D2F6	B2RUK5;Q3ULD5;Q6PD20	Methylcrotonoyl-CoA carboxylase beta chain, mitochondrial	Mccc2
-0.175273	-0.30422	1.20786	0.100948		8	8	8	20	20	20	74.18	0	38.93	945650000	553750000	391900000	0.229684	0.207329	B2RUM8;Q8K363;F6ZX28	B2RUM8;Q8K363	ATP-dependent RNA helicase DDX18	Ddx18
-0.405815	-0.423565	1.31815	0.110542		10	10	10	30.5	30.5	30.5	49.116	0	323.31	4625900000	2366500000	2259400000	0.13181	0.149827	B2RUP0;Q8C5L7;Q8C545;Q571D9	B2RUP0;Q8C5L7;Q8C545	RNA-binding protein 34	Rbm34
-0.23204	NA	0.584284	0.156627		3	3	3	8.7	8.7	8.7	91.982	0	36.621	304120000	136440000	167670000	0.262383	0.169624	B2RUR8;D3YYZ8;D3Z210;H3BKW8;Q8R554	B2RUR8	OTU domain-containing protein 7B	Otud7b
-0.073287	3.44228	NA	-0.304044		2	2	2	6.3	6.3	6.3	49.387	0	14.572	207530000	90714000	116820000	0.31154	1.02165	Q3V1L7;B2RV73;Q8VHI3	Q3V1L7;B2RV73;Q8VHI3	GDP-fucose protein O-fucosyltransferase 2	Pofut2
NA	-0.6252	0.233481	0.362492		3	3	3	12.9	12.9	12.9	33.288	0	24.379	389980000	211920000	178060000	0.00975814	-0.00974227	B2RVI6;Q9CZ92	B2RVI6;Q9CZ92	Centromere protein P	Cenpp
-1.49696	0.0666747	0.963841	1.20906		8	8	6	53.9	53.9	46.9	13.509	0	323.31	28236000000	21407000000	6828600000	0.107057	0.185655	B2RVP5;Q3THW5;P0C0S6;Q8R029;Q3TFU6;Q3UA95;G3UWL7	B2RVP5;Q3THW5;P0C0S6;Q8R029;Q3TFU6;Q3UA95	Histone H2A;Histone H2A.V;Histone H2A.Z	H2afv;H2afz
-1.6871	0.134878	-0.602077	0.101134		1	1	1	14.5	14.5	14.5	8.4977	0	67.792	824090000	383810000	440280000	0.501497	-0.513292	B2RVQ7;Q9D115	B2RVQ7;Q9D115	Zinc finger protein 706	Zfp706;Znf706
NA	-0.487116	-0.113167	-0.0450236		5	5	5	37.9	37.9	37.9	29.19	0	148.33	1089100000	484110000	605010000	0.588385	-0.215102	B2RWB7;Q8BZA9	B2RWB7;Q8BZA9	Fructose-2,6-bisphosphatase TIGAR	9630033F20Rik;Tigar
-1.69222	NA	3.73333	4.38449		7	2	2	39.2	14.4	14.4	13.607	0	176.43	1435100000	1352100000	83036000	0.418037	2.14187	F8WIX8;Q149V4;B2RWH3;Q64426;Q64523;Q6GSS7	F8WIX8;Q149V4;B2RWH3;Q64426;Q64523;Q6GSS7	Histone H2A;Histone H2A type 2-C;Histone H2A type 2-A	Hist1h2al;Hist2h2ac;Hist2h2aa1;H2A
NA	1.24001	1.67798	0.193057		3	3	3	1.4	1.4	1.4	263.3	0	13.389	651170000	310130000	341040000	0.845309	1.03702	B2RWS6;Q6GQV9;Q8QZV8;F8VPR5;P45481;Q8BJ14	B2RWS6;Q6GQV9;Q8QZV8;F8VPR5;P45481	Histone acetyltransferase p300;CREB-binding protein	Ep300;Crebbp
NA	-0.364738	0.832514	0.782819		3	3	3	2.4	2.4	2.4	237.75	0	85.059	205020000	108290000	96726000	0.400028	0.416865	E9Q6G4;B7ZNA4;B2RWU5;Q91V24	E9Q6G4;B7ZNA4;B2RWU5;Q91V24	ATP-binding cassette sub-family A member 7	Abca7
0.242572	2.23232	-0.483261	0.0929094		8	8	8	24.6	24.6	24.6	65.61	0	191.3	967500000	477880000	489620000	0.353455	0.521136	B7ZND7;B2RWV7;Q8BQ30;A0A087WRI9;Q3U3A9	B7ZND7;B2RWV7;Q8BQ30	Phostensin	Ppp1r18
0.226755	-3.22216	1.59811	-0.0263043		14	14	14	5.9	5.9	5.9	365.29	0	323.31	955550000	643010000	312540000	0.124839	-0.355901	E9QAH1;E9PVZ8;B2RWW2;Q571K1;Q8CGE5;B7ZNF9;Q6PAK0;Q3UYL3;Q80UY9;E9Q028;Q9CTU9;Q3U289	E9QAH1;E9PVZ8;B2RWW2;Q571K1;Q8CGE5		Golgb1
-0.263179	0.250719	-0.0821575	0.0439433		44	44	43	21.7	21.7	21.5	292.99	0	323.31	8230500000	3899800000	4330700000	0.0390094	-0.0126685	Q3UHQ5;E9PVA8;B2RWW6;Q8CHH7;Q6PGM5;Q8BIX2;Q640Q4;Q6NV94;Q3U3Z4;Q8BTM7	Q3UHQ5;E9PVA8;B2RWW6;Q8CHH7;Q6PGM5		Gcn1l1
-0.342726	NA	4.31988	0.336009		1	1	1	3.7	3.7	3.7	32.941	0.00059916	3.1073	2624200000	1993900000	630300000	0.369498	1.43772	B2RWZ4;O35929	B2RWZ4;O35929	GTP-binding protein REM 1	Rem1
0.53037	NA	2.58424	1.64124		3	3	3	7.8	7.8	7.8	62.768	0	12.325	77050000	59085000	17964000	0.934616	1.58529	F7CCJ3;Q8CHH8;F7CC56;B2RX00;Q9ESK9	F7CCJ3;Q8CHH8;F7CC56;B2RX00;Q9ESK9	RB1-inducible coiled-coil protein 1	Rb1cc1
-0.906305	0.0233263	0.436803	0.0995563		15	15	15	13.4	13.4	13.4	165.12	0	53.965	1462100000	778510000	683620000	0.106313	-0.0866548	B2RX13;Q3UQ28;Q80U60;D3Z5M7	B2RX13;Q3UQ28;Q80U60	Peroxidasin homolog	Pxdn
NA	-0.747342	0.46949	-0.136716		2	2	2	2.8	2.8	2.8	122.61	0	4.9055	203010000	105940000	97072000	0.135489	-0.13819	B2RX15;Q6ZPS6;A0A0G2JEA0	B2RX15;Q6ZPS6;A0A0G2JEA0	Ankyrin repeat and IBR domain-containing protein 1	Ankib1
-0.109763	-0.0995408	-0.0395595	0.0752312		1	1	1	0.9	0.9	0.9	128.39	0.0007888	2.9394	291500000	145590000	145910000	0.417977	-0.0434082	B2RXC1	B2RXC1	Trafficking protein particle complex subunit 11	Trappc11
NA	0.529571	1.05436	0.157512		5	5	5	4.1	4.1	4.1	155.74	0	12.303	141840000	79373000	62466000	0.808674	0.580482	B2RXC6;Q7TSI4	B2RXC6	DNA-directed RNA polymerase	Polr3a
-0.191343	0.118493	1.68038	-0.0739573		15	15	15	13.4	13.4	13.4	172.68	0	102.37	2642700000	1215400000	1427400000	0.351725	0.383394	Q80SX9;B2RXL7;Q80TG7;E9Q9B7;A0A076N9K6;A0A076N1C3;Q52KP9;A0A076N402;A0A076NBC4;A0A076N8A1;A0A076N9K1;Q3V2X2;Q8K0P2;Q3U9G3	Q80SX9;B2RXL7;Q80TG7;E9Q9B7;A0A076N9K6;A0A076N1C3;Q52KP9;A0A076N402;A0A076NBC4;A0A076N8A1;A0A076N9K1;Q3V2X2		Kidins220;mKIAA1250
NA	-0.699209	0.277814	0.529427		6	6	6	29.2	29.2	29.2	23.461	0	126.97	1063900000	623980000	439920000	0.0304896	0.0360106	B7ZWI2;B2RXM7;Q9D1J3	B7ZWI2;B2RXM7;Q9D1J3	SAP domain-containing ribonucleoprotein	1110005A23Rik;Sarnp
-0.171677	-0.74635	0.0578121	NA		5	5	5	12.4	12.4	12.4	51.748	0	16.58	502700000	262800000	239910000	0.451804	-0.286738	F8WGM2;B2RXP2;Q6NXL0;Q8C966;E9PVV0;B7ZWM9	F8WGM2;B2RXP2;Q6NXL0;Q8C966;E9PVV0;B7ZWM9	PHD finger protein 21B	Phf21b
NA	-0.918606	1.30529	-0.101784		2	2	2	10.2	10.2	10.2	39.442	0	37.035	488200000	310980000	177210000	0.0471324	0.0949663	B2RXP7;E9QMB7;Q8CES0;B7ZWG0	B2RXP7;E9QMB7;Q8CES0;B7ZWG0	N-alpha-acetyltransferase 30	Naa30
-0.923523	-0.815453	0.0830495	-0.0093472		10	10	5	11	11	6.4	140.13	0	323.31	2030300000	1069000000	961340000	0.673857	-0.416318	B2RXW8;B2RXQ2;B8QI33;S4R1D4;S4R1I7;Q3UJC0	B2RXW8;B2RXQ2;B8QI33		Ppfia1
NA	0.673285	1.82036	-0.0721745		2	2	2	9.6	9.6	9.6	35.079	0	18.599	751060000	404770000	346290000	0.552551	0.807157	B2RXQ8;Q8BFQ4	B2RXQ8;Q8BFQ4	WD repeat-containing protein 82	Wdr82
0.0253123	-0.682163	2.15117	0.224031		17	17	17	17.2	17.2	17.2	206.23	0	174.29	2280800000	1263800000	1017000000	0.276168	0.429587	B2RXS4;Q8CHG6;Q8K2J5;Q99LF0	B2RXS4;Q8CHG6	Plexin-B2	Plxnb2;mKIAA0315
0.184725	-0.121439	0.109981	-0.0486546		17	12	12	21.1	17.2	17.2	114.56	0	214.68	4016000000	2028900000	1987100000	0.162396	0.031153	B2RXT3;E9Q7L0	B2RXT3;E9Q7L0		Ogdhl
-0.268	-0.228047	0.714657	-0.205518		21	20	20	69.7	69.7	69.7	30.641	0	294.6	11464000000	6377700000	5086400000	0.00442238	0.00327308	B2RXY7;P48758	B2RXY7;P48758	Carbonyl reductase [NADPH] 1	Cbr1
NA	-0.68096	0.581195	-0.589763		16	11	11	10.4	7.2	7.2	271.66	0	36.476	783930000	385800000	398130000	0.201585	-0.229843	E9PUM4;B2RY15;Q71LX4;Q68FD6;Q3TN69;Q8CDM9;Q8CHG4;Q3TKJ2	E9PUM4;B2RY15;Q71LX4;Q68FD6	Talin-2	Tln2
-0.703595	-0.985159	1.07188	0.00797118		15	15	15	19	19	19	99.551	0	74.486	7412100000	4176900000	3235200000	0.118222	-0.152227	B2RY56;S4R2B0;Q8BU35;S4R2J1;S4R2A4;S4R1X9;S4R2F7	B2RY56;S4R2B0	RNA-binding protein 25	Rbm25
0.0443242	0.708143	-0.170053	0.0762498		3	3	3	30.1	30.1	30.1	22.387	0	41.758	868280000	372730000	495550000	0.348496	0.164666	B2RY90;P85094	B2RY90;P85094	Isochorismatase domain-containing protein 2A, mitochondrial	Isoc2a
0.17594	-0.463052	0.815809	-0.0419438		7	7	7	35.9	35.9	35.9	32.003	0	40.133	1218200000	610470000	607720000	0.168014	0.121688	G3UVU9;B2WTI1;B2WTI2;Q9ERI5;F6VRF7;F6VMC4;A4FUU3;F7BDP4	G3UVU9;B2WTI1;B2WTI2;Q9ERI5;F6VRF7;F6VMC4;A4FUU3	Bifunctional arginine demethylase and lysyl-hydroxylase JMJD6	Jmjd6
-0.204632	-0.579189	1.2042	NA		6	6	6	16	16	16	73.951	0	170.36	2308800000	1356500000	952280000	0.0859423	0.140126	B2ZAC8;Q8R3L2;Q80TL2	B2ZAC8;Q8R3L2;Q80TL2	Transcription factor 25	Tcf25
-0.152356	-0.271113	1.14328	0.388318		10	10	10	32.4	32.4	32.4	45.082	0	82.147	864030000	475320000	388720000	0.343501	0.277031	B2ZRS6;B2ZRS5;B2ZRS3;Q570Y9;B2ZRS8;B2ZRS7	B2ZRS6;B2ZRS5;B2ZRS3;Q570Y9;B2ZRS8;B2ZRS7	DEP domain-containing mTOR-interacting protein	Depdc6;Deptor
-0.73942	0.712904	-1.07142	0.198974		9	9	1	24.4	24.4	4	66.424	0	224.71	3732000000	1653200000	2078800000	0.205059	-0.22474	B3V097;Q8BIQ5;B3V099;A2AEK3;F6ZKC7	B3V097;Q8BIQ5;B3V099;A2AEK3	Cleavage stimulation factor subunit 2	Cstf2
-0.285495	0.430499	3.17527	NA		4	4	2	16.7	16.7	8.3	47.492	0	14.044	164470000	102160000	62313000	0.393492	1.10676	B9ZZS3;B9ZZS2;B5T0I7;B5T0J0;B5T0I8;E2D6P3;E2D6P1;E2D875;E2D872;E2D6P2;Q3U5C5;E9QMH1;Q99J72;C3UP59;C3UP55;E2D881;E2D876;E2D874;E2D866;E2D865;Q3TI69	B9ZZS3;B9ZZS2;B5T0I7;B5T0J0;B5T0I8;E2D6P3;E2D6P1;E2D875;E2D872;E2D6P2;Q3U5C5;E9QMH1;Q99J72	DNA dC->dU-editing enzyme APOBEC-3	Apobec3;Apobec
-0.514985	-0.569522	1.30843	NA		3	3	3	15.7	15.7	15.7	40.256	0	13.93	166930000	103900000	63027000	0.038682	0.0746409	B5TZD5;P58269;F6T820;F7CL41;F7CPB1	B5TZD5;P58269;F6T820;F7CL41;F7CPB1	Zinc finger protein DPF3	Dpf3
-0.638905	0.115433	-0.139207	NA		6	6	6	8.7	8.7	8.7	93.462	0	57.886	329120000	184260000	144850000	0.372837	-0.220893	B6YY24;Q3UVG3	B6YY24;Q3UVG3	Protein FAM91A1	D15Ertd621e;Fam91a1
-1.57984	-3.25154	-0.847275	NA		17	3	3	22	7.4	7.4	69.723	0	24.176	450570000	330050000	120520000	0.931818	-1.89288	B7U582;P17156	B7U582;P17156	Heat shock-related 70 kDa protein 2	Hspa2
NA	-0.603556	1.2115	-0.552672		3	3	3	7.3	7.3	7.3	57.483	0	7.0288	231860000	127790000	104070000	0.00958408	0.0184234	Q9EQ79;Q8JZS4;Q3TQ02;Q3TJD3;B7XGA6;P09242;B1AXF5;E9Q7P8	Q9EQ79;Q8JZS4;Q3TQ02;Q3TJD3;B7XGA6;P09242	Alkaline phosphatase;Alkaline phosphatase, tissue-nonspecific isozyme	Alpl
0.0282862	-1.00506	1.26725	NA		3	3	3	10.8	10.8	10.8	49.149	0	29.751	482120000	312460000	169660000	0.0475335	0.096827	B7ZC19;Q3U047;Q3U5R2;Q8BXQ2;F6U4X6	B7ZC19;Q3U047;Q3U5R2;Q8BXQ2;F6U4X6	GPI transamidase component PIG-T	Pigt
-1.34802	-1.00515	1.17951	0.46965		1	1	1	6.6	6.6	6.6	19.224	0.0009722	2.7207	196360000	120160000	76194000	0.10332	-0.176001	B7ZCF4;Q3UZN1;Q3U4F3;P24638	B7ZCF4;Q3UZN1;Q3U4F3;P24638	Lysosomal acid phosphatase	Acp2
0.063641	0.371057	0.910827	0.476418		4	4	4	15.9	15.9	15.9	45.006	0	14.487	467650000	227330000	240320000	1.09466	0.455486	Q571A1;B7ZCP4;Q8C166;A3KGK7;Q3U893;B7ZCP6;B7ZCP5;E9Q806;B7ZCP7;V9GXM6;F6R587	Q571A1;B7ZCP4;Q8C166;A3KGK7;Q3U893;B7ZCP6;B7ZCP5;E9Q806	Copine-1	Cpne1
-0.415826	-0.394771	1.02947	0.295146		3	3	3	7	7	7	95.329	0	16.722	215670000	122140000	93536000	0.135107	0.128505	B7ZCR6;Q6PHP4;Q6ZPW1;F6R5G3	B7ZCR6;Q6PHP4;Q6ZPW1		Znf512b
-0.766971	0.560421	-0.257614	-0.0899048		5	5	5	18.3	18.3	18.3	43.174	0	197.36	598870000	266710000	332160000	0.18854	-0.138517	B7ZCU2;B7ZCU5;Q3TPY5;Q3TMI0;Q6AXD3;B7ZCU4;B7ZCU3;Q3TJR5;Q3TJ64;B7ZCU0;J3QNK8;Q8CBW3;Q3UAH6;Q3UBL3	B7ZCU2;B7ZCU5;Q3TPY5;Q3TMI0;Q6AXD3;B7ZCU4;B7ZCU3;Q3TJR5;Q3TJ64;B7ZCU0;J3QNK8;Q8CBW3;Q3UAH6	Abl interactor 1	Abi1
NA	0.471239	-1.37685	0.129844		4	4	4	17.8	17.8	17.8	56.677	0	75.365	478790000	209440000	269350000	0.158987	-0.258587	B7ZMP1;E9Q1R1	B7ZMP1;E9Q1R1	Probable Xaa-Pro aminopeptidase 3	Xpnpep3
-0.364738	NA	-0.0761486	0.56578		2	2	2	21.3	21.3	21.3	19.371	0	9.393	439330000	252230000	187100000	0.048876	0.0416313	B7ZMS6;E9PW20;Q2VPR3;Q9CY57;D3YZA1;D3Z7T7	B7ZMS6;E9PW20;Q2VPR3;Q9CY57;D3YZA1;D3Z7T7	Chromatin target of PRMT1 protein	Chtop
NA	-2.65826	3.33924	-0.0825664		3	3	2	6.2	6.2	3.5	50.5	0	6.7742	219540000	131520000	88025000	0.0366524	0.199471	Q3UNF5;B7ZN13;P47739;Q71V45	Q3UNF5;B7ZN13;P47739;Q71V45	Aldehyde dehydrogenase;Aldehyde dehydrogenase, dimeric NADP-preferring	Aldh3a1;aldh3
-0.393387	0.774334	2.75244	NA		3	3	3	7.5	7.5	7.5	71.958	0	5.6977	45012000	21867000	23145000	0.42805	1.04446	B7ZNG4	B7ZNG4	Tastin	Troap
NA	-0.836012	-0.0299829	0.500177		2	2	2	4.8	4.8	4.8	53.665	0	9.603	311170000	172420000	138750000	0.106068	-0.121939	D3YW49;F6RJC1;B7ZNJ5;G3X907;Q9WTS6	D3YW49;F6RJC1;B7ZNJ5;G3X907;Q9WTS6	Teneurin-3	Tenm3
-0.151266	0.133695	0.0924325	-0.201257		16	16	16	33.8	33.8	33.8	74.792	0	323.31	1749400000	874640000	874800000	0.134605	-0.031599	Q91VU7;B7ZNL8;Q69Z76;Q3UQN6;Q3ULP8;F6XMS4;F7CG42	Q91VU7;B7ZNL8;Q69Z76;Q3UQN6;Q3ULP8		Pus7
-0.485661	NA	0.35607	0.918224		2	2	2	28.9	28.9	28.9	9.4097	0.00059749	3.0655	258000000	141360000	116640000	0.232583	0.262878	B7ZNP3;B7ZNP2;Q3V4B5	B7ZNP3;B7ZNP2;Q3V4B5	COMM domain-containing protein 6	Commd6
-1.13635	-1.06658	0.989535	NA		9	9	9	20.2	20.2	20.2	56.381	0	13.157	515390000	244550000	270840000	0.207243	-0.404463	Q542S9;Q3V2N5;B7ZNU9;Q61235	Q542S9;Q3V2N5;B7ZNU9;Q61235	Beta-2-syntrophin	Sntb2
-0.677472	NA	1.10721	0.159347		4	4	4	5.8	5.8	5.8	123.35	0	14.189	421000000	263430000	157570000	0.130808	0.196363	B7ZNX0;Q9ESC8;B7ZC42	B7ZNX0;Q9ESC8	AF4/FMR2 family member 4	Aff4
0.143524	0.557876	-0.441165	0.0939098		6	6	6	11	11	11	128.64	0	241.31	1653600000	694040000	959580000	0.158092	0.0885362	B7ZP20;Q810B6	B7ZP20;Q810B6	Rabankyrin-5	Ankfy1
NA	0.181548	0.0481138	0.214491		6	6	6	9.3	9.3	9.3	133.35	0	43.036	479400000	229660000	249740000	0.99762	0.148051	B7ZP47;Q65Z40	B7ZP47;Q65Z40	Wings apart-like protein homolog	Wapal
NA	0.0795658	0.127526	-0.130404		4	4	4	4.5	4.5	4.5	109.81	0	16.384	706840000	332400000	374440000	0.109298	0.0255626	Q3V3X9;B7ZW94;Q8C3F2	Q3V3X9;B7ZW94;Q8C3F2	Constitutive coactivator of PPAR-gamma-like protein 2	Fam120c
-0.330465	0.472384	NA	-0.024036		5	5	5	4.6	4.6	4.6	196.27	0	18.161	340750000	163600000	177140000	0.0545086	0.0392942	B7ZWK9;Q3UHH1;Q6PDJ7	B7ZWK9;Q3UHH1	Zinc finger SWIM domain-containing protein 8	Zswim8
0.0359054	-0.388903	0.629144	-0.0330883		17	17	14	14.8	14.8	13.1	146.13	0	100.83	2669600000	711240000	1958300000	0.101171	0.0607645	B8X349;Q58A65;F8WH31;E9PUD1;Z4YMB8;F6SH61;Q8C7W0;F6WNT4;Q6PA03	B8X349;Q58A65;F8WH31;E9PUD1;Z4YMB8;F6SH61;Q8C7W0	C-Jun-amino-terminal kinase-interacting protein 4	Spag9
NA	-0.415441	0.587056	0.240282		5	5	5	16.6	16.6	16.6	46.288	0	26.776	2698100000	1417700000	1280400000	0.163437	0.137299	B8ZXI1;Z4YJE9	B8ZXI1;Z4YJE9	Queuine tRNA-ribosyltransferase subunit QTRTD1	Qtrtd1
-0.298158	-0.227337	-0.264597	-0.125783	+	24	24	24	27.1	27.1	27.1	188.85	0	323.31	5601900000	2962400000	2639500000	2.06034	-0.228969	B9EHJ3;P39447;Q91YW2	B9EHJ3;P39447	Tight junction protein ZO-1	Tjp1
NA	0.323312	1.34747	0.382006		2	2	2	6.8	6.8	6.8	32.831	0	7.6887	174460000	110340000	64125000	0.755786	0.684263	B9EHM1;Q8BFR1	B9EHM1;Q8BFR1	Zinc finger CCCH-type antiviral protein 1-like	Zc3hav1l
-0.0464889	-0.0678935	0.570657	0.156563		41	41	37	48.5	48.5	45.8	117.81	0	323.31	37421000000	18112000000	19309000000	0.423828	0.153209	B9EHN0;Q02053;Q61341	B9EHN0;Q02053	Ubiquitin-like modifier-activating enzyme 1	Uba1
-0.065159	-1.1465	0.615818	-0.215119		14	14	14	30.8	30.8	30.8	60.924	0	93.593	1147600000	691390000	456220000	0.2109	-0.20274	B9EHZ5;Q3UN60;Q9JLB0;Q6NSS8;Q811G2;Q8BP37;E9PWC5;Q3TPA2	B9EHZ5;Q3UN60;Q9JLB0;Q6NSS8;Q811G2	MAGUK p55 subfamily member 6	Mpp6
-0.184736	-0.866831	1.67526	-0.613437		9	9	9	8.2	8.2	8.2	116.92	0	75.431	1988900000	1146800000	842120000	0.00142549	0.00256349	B9EI57;Q8CH25;Q9CS69	B9EI57;Q8CH25	SAFB-like transcription modulator	Sltm
-0.278986	0.134484	-0.0681893	0.0318577		14	14	14	34.9	34.9	34.9	50.02	0	323.31	8597100000	4535300000	4061800000	0.191313	-0.0452085	B9EIE9;P46664;Q8C909;Q3UBP0;J3QN31;P28650	B9EIE9;P46664;Q8C909	Adenylosuccinate synthetase isozyme 2;Adenylosuccinate synthetase	Adss
-0.0343524	0.679964	0.833233	0.278689		9	9	9	12.9	12.9	12.9	144.86	0	171.16	802030000	476110000	325920000	0.953334	0.439383	D3YUW8;D3YUX1;B9EIG6;Q8BZH4;Q0VGT3;Q3TSQ2	D3YUW8;D3YUX1;B9EIG6;Q8BZH4;Q0VGT3;Q3TSQ2	Pogo transposable element with ZNF domain	Pogz
-0.12133	0.176706	-0.662479	0.272454		68	68	68	50.6	50.6	50.6	169.96	0	323.31	58391000000	32311000000	26080000000	0.1442	-0.0836622	B9EIU1;Q8CGC7;Q8BTR1;Q3TLK2;A0A0A6YWH3;A0A0A6YWA4;Q3TMX9;Q9CRF9	B9EIU1;Q8CGC7	Bifunctional glutamate/proline--tRNA ligase;Glutamate--tRNA ligase;Proline--tRNA ligase	Eprs
-0.586839	-0.0538381	0.755162	-0.14483		4	4	2	21.7	21.7	14.3	45.582	0	238.89	605310000	390460000	214850000	0.00874743	-0.0075863	Q6TLW2;Q3UH37;B9EIV5;F7BX42;E9PZM8;Q3UH69;Q99J85;Q6PD36	Q6TLW2;Q3UH37;B9EIV5;F7BX42;E9PZM8;Q3UH69;Q99J85;Q6PD36	Neuronal pentraxin receptor	Nptxr
-0.913651	-0.382965	NA	0.191936		3	3	3	7.6	7.6	7.6	74.178	0	8.9776	216920000	110790000	106130000	0.434203	-0.368227	B9EJ24;Q9DBC0;S4R1U9;A4FUU9	B9EJ24;Q9DBC0;S4R1U9	Selenoprotein O	Selo
-0.301817	0.234379	0.207478	-0.0180643		13	13	13	9.2	9.2	9.2	227.46	0	71.472	1454300000	697160000	757160000	0.0850443	0.0304937	B9EJ54;Q6ZQG1;Q6P9L5;Q6PDG0;Q80VE6;Q6P9Y6;Q3UFI7;E9Q880	B9EJ54;Q6ZQG1;Q6P9L5;Q6PDG0		Nup205
-0.355867	-1.20696	1.67158	0.517916		4	4	4	4.1	4.1	4.1	200.06	0	73.865	529320000	348540000	180780000	0.0885424	0.156666	E9QAF9;B9EJ77;Q0VGY8;Q8CHA0;Q80YQ9	E9QAF9;B9EJ77;Q0VGY8;Q8CHA0;Q80YQ9	Protein TANC1	Tanc1
-0.534851	NA	-0.136191	-0.0172093		2	2	2	2.7	2.7	2.7	127.77	0	11.578	195140000	98661000	96479000	0.552247	-0.229417	Q3UMB1;B9EJ80	Q3UMB1;B9EJ80		Pdzd8
-0.399121	0.18409	0.58208	-2.43208		8	8	7	15.6	15.6	14.3	101.27	0	103.23	1036300000	642130000	394200000	0.303742	-0.516257	B9EJ86;G3X9N6;Q69ZJ4	B9EJ86;G3X9N6	Oxysterol-binding protein	Osbpl8
NA	-0.150705	0.115441	-0.24062		1	1	1	9.2	9.2	9.2	12.287	0.00078958	2.9492	706690000	346660000	360030000	0.318482	-0.0919612	Q9D0J3;D3Z1X5;B9EJ96;E9QAQ3;Q6ZQ82	Q9D0J3;D3Z1X5;B9EJ96;E9QAQ3;Q6ZQ82	Rho GTPase-activating protein 26	Arhgap26
-0.650975	-0.273483	-0.0601858	-0.0825664		10	10	10	14.1	14.1	14.1	93.85	0	134.13	2167400000	1106900000	1060500000	0.835527	-0.266802	B9EJR8;B2RY24;Q7TPU1	B9EJR8	Dynein assembly factor 5, axonemal	Dnaaf5
0.308827	NA	0.900449	0.818299		7	7	6	10.4	10.4	9.8	121.39	0	33.094	297320000	188390000	108930000	1.17094	0.675858	Q4VBG2;Q4H4B5;B9EKC0;Q4H4B4;Q6RHR9;Q5DTM1;Q3TQ86;E9PZ12;Q8CCP7;Q8BQR9	Q4VBG2;Q4H4B5;B9EKC0;Q4H4B4;Q6RHR9;Q5DTM1;Q3TQ86;E9PZ12	Membrane-associated guanylate kinase, WW and PDZ domain-containing protein 1	Magi1
-0.0229619	0.11929	0.759869	-0.262794		3	3	3	12	12	12	35.795	0	9.4667	250630000	134350000	116280000	0.262848	0.148351	B9EKE7;Q3UHI4	B9EKE7;Q3UHI4	Protein TMED8	Tmed8
-0.00734755	0.365469	-0.807602	0.390869		35	34	14	54.9	54.9	28.4	73.013	0	323.31	36855000000	17888000000	18968000000	0.0170545	-0.014653	B9EKE9;Q3TQX5;Q62167;B7ZWF1;B9EIA2;P16381	B9EKE9;Q3TQX5;Q62167;B7ZWF1;B9EIA2;P16381	ATP-dependent RNA helicase DDX3X;Putative ATP-dependent RNA helicase Pl10	Ddx3x;D1Pas1
0.0483758	-0.00236799	0.208694	0.0297648		2	2	2	1.6	1.6	1.6	142.58	0.0031817	2.2324	414190000	187670000	226510000	0.642498	0.0711167	B9EKJ4;Q3TUF7	B9EKJ4;Q3TUF7	YEATS domain-containing protein 2	Yeats2
-0.121126	-0.29612	0.398227	-0.0301242		27	27	27	25.9	25.9	25.9	181.82	0	323.31	5025900000	2576500000	2449500000	0.0273871	-0.0122855	B9EKJ7;P58871;Z4YJL4	B9EKJ7;P58871;Z4YJL4	182 kDa tankyrase-1-binding protein	Tnks1bp1
-1.5255	NA	1.97613	0.153206		6	6	6	6	6	6	180.55	0	39.763	296170000	176940000	119240000	0.0651926	0.201281	B9EKK3;Q3UQ44;Q7TMU5;Q8BV47;Q8C9I3	B9EKK3;Q3UQ44	Ras GTPase-activating-like protein IQGAP2	Iqgap2
0.111966	0.0784732	-0.032524	0.291292		129	129	121	58.3	58.3	56.7	280.47	0	323.31	147380000000	77142000000	70241000000	0.714035	0.112302	B9EKP5;B7FAU9;Q8BTM8;B7FAV1;Q6KAM8;Q3U7N9;F6XC15;Q4FZG4;J3JS91;I7HPX4;F6Z2C0;Q9JJ37;F7AVL7	B9EKP5;B7FAU9;Q8BTM8;B7FAV1;Q6KAM8	Filamin-A	Flna
NA	0.272501	1.13356	0.0205015		5	5	5	4.3	4.3	4.3	191.46	0	68.529	232410000	118940000	113470000	0.532168	0.47552	B9EKS2;Q6ZPY7	B9EKS2;Q6ZPY7	Lysine-specific demethylase 3B	Kdm3b
0.0446039	NA	3.30686	0.426722		1	1	1	3.5	3.5	3.5	51.284	0	17.863	386750000	229190000	157560000	0.461121	1.2594	Q3U6T3;B9EKS7;Q8BHF7	Q3U6T3;B9EKS7;Q8BHF7	CDP-diacylglycerol--glycerol-3-phosphate 3-phosphatidyltransferase, mitochondrial	Pgs1
-0.52282	NA	0.302386	0.604981		5	5	5	5	5	5	185.35	0	9.7711	193260000	120360000	72900000	0.130601	0.128182	F8VQ29;B9EKT6;A0A0A6YXJ2;Q3UQP1	F8VQ29;B9EKT6		Iqgap3
NA	-1.88774	1.77809	-0.890875		4	4	4	13.7	13.7	13.7	46.959	0	12.975	157060000	122500000	34560000	0.102739	-0.33351	C0LQ88;C0LQ87;C0LQ89;Q9EPM5	C0LQ88;C0LQ87;C0LQ89;Q9EPM5	Syncoilin	Sync
-0.532449	-0.13174	-0.0458623	NA		3	3	3	23	23	23	28.251	0	196.59	963620000	452340000	511290000	0.593108	-0.236684	C1IE02;Q8VCD6;Q3TYE9	C1IE02;Q8VCD6;Q3TYE9	Receptor expression-enhancing protein;Receptor expression-enhancing protein 2	Reep2
-2.34586	-0.532261	-0.409364	0.0152575		5	5	5	30.1	30.1	30.1	30.658	0	45.532	670580000	361990000	308590000	0.66662	-0.818056	C5H7S3;Q9QYL7	C5H7S3;Q9QYL7	Activator of basal transcription 1	Abt1
NA	-0.224216	0.188332	0.171011		2	2	2	9.2	9.2	9.2	41.467	0	196.74	2662100000	1415100000	1247000000	0.113548	0.0450422	Q68EM3;C5IGX4;G3UY65;Q3UWL3;Q3TQW9;Q3TFV6;P24860	Q68EM3;C5IGX4;G3UY65;Q3UWL3;Q3TQW9;Q3TFV6;P24860	G2/mitotic-specific cyclin-B1	Ccnb1
-1.97319	0.191057	-0.0561673	0.0459824		7	7	7	55.6	55.6	55.6	9.0303	0	239.82	4326200000	2718300000	1608000000	0.351616	-0.448078	C6EQJ5;Q4KML4;E9QMV2	C6EQJ5;Q4KML4;E9QMV2	Costars family protein ABRACL	Abracl
-0.185113	0.243303	-0.542902	-0.0513025		7	7	7	8.4	8.4	8.4	117.43	0	133.69	885270000	395550000	489720000	0.326627	-0.134004	C7G3P2;Q61136;Q8BPG8;Q8C5G1	C7G3P2;Q61136;Q8BPG8	Serine/threonine-protein kinase PRP4 homolog	Prpf4b
0.128689	0.371838	-0.734829	0.419198		11	1	1	51.2	4.1	4.1	33.328	0.00020803	3.6601	171480000	92897000	78579000	0.0584649	0.0462241	Q8R0B4;C9DT14;A0A087WSH7;A0A087WNY6	Q8R0B4;C9DT14		Tardbp
NA	0.555129	0.819979	-0.306262		3	3	3	14.7	14.7	14.7	38.412	0	29.572	1416100000	721390000	694710000	0.39294	0.356282	C9K0Z7;O35465;F6WP10	C9K0Z7;O35465	Peptidyl-prolyl cis-trans isomerase FKBP8	Fkbp8
NA	-0.0772389	0.472349	-0.115566		5	5	5	24.8	24.8	24.8	24.599	0	20.035	1178600000	586400000	592180000	0.172493	0.0931814	D0EM45;Q9JKL5;D0EM46;D0EM47	D0EM45;Q9JKL5;D0EM46;D0EM47	Calcineurin B homologous protein 3	Tesc
-0.10067	0.0350608	0.0789446	NA		10	10	10	43.9	43.9	43.9	32.356	0	40.232	796960000	404610000	392350000	0.0259692	0.00444528	Q3U5H9;D3U0D6;Q9D1C9;E9QAX0;E9PYF0;F6VVA3	Q3U5H9;D3U0D6;Q9D1C9;E9QAX0	Ribosomal RNA-processing protein 7 homolog A	Rrp7a
-0.879754	-0.828588	0.284071	0.233498		9	7	7	20.5	20	20	46.27	0	323.31	12714000000	7611400000	5102700000	0.373742	-0.297693	D3YTQ3;F6VQH5;Q9Z130;Q9D3U4	D3YTQ3;F6VQH5;Q9Z130	Heterogeneous nuclear ribonucleoprotein D-like	Hnrnpdl
0.170181	-0.0309729	0.0863389	-0.0590783		7	7	6	30.7	30.7	26.1	29.07	0	88.5	2506200000	1217300000	1288900000	0.308946	0.0416173	D3YTR5;Q9Z2D8;F6WZH1;D3YTR4;F6UPR7	D3YTR5;Q9Z2D8;F6WZH1;D3YTR4	Methyl-CpG-binding domain protein 3	Mbd3
NA	1.40463	-0.208892	0.651428		2	2	2	14.7	14.7	14.7	19.569	0	19.375	456220000	264200000	192020000	0.498386	0.615722	D3YWT0;D3Z569;D3YTS1;Q9R0P6;Q6PET3	D3YWT0;D3Z569;D3YTS1;Q9R0P6;Q6PET3	Signal peptidase complex catalytic subunit SEC11;Signal peptidase complex catalytic subunit SEC11A	Sec11a
-0.451445	-0.695466	-0.738811	NA	+	3	3	2	9.1	9.1	7.1	50.412	0	8.4826	292970000	137960000	155010000	1.70656	-0.628574	D3YU11;Q7TN33;D6RGB9;D6RHP1;D3YX51	D3YU11;Q7TN33;D6RGB9;D6RHP1	CUGBP Elav-like family member 6	Celf6
0.0809305	0.444137	1.4476	-0.17031		12	12	12	40.1	40.1	40.1	33.081	0	141.57	4133400000	2129700000	2003600000	0.531086	0.45059	D3YU12;Q8K2T1;G5E8S7	D3YU12;Q8K2T1;G5E8S7	NmrA-like family domain-containing protein 1	Nmral1
0.593784	0.673104	0.0807896	-0.362666		9	9	9	20.1	20.1	20.1	62.779	0	220.56	1187300000	542520000	644750000	0.416439	0.246253	D3YU17;Q8VCM8	D3YU17;Q8VCM8	Nicalin	Ncln
-0.0983665	-1.18945	1.54679	0.285741		11	11	11	24.1	24.1	24.1	86.757	0	47.232	915750000	598640000	317110000	0.0835824	0.13618	Q8CGB7;D3Z589;D3YU22;D3YU59;Q3UH68;D3YV55;F6X3N8	Q8CGB7;D3Z589;D3YU22;D3YU59;Q3UH68	LIM and calponin homology domains-containing protein 1	Limch1
0.479541	NA	1.74231	-0.428035		9	9	9	19	19	19	100.16	0	132.12	977610000	552920000	424690000	0.35426	0.59794	E9QP59;D3YU56;Q9WU40	E9QP59;D3YU56;Q9WU40	Inner nuclear membrane protein Man1	Lemd3
-0.117036	NA	1.34498	0.122727		6	6	6	15.5	15.5	15.5	56.167	0	11.804	219260000	113880000	105380000	0.371855	0.450223	D3YU58;Q9WVM3	D3YU58;Q9WVM3	Anaphase-promoting complex subunit 7	Anapc7
NA	-0.964292	1.01092	1.10302		4	4	4	3.2	3.2	3.2	187.66	0	16.345	305960000	190290000	115670000	0.202656	0.383217	F6SBR5;D3Z1U0;E9QL53;D3YU89;P49025	F6SBR5;D3Z1U0;E9QL53;D3YU89;P49025	Citron Rho-interacting kinase	Cit
-0.289986	NA	1.76709	-0.264837		3	3	2	14.1	14.1	11.2	44.655	0	60.508	662560000	388100000	274460000	0.212287	0.40409	D3YU96;Q99KH2;Q5HZZ0;D3YU95;P63034;D3Z5C3;D6RCZ5;G5E8Q4;Q922J4	D3YU96;Q99KH2;Q5HZZ0;D3YU95;P63034;D3Z5C3;D6RCZ5	Cytohesin-2	Cyth2
NA	-2.80935	5.09562	0.1849		3	1	1	64	9.6	9.6	12.058	0.00020964	3.775	443140000	279400000	163730000	0.122094	0.823723	D3YUC9	D3YUC9		Msrb3
NA	0.479644	-0.196229	-0.00302646		6	6	6	20.3	20.3	20.3	50.236	0	236.32	2255900000	1000000000	1255900000	0.162645	0.0934629	Q3UN82;Q3UIP2;D3YUE2;Q61398;A0A0G2JE29;Q3TX39;D3YZE3;D3YWH0	Q3UN82;Q3UIP2;D3YUE2;Q61398;A0A0G2JE29;Q3TX39;D3YZE3	Procollagen C-endopeptidase enhancer 1	Pcolce
-0.133527	-1.34395	0.187609	0.59068		18	18	18	52.1	52.1	52.1	49.913	0	160.23	3321900000	2165500000	1156400000	0.152896	-0.174798	D3YUM1;Q91YT0;D3Z1U9;D6RG60;D3Z0K1;D3YXX5	D3YUM1;Q91YT0;D3Z1U9	NADH dehydrogenase [ubiquinone] flavoprotein 1, mitochondrial	Ndufv1
0.0532504	NA	0.567511	0.208594		5	5	5	5.3	5.3	5.3	142.01	0	44.738	1208700000	848790000	359900000	0.675471	0.276452	D3YUS5;Q0VAV5;E9PW37;Q8BU92;Q3TPW3;D3YWZ9	D3YUS5;Q0VAV5;E9PW37;Q8BU92		Rasal2
0.0629506	1.49891	-0.127765	0.236656		4	4	4	16.3	16.3	16.3	59.851	0	6.951	171540000	81554000	89987000	0.469982	0.417689	Q3TCW5;D3YUV1;Q99J45	Q3TCW5;D3YUV1;Q99J45	Nuclear receptor-binding protein	Nrbp1
0.289126	-0.303597	-1.25514	1.4521		3	3	3	45.2	45.2	45.2	10.583	0	16.279	273680000	115780000	157900000	0.0264623	0.0456219	D3YVK5;D3YVK4;Q9WV96;D6RG99	D3YVK5;D3YVK4;Q9WV96	Mitochondrial import inner membrane translocase subunit Tim10 B	Timm10b
-0.139442	-0.161169	0.912863	0.434676		9	9	9	11.3	11.3	11.3	113.6	0	50.89	980980000	615370000	365620000	0.415963	0.261732	Q3TFC0;D3YVL0;Q69ZE2;E9PW39;P23249;Q3UD86	Q3TFC0;D3YVL0;Q69ZE2;E9PW39;P23249;Q3UD86	Putative helicase MOV-10	Mov10
-2.00225	0.0312541	1.86902	-0.921817		14	14	14	42.7	42.7	42.7	49.538	0	323.31	8471300000	4949500000	3521800000	0.110323	-0.25595	D3YVN7;Q8BFR5	D3YVN7;Q8BFR5	Elongation factor Tu;Elongation factor Tu, mitochondrial	Gm9755;Tufm
-2.04347	0.221197	0.00241124	0.323949		5	5	5	11.9	11.9	11.9	85.381	0	40.507	272040000	134100000	137950000	0.257763	-0.373978	D3YVU1;Q99LG0;D6RHQ6	D3YVU1;Q99LG0	Ubiquitinyl hydrolase 1;Ubiquitin carboxyl-terminal hydrolase 16	Usp16
-0.00961147	NA	-0.195474	-0.103934		2	2	2	4.8	4.8	4.8	66.559	0	7.7876	519530000	245970000	273560000	0.710245	-0.103006	Q68FG8;Q3UMK4;D3YVV0;E9Q723;Q8VD61	Q68FG8;Q3UMK4;D3YVV0;E9Q723;Q8VD61		Ttc13
0.229957	0.940655	-0.586693	0.681816		9	9	8	27.2	27.2	24.4	49.066	0	323.31	3754600000	1847900000	1906800000	0.382482	0.316434	D3YVV7;G3UYX3	D3YVV7;G3UYX3		Nova2
0.0220482	-0.272123	-0.284159	-0.242938		3	3	3	16.8	16.8	16.8	33.48	0	38.77	1375200000	634590000	740600000	1.12283	-0.194293	G3XA66;Q8R5C0;D3YVW0;F7C846;P47802;G3UYJ5;G3XA75;D3Z3F4;G3UXX9	G3XA66;Q8R5C0;D3YVW0;F7C846;P47802;G3UYJ5;G3XA75;D3Z3F4	Metaxin-1	Mtx1
-1.01144	-0.286955	1.48024	-0.699552		6	6	6	17.4	17.4	17.4	79.904	0	202.74	838710000	589680000	249030000	0.0803411	-0.129428	D3YVW2;Q8BXA1;F6RUD1	D3YVW2;Q8BXA1	Golgi integral membrane protein 4	Golim4
0.215119	-1.95545	1.89255	0.777789		2	2	2	7	7	7	37.841	0	10.114	1201100000	764640000	436480000	0.101083	0.232502	D3YVX4;Q91VZ6	D3YVX4;Q91VZ6	Stromal membrane-associated protein 1	Smap1
NA	-0.776973	1.48044	0.750251		1	1	1	26.3	26.3	26.3	6.1421	0.000214	4.1309	231180000	163110000	68064000	0.265998	0.484572	H7BWZ1;D3YW97;P61961	H7BWZ1;D3YW97;P61961	Ubiquitin-fold modifier 1	Ufm1
-1.46244	-1.09366	0.555079	-0.793771		2	2	2	20.7	20.7	20.7	12.096	0	8.6571	2526000000	1350200000	1175800000	0.677191	-0.698698	D3YWA4;Q3KQH9;Q3UCC5;F8WI88;Q6P8I4;Q3TM89	D3YWA4;Q3KQH9;Q3UCC5;F8WI88;Q6P8I4;Q3TM89	PEST proteolytic signal-containing nuclear protein	Pcnp
0.288299	0.130008	0.0693308	-0.16633		7	7	7	29.9	29.9	29.9	28.036	0	323.31	10339000000	5350900000	4988300000	0.340222	0.0803272	D3YWF6;Q7TQI3;D3Z7K0	D3YWF6;Q7TQI3;D3Z7K0	Ubiquitin thioesterase OTUB1	Otub1
-0.201609	0.241596	-0.0340748	0.0654911		4	4	2	16.8	16.8	6.4	52.784	0	37.243	749500000	298990000	450510000	0.0656804	0.0178507	D3YWJ4;Q6DG52;D6RGU2	D3YWJ4;Q6DG52	Protein Churchill	Fntb;Churc1
NA	0.174662	-1.98936	0.0202965		8	8	8	10.7	10.7	10.7	115.96	0	144.19	1781200000	828500000	952680000	0.317627	-0.598133	D3Z2W1;D3YWQ0;D3Z519;S4R2G0;S4R215	D3Z2W1;D3YWQ0;D3Z519;S4R2G0	Diacylglycerol kinase	Dgki
NA	-0.228385	-0.028852	0.94853		2	2	2	29.9	29.9	29.9	14.79	0	14.54	899100000	429600000	469500000	0.228343	0.230431	D3YWS7;F6SJM7;Q8R2K1;F6X9P4	D3YWS7;F6SJM7;Q8R2K1;F6X9P4	Fucose mutarotase	Fuom
-0.862418	-1.74681	1.51395	-0.143916		8	7	7	28.1	25.7	25.7	35.181	0	21.104	1237600000	898610000	339010000	0.164836	-0.309797	D3YWT1;D3Z3N4	D3YWT1;D3Z3N4		Hnrnph3
-0.00772461	0.541217	-0.0453032	0.0864767		22	22	22	15.6	15.6	15.6	241.05	0	323.31	2773700000	1297700000	1475900000	0.43596	0.143667	D3YWX2;E9Q803;F6YTL8;Q9R0I7;Q8C8U8;Q3TMN3	D3YWX2;E9Q803;F6YTL8;Q9R0I7	YLP motif-containing protein 1	Ylpm1
0.10044	-0.135364	-0.931305	-0.690015		7	7	7	25.8	25.8	25.8	45.822	0	221.08	2508000000	1090600000	1417400000	0.740509	-0.414061	D3YX27;Q3TXN0;Q3UJR3;Q9JIY5;F6TCV0;Q80V84;F6XUR8;S4R1B3;D3YX28;S4R1A8;A2RT60	D3YX27;Q3TXN0;Q3UJR3;Q9JIY5;F6TCV0;Q80V84;F6XUR8;S4R1B3;D3YX28	Serine protease HTRA2, mitochondrial	Htra2
0.0278618	1.27131	-1.69381	-0.0742314		5	5	5	26.8	26.8	26.8	26.187	0	30.501	332330000	158800000	173530000	0.0657829	-0.117218	D3YXA2;Q923B1;F6UCV1	D3YXA2;Q923B1	Lariat debranching enzyme	Dbr1
NA	-1.59235	2.28588	0.474613		4	4	4	8.3	8.3	8.3	80.915	0.00060253	3.1803	281110000	213870000	67241000	0.118417	0.38938	D3YXA6;Q7TNM2;Q3TC52;J3JSM8;E9PUI3;D3YYF9	D3YXA6;Q7TNM2;Q3TC52;J3JSM8;E9PUI3	Tripartite motif-containing protein 46	Trim46
-0.606694	7.30816	NA	-5.76652		2	2	2	23.1	23.1	23.1	12.203	0.00021101	3.876	1275200000	130210000	1145000000	0.0258854	0.311649	D3YXC2;Q8CEY5;Q791T5	D3YXC2;Q8CEY5;Q791T5	Mitochondrial carrier homolog 1	Mtch1
0.358734	-0.244702	0.275402	-0.305095		4	4	4	20.5	20.5	20.5	36.198	0	37.484	1125500000	576650000	548890000	0.0408271	0.0210847	D3YXG2;Q3U2G9;Q9D997;Q9QZ08	D3YXG2;Q3U2G9;Q9D997;Q9QZ08	N-acetyl-D-glucosamine kinase	Nagk
0.117562	-0.746253	1.59331	0.740095		2	2	2	9.1	9.1	9.1	32.627	0	87.648	3990000000	2837600000	1152400000	0.344961	0.426179	D3YXH0;P63054	D3YXH0;P63054	Purkinje cell protein 4	Igsf5;Pcp4
-0.195005	NA	-1.62016	-0.00762614		3	3	3	7.5	7.5	7.5	54.532	0	13.081	100370000	30161000	70207000	0.449645	-0.607598	D3YXK1	D3YXK1	Atherin	Samd1
-0.0155929	-0.0456101	-0.00115369	-0.0357646		18	18	12	27.2	27.2	16.8	105.32	0	323.31	3361200000	1742900000	1618400000	1.04012	-0.0245303	S4R1M2;D3YXK2;S4R2Q5	S4R1M2;D3YXK2	Scaffold attachment factor B1	Safb
-0.168431	0.179384	-0.472384	0.0705878		8	8	8	57	57	57	20.435	0	74.766	584780000	260420000	324360000	0.261758	-0.0977108	D3YXL1;Q9CQA9;D3Z2W9;Q9CX79;Q8C373	D3YXL1;Q9CQA9;D3Z2W9;Q9CX79	Cancer-related nucleoside-triphosphatase homolog	Ntpcr
0.187388	-0.0802099	0.782794	0.075885		8	8	8	47.5	47.5	47.5	17.942	0	27.603	1177100000	598950000	578160000	0.536907	0.241464	D3YXP6;Q3THA3;Q9D1G2	D3YXP6;Q3THA3;Q9D1G2	Phosphomevalonate kinase	Pmvk
-0.576368	0.374288	-0.00877375	0.774947		5	5	5	11.4	11.4	11.4	49.573	0	10.847	317910000	147560000	170360000	0.182014	0.141023	D3YXT0;Q91WD5;A0A0A6YW30;A0A0A6YXD3	D3YXT0;Q91WD5	NADH dehydrogenase [ubiquinone] iron-sulfur protein 2, mitochondrial	Ndufs2
0.153676	NA	1.76867	0.268782		3	3	3	31.7	31.7	31.7	14.693	0	81.13	1479200000	769730000	709440000	0.529502	0.730375	D3YXW1;Q9D945	D3YXW1;Q9D945	Protein LLP homolog	Llph
-0.303686	-0.0368811	1.1065	0.264599		14	14	11	30.1	30.1	26.4	68.176	0	248.02	3433900000	1854700000	1579200000	0.335895	0.257633	D3YXZ3;Q91YS4;O88448;D3Z5Y7	D3YXZ3;Q91YS4;O88448;D3Z5Y7	Kinesin light chain 2	Klc2
NA	-0.614447	0.745648	-0.128029		3	3	3	18.1	18.1	18.1	19.971	0	30.417	1063700000	541690000	521980000	0.000816515	0.00105695	F6T9K1;Q4FJW2;D3YY09;Q9D6N5;D3YYC2;G3UXH5	F6T9K1;Q4FJW2;D3YY09;Q9D6N5;D3YYC2;G3UXH5	Dr1-associated corepressor	Drap1
0.22848	0.717912	0.549958	0.880073	+	2	2	2	13.5	13.5	13.5	27.479	0	21.866	338130000	188670000	149460000	1.62647	0.594106	D3YY42;Q9CX30;D3Z5F9	D3YY42;Q9CX30;D3Z5F9	Protein YIF1B	Yif1b
NA	-1.78036	2.7051	0.350651		6	6	6	13.6	13.6	13.6	56.411	0	9.7341	359700000	235080000	124620000	0.111291	0.425129	D3YYA0;E9PU93;Q3UKZ9;Q3UJ62;Q91X20;Q3UJY9;D6RI55;D6RET1	D3YYA0;E9PU93;Q3UKZ9;Q3UJ62;Q91X20;Q3UJY9	Set1/Ash2 histone methyltransferase complex subunit ASH2	Ash2l
-0.0504874	-0.912483	1.41712	NA		3	3	3	3.6	3.6	3.6	144.54	0.00021277	4.0016	42195000	30719000	11476000	0.0733978	0.151382	G5E8N3;D3YYC3;O88974	G5E8N3;D3YYC3;O88974	Histone-lysine N-methyltransferase SETDB1	Setdb1
-0.483602	-0.110308	2.08229	NA		2	2	2	41	41	41	9.6426	0	21.547	41070000	25475000	15595000	0.222896	0.496125	D3Z3Z8;D3YYI3;P60898	D3Z3Z8;D3YYI3;P60898	DNA-directed RNA polymerase subunit;DNA-directed RNA polymerase II subunit RPB9	Polr2i
-0.0627008	1.82989	NA	-0.00374608		10	10	8	27.4	27.4	23	55.074	0	72.514	1747300000	852950000	894370000	0.352674	0.587814	Q58E49;D3YYI8;O09106	Q58E49;D3YYI8;O09106	Histone deacetylase;Histone deacetylase 1	Hdac1;Gm10093
NA	0.603597	0.551543	0.298992	+	5	5	5	47.1	47.1	47.1	24.881	0	75.62	1119800000	592630000	527200000	1.44782	0.484711	D3YYK0;Q8K4F5	D3YYK0;Q8K4F5	Alpha/beta hydrolase domain-containing protein 11	Abhd11
-0.248433	-1.22766	0.378832	-0.140779		12	12	11	41.5	41.5	37.7	29.425	0	323.31	3684000000	1974700000	1709300000	0.372604	-0.30951	D3YYK8;E9Q6X0;Q8R001;Q3TG90	D3YYK8;E9Q6X0;Q8R001;Q3TG90	Microtubule-associated protein RP/EB family member 2	Mapre2
0.692606	0.273576	0.0513842	-0.137504		9	9	9	23.7	23.7	23.7	60.435	0	132.65	2025400000	900020000	1125400000	0.514873	0.220015	D3YYT1;Q922P9	D3YYT1;Q922P9	Putative oxidoreductase GLYR1	Glyr1
-0.0406601	-0.771791	0.624977	0.0551116		17	17	14	14.6	14.6	11.7	197.93	0	247.47	3578200000	1818600000	1759700000	0.0383824	-0.0330905	D3YYU8;A0A0B4J1L4;A0A0A0MQG1	D3YYU8;A0A0B4J1L4;A0A0A0MQG1	Obscurin-like protein 1	Obsl1
-0.0354313	0.420402	NA	-0.0927488		5	5	5	22	22	22	47.214	0	82.268	1314300000	573940000	740390000	0.215078	0.0974072	D3YYW8;Q91V81	D3YYW8;Q91V81	RNA-binding protein 42	Rbm42
-5.3054	-0.155486	0.476298	0.13242		3	3	3	20.2	20.2	20.2	20.448	0	48.67	2044900000	965760000	1079100000	0.355363	-1.21304	D3YZ09;Q3TKG5;Q9CY66;F6SL78	D3YZ09;Q3TKG5;Q9CY66	H/ACA ribonucleoprotein complex subunit 1	Gar1
0.959844	NA	0.936967	-0.393416		3	3	3	24.5	24.5	24.5	16.739	0	49.05	400040000	193400000	206650000	0.421296	0.501132	D3YZ60;Q9CYZ6	D3YZ60;Q9CYZ6	Uncharacterized protein C19orf60 homolog	2810428I15Rik
0.128689	-0.500136	0.973526	0.391001		15	15	15	11.1	11.1	11.1	212.33	0	36.433	1615700000	1116300000	499350000	0.322343	0.24827	D3YZ62;D3Z4J3;Q99104;F6TDE5;F6Z2S4;B8JK05;G5E8G6;G3X9Y9;P21271	D3YZ62;D3Z4J3;Q99104	Unconventional myosin-Va	Myo5a
-0.212016	-0.369296	1.11294	-0.148348		14	14	14	30.6	30.6	30.6	61.755	0	157.41	8031200000	3756800000	4274400000	0.0981778	0.0958205	D3YZC9;E9Q4Q2;D3YZD0;Q3UK67;Q3UI45;Q64213;D3YVH4;Q3TZI3;D6RDB7;F8WHF9	D3YZC9;E9Q4Q2;D3YZD0;Q3UK67;Q3UI45;Q64213;D3YVH4;Q3TZI3	Splicing factor 1	Sf1
0.024887	-0.154137	-0.407625	0.53667		4	4	4	35	35	35	23.857	0	31.237	373130000	203890000	169240000	8.15225e-05	-5.0989e-05	F7BGV1;D3YZD6;Q921W4;D3YU21;D3Z6I4	F7BGV1;D3YZD6;Q921W4;D3YU21;D3Z6I4	Quinone oxidoreductase-like protein 1	Cryzl1
0.256648	-0.147697	0.663877	0.177066		13	13	13	33	33	33	52.938	0	216.61	2811700000	1393000000	1418700000	0.602233	0.237473	D3YZP9;F7B4D5;F6SXB0;REV__Q3TTJ8;REV__Q9D2W5;REV__Q6PEM6;REV__Q9D318	D3YZP9	Coiled-coil domain-containing protein 6	Ccdc6
NA	0.479438	-0.421479	0.600359		2	2	2	10.2	10.2	10.2	30.569	0	75.796	515450000	366840000	148610000	0.246971	0.219439	D3YZR5;Q14BV6	D3YZR5;Q14BV6	Carbohydrate deacetylase	Ydjc
NA	0.211884	0.394032	-0.129877		10	10	10	17.9	17.9	17.9	78.034	0	62.276	6730400000	5983500000	746910000	0.387183	0.15868	D3Z041;P41216;D3YVF6;D3Z457	D3Z041;P41216	Long-chain-fatty-acid--CoA ligase 1	Acsl1
-0.118492	0.337426	-0.231678	-0.142348		9	9	9	12.4	12.4	12.4	114.77	0	38.784	2051600000	688160000	1363500000	0.107169	-0.0387732	D3Z061;Q8C7R4	D3Z061;Q8C7R4	Ubiquitin-like modifier-activating enzyme 6	Uba6
NA	1.12948	0.651631	-0.0507454		5	5	5	37.3	37.3	37.3	18.188	0	48.089	304310000	140680000	163620000	0.62997	0.576789	Q3U6U3;Q3TUM2;D3Z067;O88848;Q8VCV3	Q3U6U3;Q3TUM2;D3Z067;O88848;Q8VCV3	ADP-ribosylation factor-like protein 6	Arl6
0.535655	NA	2.46929	-0.10541		3	3	3	4.5	4.5	4.5	121.71	0	54.975	223100000	115970000	107130000	0.471034	0.966512	D3Z2Q2;D3Z079;Q8K400;F6WXQ4	D3Z2Q2;D3Z079;Q8K400	Syntaxin-binding protein 5	Stxbp5
-0.613388	-0.488653	1.3943	0.434929		4	4	4	74.4	74.4	74.4	8.813	0	101.82	1938400000	1248200000	690210000	0.14086	0.181796	D3Z094;Q3TUU5;D3Z1S9	D3Z094;Q3TUU5;D3Z1S9	Testis-expressed sequence 30 protein	Tex30
-0.79621	-0.87044	1.66159	0.457158		5	5	5	23.3	23.3	23.3	36.567	0	33.003	1225000000	769410000	455570000	0.0642639	0.113025	D3Z0A2;Q8C2D7;Q3TPF5;Q80WB1;Q3UIG8;Q80WV6;F8WH01;Q9JIF0;Q9CX58;D3Z3N0	D3Z0A2;Q8C2D7;Q3TPF5;Q80WB1;Q3UIG8;Q80WV6;F8WH01;Q9JIF0;Q9CX58;D3Z3N0	Protein arginine N-methyltransferase 1	Prmt1
-0.57467	NA	0.920134	0.0391769		8	8	8	32	32	32	33.591	0	71.602	1813600000	988100000	825540000	0.0993985	0.128214	D3Z0F5;Q3UIT2;O88545;F6QK86	D3Z0F5;Q3UIT2;O88545	COP9 signalosome complex subunit 6	Cops6
0.14991	-0.326263	1.01882	NA		8	8	8	29.2	29.2	29.2	36.267	0	44.577	607810000	353430000	254370000	0.25985	0.280822	D3Z0G0;Q8C608;Q9EQ80;Q3V2R8;Q5FWC8;Q9D146	D3Z0G0;Q8C608;Q9EQ80;Q3V2R8;Q5FWC8	NIF3-like protein 1	Nif3l1
0.135009	0.4728	NA	-0.165301		2	2	2	7.7	7.7	7.7	45.429	0.00020764	3.6227	61652000	28205000	33447000	0.294568	0.147503	D3Z0I5;Q922Y2	D3Z0I5;Q922Y2	Tripartite motif-containing protein 59	Trim59
-0.042754	-1.55563	0.833105	0.239294		20	20	20	30.8	30.8	30.8	95.493	0	68.486	2737100000	1615300000	1121800000	0.0900665	-0.131496	D3Z0M9	D3Z0M9		Ddx23
-0.0757785	NA	0.156129	-1.33663		4	3	3	21.1	17	17	27.372	0	25.833	814550000	448460000	366090000	0.335477	-0.418759	D3Z0S6;Q62189;Q9CXX7	D3Z0S6;Q62189;Q9CXX7	U1 small nuclear ribonucleoprotein A	Snrpa
0.132774	NA	2.79136	-2.16392		6	6	6	13.4	13.4	13.4	69.796	0	40.777	454940000	85444000	369500000	0.0575867	0.253405	D3Z0T0;Q62311;D3Z5H6;S4R1R2	D3Z0T0;Q62311	Transcription initiation factor TFIID subunit 6	Taf6
-0.198792	-0.244104	0.388431	-0.245861		6	6	6	13.3	13.3	13.3	71.59	0	17.121	995430000	460240000	535180000	0.179768	-0.0750813	D3Z0V2;Q9ES28;F6WMJ3;Q8K4I3;H3BJ53;A2AFJ8	D3Z0V2;Q9ES28	Rho guanine nucleotide exchange factor 7	Arhgef7
0.111432	-0.250217	-0.0187766	1.03254		6	6	6	15.5	15.5	15.5	84.67	0	91.571	595890000	281850000	314030000	0.306623	0.218744	D3Z0V9;Q9D666;Q3TSM1;D3Z1X3;D3Z5Q2;D3Z3N5;D3YUW9	D3Z0V9;Q9D666	SUN domain-containing protein 1	Sun1
-1.65713	-0.704888	1.1879	0.192019		6	6	6	35.2	35.2	35.2	17.603	0	54.06	1316700000	792330000	524340000	0.14641	-0.245523	D3Z637;D3Z125;E9PUA7;D3Z7X7;F8WHQ1;Q62393;D3Z2U2	D3Z637;D3Z125;E9PUA7;D3Z7X7;F8WHQ1;Q62393;D3Z2U2	Tumor protein D52	Tpd52
-0.127857	1.09916	2.62398	-0.885496		6	6	6	29.4	29.4	29.4	32.714	0	17.248	491410000	229370000	262040000	0.354469	0.677446	D3Z131;D3Z132;Q5U4D9;F6S2T7;D3YUL7	D3Z131;D3Z132;Q5U4D9;F6S2T7	THO complex subunit 6 homolog	Thoc6
-0.0096841	-0.552156	-0.0330883	-0.849199		3	3	3	3.5	3.5	3.5	156.1	0	6.1362	201910000	90651000	111260000	0.752252	-0.361032	D3Z197;D3Z357;Q6P2L6	D3Z197;D3Z357;Q6P2L6	Histone-lysine N-methyltransferase;Histone-lysine N-methyltransferase NSD3	Whsc1l1
-0.367155	-0.297626	0.225835	0.202721		14	14	14	10.4	10.4	10.4	182.12	0	52.543	1581200000	749830000	831380000	0.13416	-0.0590562	E9Q7L3;D3Z1W6;E9Q7L2;D3Z1N4;E9Q4Y5;F8VQD1;Q8BSQ9;D3YYF2;F6THL5;D6RIL0;D6RI94;D3Z3R4;Q9D7L7;Q8R134	E9Q7L3;D3Z1W6;E9Q7L2;D3Z1N4;E9Q4Y5;F8VQD1;Q8BSQ9;D3YYF2;F6THL5	Protein polybromo-1	Pbrm1
NA	-1.59322	1.13305	0.79631		3	3	3	9.9	9.9	9.9	41.35	0	5.0212	131960000	94191000	37767000	0.0418821	0.112046	D3Z2B3;D3Z7X0;Q9CRH8;Q8K370	D3Z2B3;D3Z7X0;Q9CRH8;Q8K370	Acyl-CoA dehydrogenase family member 10	Acad12;Acad10
-0.0674248	NA	1.10033	-0.00805654		5	5	5	21	21	21	29.591	0	53.292	1537300000	1010000000	527370000	0.33416	0.341616	D3Z2J6;Q9D710;D3YYX0	D3Z2J6;Q9D710	Thioredoxin-related transmembrane protein 2	Tmx2
-1.5519	-0.198113	NA	-2.03094		4	4	4	7.5	7.5	7.5	62.445	0	23.123	180350000	87026000	93329000	0.828247	-1.26032	D3Z2R5	D3Z2R5		Sepn1
-0.21491	1.12664	-1.34005	-0.14274		16	16	10	15.5	15.5	12.2	148	0	261.54	1501600000	756420000	745220000	0.0993819	-0.142764	D3Z3M7;D3Z2Z1;F8WIA1;Q922J3;F6RCU2;Q8C0S5;F7CB97;F6RAY2;Q9QZF4	D3Z3M7;D3Z2Z1;F8WIA1;Q922J3;F6RCU2	CAP-Gly domain-containing linker protein 1	Clip1
-0.163947	NA	1.04982	-0.276556		2	2	2	26.6	26.6	26.6	18.127	0	57.912	276460000	159690000	116770000	0.16775	0.203104	D3Z394;Q9R0D8	D3Z394;Q9R0D8	WD repeat-containing protein 54	Wdr54
-0.504489	-0.177963	0.733435	-0.370611		3	3	3	14.4	14.4	14.4	21.919	0	53.425	1293200000	705520000	587670000	0.100506	-0.0799069	D3Z3A0;Q9DCL8	D3Z3A0;Q9DCL8	Protein phosphatase inhibitor 2	Ppp1r2
-0.244429	-0.191508	2.26486	-0.394514		6	6	6	22.6	22.6	22.6	31.843	0	139.68	2973700000	1405800000	1567900000	0.212733	0.358602	D3Z3A9;D3Z7T1;Q8BH97;D3YZP8	D3Z3A9;D3Z7T1;Q8BH97;D3YZP8	Reticulocalbin-3	Rcn3
-0.466038	NA	1.13226	0.296261		2	2	2	22.4	22.4	22.4	22.628	0	19.258	361980000	216900000	145070000	0.252674	0.320828	D3Z3C1;Q9WUD8;A0A087WRH2;J3QPY3	D3Z3C1;Q9WUD8;A0A087WRH2;J3QPY3	Fas apoptotic inhibitory molecule 1	Faim;Gm6432
-0.209745	-1.28268	0.0120098	0.415018		2	2	2	11.2	11.2	11.2	22.376	0	21.03	561260000	305880000	255380000	0.28749	-0.26635	D3Z3D9;Q3V2R3;D3YXQ4	D3Z3D9;Q3V2R3;D3YXQ4		Chn2
0.0330882	-0.660361	0.874481	0.237302		11	11	11	23	23	23	59.388	0	218.97	2265300000	1173900000	1091400000	0.138365	0.121128	D3Z619;D3Z3F1;D3Z4V2;Q9D824	D3Z619;D3Z3F1;D3Z4V2;Q9D824	Pre-mRNA 3-end-processing factor FIP1	Fip1l1
-0.326516	-0.756282	0.957832	0.114098		13	13	13	36.9	36.9	36.9	47.41	0	262.84	3104100000	1828600000	1275500000	0.00237541	-0.00271713	D3Z3F7;Q3TS38;Q3TJE8;Q3TJ71;O70475;Q3UIZ1;Q3TI06;D3YXP9;A0A0G2JGR2	D3Z3F7;Q3TS38;Q3TJE8;Q3TJ71;O70475;Q3UIZ1;Q3TI06	UDP-glucose 6-dehydrogenase	Ugdh
NA	-0.154201	0.324329	0.250354		2	2	1	3.7	3.7	2.3	54.395	0.00078911	2.942	95972000	52064000	43908000	0.351199	0.140161	D3Z3Z3;Q8K5A7;P54285	D3Z3Z3;Q8K5A7;P54285	Voltage-dependent L-type calcium channel subunit beta-3	Cacnb3
0.237319	NA	0.64679	-0.366364		3	3	3	35.8	35.8	35.8	16.535	0	90.389	1225900000	538630000	687250000	0.209771	0.172581	F6W7C7;D3Z456;Q91XB2;Q99N95;Q05DC5	F6W7C7;D3Z456;Q91XB2;Q99N95	39S ribosomal protein L3, mitochondrial	Mrpl3
NA	-0.0467124	0.328362	-0.290306		4	4	4	18.7	18.7	18.7	28.657	0	26.616	722250000	398480000	323770000	0.00495248	-0.00288549	D3Z479;Q91WE1;D3YVT2	D3Z479;Q91WE1;D3YVT2	Sorting nexin-15	Snx15
0.156785	-0.811574	1.04234	-0.170438		2	2	2	14.3	14.3	14.3	12.652	0	24.951	352050000	201850000	150200000	0.0471806	0.0542778	D3Z497;Q9WTZ1	D3Z497;Q9WTZ1	RING-box protein 2	Gm7075;Rnf7
0.596076	-0.903684	0.859483	0.281632		8	8	8	32.4	32.4	32.4	34.762	0	40.044	905980000	569280000	336700000	0.201079	0.208377	Q8C1T5;D3Z4B2;Q9CWZ7	Q8C1T5;D3Z4B2;Q9CWZ7	Gamma-soluble NSF attachment protein	Napg
0.396707	0.286526	0.284968	-0.171591		7	5	1	24.9	18.4	7.8	42.682	0	43.703	429350000	199320000	230030000	0.671654	0.199153	D3Z4H6;Q564E7;P52912;D3YY02	D3Z4H6;Q564E7;P52912;D3YY02	Nucleolysin TIA-1	Tia1
-0.0368514	NA	1.27101	0.630483		2	2	2	36.4	36.4	36.4	16.037	0	28.722	113590000	66808000	46782000	0.617126	0.621547	D3Z4S3	D3Z4S3	Putative peptidyl-tRNA hydrolase PTRHD1	Ptrhd1
0.0177795	-0.800576	0.799395	0.329921		8	8	8	20.2	20.2	20.2	56.059	0	279.19	2860700000	1640900000	1219800000	0.0896396	0.0866299	D3Z4V1;Q922V4;F8WI31	D3Z4V1;Q922V4;F8WI31	Pleiotropic regulator 1	Plrg1
0.140779	-0.638905	-0.110497	0.33032		3	3	3	31.9	31.9	31.9	14.038	0	37.597	715140000	355650000	359490000	0.117836	-0.0695759	D3Z568;Q8BU20;Q9CQH3;F6Y6V5;D3YX99;D3Z6W9	D3Z568;Q8BU20;Q9CQH3	NADH dehydrogenase [ubiquinone] 1 beta subcomplex subunit 5, mitochondrial	Ndufb5
-0.0814	1.01835	0.39838	0.0918787		16	16	16	22.6	22.6	22.6	112.53	0	74.863	2146700000	991840000	1154800000	0.626143	0.356802	D3Z5I1;Q3UPF5;Q8K302;G3X9X5	D3Z5I1;Q3UPF5	Zinc finger CCCH-type antiviral protein 1	Zc3hav1
0.0827026	-0.858384	3.57794	-0.273337		5	5	4	6.3	6.3	4.1	132.82	0	50.183	341020000	172730000	168290000	0.242262	0.63223	D3Z5I9;Q9CXK9	D3Z5I9;Q9CXK9	RNA-binding protein 33	Rbm33
-0.463509	-0.0893901	-0.0648829	0.113614		11	11	9	68	68	56.5	16.984	0	323.31	67284000000	32969000000	34315000000	0.426013	-0.126042	D3Z5N2;Q545B6;P54227;D3Z1Z8;Q9DCP3;Q91XT3;Q9CYU5;Q9CXQ8;Q8C2H3	D3Z5N2;Q545B6;P54227;D3Z1Z8;Q9DCP3;Q91XT3;Q9CYU5;Q9CXQ8;Q8C2H3	Stathmin	Stmn1
0.366364	-0.0355201	1.08113	0.103131		7	7	7	15.2	15.2	15.2	69.836	0	39.103	617770000	333230000	284540000	0.648099	0.378775	D3Z600;O09012	D3Z600;O09012	Peroxisomal targeting signal 1 receptor	Pex5
-0.0236657	0.091666	-0.00158604	0.290427		7	7	7	54.9	54.9	54.9	16.137	0	34.477	1666200000	907400000	758790000	0.521303	0.0892104	D3Z645;Q9QZ88;D3YYD5;D3YW98	D3Z645;Q9QZ88;D3YYD5;D3YW98	Vacuolar protein sorting-associated protein 29	Vps29
0.075738	-0.169956	-0.506297	0.0264253		12	12	12	14.7	14.7	14.7	176.33	0	310.45	2128500000	986450000	1142000000	0.447783	-0.143522	D3Z656;Q8CHC4;E9Q7S0;F7BQW7;D3Z1M7;F6VSS8;F7CD11;F6XIX0	D3Z656;Q8CHC4;E9Q7S0;F7BQW7	Synaptojanin-1	Synj1
NA	1.14952	-0.983969	-0.251083		2	2	2	23.8	23.8	23.8	22.469	0	323.31	3272700000	1238600000	2034100000	0.0142123	-0.0285109	D3Z665;Q3TAS6	D3Z665;Q3TAS6	ER membrane protein complex subunit 10	Emc10
-0.35716	0.633943	2.8605	0.0889451		3	3	3	36.8	36.8	36.8	20.041	0	12.111	626900000	334990000	291910000	0.467504	0.806558	D3Z6H3;Q9WUB4;D3Z4E5;D3Z6A1;F6XWI6	D3Z6H3;Q9WUB4;D3Z4E5	Dynactin subunit 6	Dctn6
-0.700029	NA	1.08351	-0.0189191		1	1	1	11.2	11.2	11.2	12.111	0	6.1318	229080000	127060000	102020000	0.0773513	0.12152	D3Z6P2;Q6NZQ6	D3Z6P2;Q6NZQ6	Zinc finger protein 740	Zfp740;Znf740
0.0617071	-0.971912	0.750785	NA		2	2	2	10.9	10.9	10.9	25.565	0	8.9767	878240000	476130000	402100000	0.0337878	-0.0531398	F6QYZ5;D3Z6T6;E9QNE5;Q9ET66	F6QYZ5;D3Z6T6;E9QNE5;Q9ET66	Peptidase inhibitor 16	Pi16
0.0643311	1.06936	1.40515	NA		7	7	7	25.7	25.7	25.7	54.711	0	70.161	319380000	176750000	142630000	0.768441	0.846278	D3Z6W1;Q7TSJ2	D3Z6W1;Q7TSJ2	Microtubule-associated protein 6	Map6
0.119024	NA	0.258356	0.321838		2	2	2	6.4	6.4	6.4	50.254	0	4.6418	92012000	49797000	42215000	1.2208	0.233073	D3Z6W7;Q3UHH8	D3Z6W7;Q3UHH8	Glucoside xylosyltransferase 1	Gxylt1
-0.40901	1.50335	-0.860208	NA		3	3	3	28.3	28.3	28.3	32.72	0.0002103	3.8319	87735000	18390000	69345000	0.0343066	0.0780436	D3Z6X3;D3Z6X4;E9QA46;Q8C6F0;Q3UIG2;Q9QXY9	D3Z6X3;D3Z6X4;E9QA46;Q8C6F0;Q3UIG2;Q9QXY9	Peroxisomal biogenesis factor 3	Pex3
0.271784	-0.00618794	-0.120617	-0.170951		3	3	3	35	35	35	18.552	0	36.727	647070000	274950000	372130000	0.0214485	-0.00649296	D3Z767;Q9D6K7;D3Z1T8	D3Z767;Q9D6K7	Tetratricopeptide repeat protein 33	Ttc33
0.0695647	-2.27753	1.68552	0.154859		6	6	6	10.7	10.7	10.7	80.996	0	24.769	774320000	593260000	181060000	0.0373396	-0.0918966	D3Z774;Q6AXH7;Q3TZH6;Q571L5;Q61188;Q3U575;F6T3Z0;F7AQX0;P70351	D3Z774;Q6AXH7;Q3TZH6;Q571L5;Q61188	Histone-lysine N-methyltransferase EZH2	Ezh2
0.0786098	1.84948	0.232396	-0.0869197		11	11	11	47.4	47.4	47.4	30.54	0	232.46	6685200000	2616500000	4068700000	0.479639	0.518391	D3Z795;Q9JK23;D6RG59	D3Z795;Q9JK23	Proteasome assembly chaperone 1	Psmg1
-1.54061	-1.76146	1.95132	0.270243		8	8	8	9.2	9.2	9.2	102.13	0	44.314	2438500000	2042500000	395980000	0.109971	-0.270127	D3Z7B5;Q8BWY9	D3Z7B5;Q8BWY9	Protein CIP2A	C330027C09Rik;Kiaa1524
-0.201626	NA	0.168204	0.621866		5	5	5	51.2	51.2	51.2	19.378	0	46.306	507580000	279540000	228040000	0.303901	0.196148	D3Z7C0;Q3UKS6;Q9Z2Q5	D3Z7C0;Q3UKS6;Q9Z2Q5	39S ribosomal protein L40, mitochondrial	Mrpl40
-0.271583	-0.384414	0.233668	2.08675		9	9	9	34.6	34.6	34.6	14.982	0	323.31	17850000000	10214000000	7635600000	0.283862	0.416106	D3Z7C6;Q9CRH1;Q3TJG6;Q9R0Q7	D3Z7C6;Q9CRH1;Q3TJG6;Q9R0Q7	Prostaglandin E synthase 3	Ptges3
0.105946	0.293488	-0.025454	-0.214622		3	1	1	8.8	3.5	3.5	51.245	0	115.34	1832800000	828620000	1004200000	0.133892	0.0398395	D3Z7E5;Q2NL51	D3Z7E5;Q2NL51	Glycogen synthase kinase-3 alpha	Gsk3a
-0.168366	NA	2.07151	-0.0309717		5	5	5	6	6	6	100.31	0	12.958	126690000	68202000	58485000	0.318777	0.624058	Q3UU56;D3Z7I0;Q8BL74;D3Z2L1	Q3UU56;D3Z7I0;Q8BL74	General transcription factor 3C polypeptide 2	Gm29609;Gtf3c2
-2.06848	0.873183	-0.0657101	0.256924		2	2	2	13.2	13.2	13.2	23.313	0	6.7477	1027600000	495820000	531830000	0.142906	-0.251021	E9Q0U3;D3Z7P0;Q8K3W0;E9Q8Q1	E9Q0U3;D3Z7P0;Q8K3W0;E9Q8Q1	BRCA1-A complex subunit BRE	Bre
-0.0796	-0.0430363	1.21635	0.668157		20	20	19	40.5	40.5	37.4	73.963	0	323.31	3076600000	1588200000	1488400000	0.599892	0.440468	D3Z7P3;D3Z7P4;F7B327;F6U529	D3Z7P3;D3Z7P4	Glutaminase kidney isoform, mitochondrial	Gls
-1.37943	NA	0.0772998	0.453636		3	3	3	6	6	6	89.132	0.00020868	3.7079	75203000	44725000	30478000	0.178408	-0.282832	D3Z7R9;Q640L3	D3Z7R9;Q640L3	Cell cycle progression protein 1	Ccpg1
-0.945443	1.45186	0.03552	-1.50838		5	5	5	28.7	28.7	28.7	22.109	0	43.082	867750000	252400000	615350000	0.134194	-0.241611	D3Z7W0;D3Z0K9;Q9D7P6	D3Z7W0;D3Z0K9;Q9D7P6	Iron-sulfur cluster assembly enzyme ISCU, mitochondrial	Iscu
NA	0.715806	1.28676	-0.147828		7	7	6	12.2	12.2	10.9	88.085	0	33.632	429410000	204630000	224780000	0.55847	0.618246	D4AFX6;Q6ZQK5	D4AFX6;Q6ZQK5	Arf-GAP with coiled-coil, ANK repeat and PH domain-containing protein 2	Acap2
0.0969364	0.14483	-0.361095	0.105628		3	3	3	47.4	47.4	47.4	16.453	0	22.59	1947000000	870370000	1076700000	0.00923253	-0.00342507	D5MCW4;Q9CQ89	D5MCW4;Q9CQ89	Protein CutA	Cuta
-0.165143	0.121679	-0.305679	-0.408168		3	3	3	43.6	43.6	43.6	6.225	0	25.799	657600000	323150000	334440000	0.702699	-0.189328	F6XV67;D6RCI4;Q9CWU4	F6XV67;D6RCI4;Q9CWU4	UPF0690 protein C1orf52 homolog	2410004B18Rik
NA	-0.318452	0.263802	-0.382059		1	1	1	42.5	42.5	42.5	4.31	0	7.038	233020000	124910000	108110000	0.257933	-0.145569	D6RE34;Q3U466	D6RE34;Q3U466		Cln6
-0.0424122	-0.590441	0.893812	-0.209141		5	5	5	15.6	15.6	15.6	54.769	0	49.358	4159000000	2263300000	1895700000	0.0133173	0.0129545	D6REF7;Q4FK38;Q3UDJ2;Q69ZN1;Q8R0X7;D3YZT4;D3YY13;D3Z1Z3	D6REF7;Q4FK38;Q3UDJ2;Q69ZN1;Q8R0X7;D3YZT4	Sphingosine-1-phosphate lyase 1	Sgpl1
-0.325539	0.687688	0.477362	-0.184217		4	4	4	6.6	6.6	6.6	97.893	0	17.175	258530000	141630000	116900000	0.25579	0.163823	D6RET6;Q9DBM1;Q3U3V2;D6RJ67	D6RET6;Q9DBM1;Q3U3V2	G patch domain-containing protein 1	Gpatch1
0.0124972	0.0842003	NA	-0.780058		3	3	3	15.2	15.2	15.2	29.485	0	8.0966	116410000	51464000	64941000	0.303465	-0.227787	D6RFB9;Q5D0A4;Q497P1;O35526	D6RFB9;Q5D0A4;Q497P1;O35526	Syntaxin-1A	Stx1a
-1.75253	-0.783315	1.70125	-0.926607		4	4	4	15.3	15.3	15.3	48.509	0	49.225	403280000	185630000	217650000	0.224652	-0.440302	D6RHA2;P82343	D6RHA2;P82343	N-acylglucosamine 2-epimerase	Renbp
NA	-0.601299	1.78722	0.159251		3	3	3	32.7	32.7	32.7	16.625	0	208.41	1586900000	913360000	673550000	0.229444	0.44839	D6RIK7;P51943;Q62410	D6RIK7;P51943;Q62410	Cyclin-A2	Ccna2
-0.401368	-1.0272	1.11104	0.0314594		9	9	3	13.9	13.9	8.2	68.514	0	16.072	262140000	147320000	114820000	0.0536218	-0.0715181	D6RIN1;Q99KD5	D6RIN1;Q99KD5	Protein unc-45 homolog A	Unc45a
-4.19329	-5.01052	-2.58955	-2.58347	+	1	1	1	13.1	13.1	13.1	13.233	0	26.767	764850000	396780000	368070000	2.02021	-3.59421	D6RIQ0;Q3Y5K4;Q9CQJ7	D6RIQ0;Q3Y5K4;Q9CQJ7	Securin	Pttg1
0.110096	-0.956571	0.30652	-0.262313		21	2	2	53.9	5.8	5.8	52.396	0	166.67	977550000	467770000	509780000	0.281416	-0.200567	D9J2Z9;D9J300;D9J301;D9J302;D9J303;F8WJI6;E9Q8P5;A0A0G2JEJ0;Q9CRA2;A0A0G2JGZ5;Q8VDV4	D9J2Z9;D9J300;D9J301;D9J302;D9J303;F8WJI6;E9Q8P5		Pdlim5
NA	-0.354132	0.727165	0.674706		4	4	4	27.1	27.1	27.1	17	0	10.06	798790000	430090000	368690000	0.370907	0.349246	E0CX20;Q6PGH1	E0CX20		Bud31
0.237564	-0.087764	-0.155879	-0.121944		11	11	11	17.4	17.4	17.4	140.33	0	212.41	2720900000	1196600000	1524300000	0.126032	-0.0320057	E9Q6Q8;E0CX53;Q8BYJ6;H7BX82;F6SUV7;Q05BK2	E9Q6Q8;E0CX53;Q8BYJ6;H7BX82	TBC1 domain family member 4	Tbc1d4
0.589476	0.0924781	-0.462157	0.0493077		3	3	3	18.2	18.2	18.2	32.909	0	88.804	771790000	339320000	432470000	0.11087	0.0672761	E0CX59;E0CXK9;Q9CQ73;Q3TIY5;Q6NV73	E0CX59;E0CXK9;Q9CQ73;Q3TIY5		Pkp2
-0.149313	-3.50285	-0.996895	NA		4	4	4	27	27	27	23.513	0	5.4407	84727000	54279000	30448000	0.579034	-1.54969	E0CXA9;Q3UGM5;Q6PEB6;G8JL35;E0CYJ0;E0CX17	E0CXA9;Q3UGM5;Q6PEB6;G8JL35;E0CYJ0	MOB-like protein phocein	Mob4
-0.229687	-0.435768	0.803519	-0.206393		8	8	8	10.3	10.3	10.3	106.47	0	173.45	397170000	238890000	158280000	0.0200313	-0.0170823	E0CXE7;Q5SUQ9	E0CXE7;Q5SUQ9	CST complex subunit CTC1	Ctc1
2.1584	0.587173	0.182835	NA		2	2	2	39.8	39.8	39.8	13.366	0	62.89	260270000	122830000	137440000	0.607897	0.976137	E0CXT6;E0CXH4;Q8R1G2	E0CXT6;E0CXH4;Q8R1G2	Carboxymethylenebutenolidase homolog	Cmbl
-0.142003	-0.407249	1.4102	-0.0821575		11	11	11	26.8	26.8	26.8	76.497	0	103.12	3510300000	1975700000	1534600000	0.175063	0.194697	Q3TY99;E0CXU1;E0CXS2;E0CY14;J3KMT7;Q08122;F6TS96;F8WIE2;E0CXS9;Q80TC1;Q80TG4;Q6PFG2;Q5SQA2;E9Q2Q6;F6ZBY9;Q3UY41;Q5SQA4;Q5SQA3;Q62440;Q62441;E0CYI6;Q80VE9;E0CYM5;E0CY76;Q5DTI7;Q3UN01;E9PV07;Q6IR16;Q9WVB2	Q3TY99;E0CXU1;E0CXS2;E0CY14;J3KMT7;Q08122;F6TS96;F8WIE2;E0CXS9;Q80TC1	Transducin-like enhancer protein 3	Tle3
-0.0678481	-0.317876	0.155855	-0.129217		1	1	1	1.4	1.4	1.4	66.008	0	14.209	963920000	483970000	479950000	0.370916	-0.0897715	E0CXS8	E0CXS8		Gm8113
0.0618453	NA	-0.363339	0.047756		8	8	8	32.5	32.5	32.5	55.339	0	154.88	1155700000	566220000	589440000	0.217657	-0.0845793	E0CXZ1;J3QM95;F8WGT4;Q8BYN5;Q8BWC3;A1L3T0	E0CXZ1;J3QM95;F8WGT4;Q8BYN5	FSD1-like protein	Fsd1l
-0.201278	0.0494913	NA	-0.358959		4	4	4	19	19	19	39.308	0	17.761	339450000	156830000	182620000	0.539706	-0.170248	Q3UPV6;E0CXZ9;P62482;Q3U0B0;Q3U7L1	Q3UPV6;E0CXZ9;P62482;Q3U0B0;Q3U7L1	Voltage-gated potassium channel subunit beta-2	Kcnab2
-0.227709	-0.629032	0.871944	-0.202136		4	4	4	21.3	21.3	21.3	42.892	0	209.13	3092000000	1642000000	1450000000	0.0488439	-0.0467332	E0CY16;Q1WIL9;E9PYN1;Q8R5M8;Q9QYL3;Q9QYL4;B5L831;B5L834;B5L830;B5L833;B5L832	E0CY16;Q1WIL9;E9PYN1;Q8R5M8;Q9QYL3;Q9QYL4	Cell adhesion molecule 1	Cadm1
0.924252	-0.0246339	-0.345283	-0.152378		6	6	6	18.9	18.9	18.9	68.879	0	76.054	1274200000	542290000	731870000	0.127553	0.100489	E0CYH4;Q8C6G8;B2RTG7;F7DFQ2;F6UT94;F8WH48	E0CYH4;Q8C6G8;B2RTG7	WD repeat-containing protein 26	Wdr26
-0.0661102	-0.0357862	0.62687	0.46927		11	11	11	70.5	70.5	70.5	24.634	0	315.02	10221000000	4952200000	5269000000	0.597355	0.248561	Q545L9;F7D432;E9PWE0;E0CYV0;P23506;Q8BPI6;F6V9F1;F6TXE3	Q545L9;F7D432;E9PWE0;E0CYV0;P23506;Q8BPI6;F6V9F1	Protein-L-isoaspartate O-methyltransferase;Protein-L-isoaspartate(D-aspartate) O-methyltransferase	Pcmt1
1.92994	2.48282	NA	-0.174918		1	1	1	20.2	20.2	20.2	11.24	0	44.598	77042000	22033000	55009000	0.651398	1.41262	E0CZ49;F7CCK8;Q9DAT5	E0CZ49;F7CCK8;Q9DAT5	Mitochondrial tRNA-specific 2-thiouridylase 1	Trmu
-0.00921937	-0.259116	-0.15004	-0.441058		23	23	20	32.2	32.2	28.1	83.86	0	323.31	11307000000	5158600000	6148200000	1.00191	-0.214858	E0CZ72;P28740;F8VQ42;F6SUU5;Q9D481	E0CZ72;P28740;F8VQ42;F6SUU5	Kinesin-like protein;Kinesin-like protein KIF2A	Kif2a
0.436375	-0.54353	1.25943	-0.325386		6	5	5	13.4	10.3	10.3	59.074	0	49.156	402710000	230060000	172650000	0.188413	0.206721	E0CZ78;P48453;G3X8U7;Q3UXV4;E9Q6P2	E0CZ78;P48453;G3X8U7;Q3UXV4;E9Q6P2	Serine/threonine-protein phosphatase;Serine/threonine-protein phosphatase 2B catalytic subunit beta isoform	Ppp3cb
0.40719	0.311736	1.45166	0.0157825		4	4	4	16.2	16.2	16.2	39.315	0	39.952	1185800000	572190000	613660000	0.746964	0.546592	Q3TS59;E0CZE0;Q3UK27;Q8VBW6	Q3TS59;E0CZE0;Q3UK27;Q8VBW6	NEDD8-activating enzyme E1 regulatory subunit	Nae1
-0.540841	0.249749	-0.539432	0.0649628		2	2	2	2.1	2.1	2.1	291.99	0	89.656	219420000	108440000	110980000	0.377708	-0.19139	E9PUQ9;E2JF22;Q3UM62;Q811I7;F6PYU5;Q6ZQF9;Q80XT7;F7AC58	E9PUQ9;E2JF22;Q3UM62;Q811I7;F6PYU5;Q6ZQF9;Q80XT7;F7AC58	Piezo-type mechanosensitive ion channel component;Piezo-type mechanosensitive ion channel component 1	Piezo1;mKIAA0233
-1.01444	-1.14656	NA	1.82869		4	4	4	10.5	10.5	10.5	49.927	0	11.019	231440000	148440000	82999000	0.0364237	-0.110771	E3SRG8;Q811W8;P97471;E3SRG9;E3SRG7;E3SRH0	E3SRG8;Q811W8;P97471;E3SRG9;E3SRG7;E3SRH0	Mothers against decapentaplegic homolog;Mothers against decapentaplegic homolog 4	Smad4
-0.949979	-0.0484719	0.0902653	0.517069		2	2	2	4.6	4.6	4.6	33.526	0	7.2866	266100000	150890000	115210000	0.11235	-0.0977791	E3WH30;Q8BP27	E3WH30;Q8BP27	Swi5-dependent recombination DNA repair protein 1 homolog	Sfr1
-1.39809	-1.09425	1.44705	-0.0945064		2	2	2	8.9	8.9	8.9	33.097	0	14.306	1524700000	953620000	571120000	0.163198	-0.284949	Q3U967;E5Q371;Q61735	Q3U967;E5Q371;Q61735	Leukocyte surface antigen CD47	Cd47
-0.129544	0.349478	-0.0503276	-0.14965		7	7	7	9	9	9	144.79	0	99.368	475590000	206460000	269130000	0.0138484	0.0049892	F6S7W6;E9PU87;Q6P4S6;F6U6U5;F6U8X4	F6S7W6;E9PU87;Q6P4S6;F6U6U5;F6U8X4	Serine/threonine-protein kinase SIK3	Sik3
-0.291627	NA	-0.608809	0.48655		5	5	5	4	4	4	254.84	0	31.527	362390000	184540000	177850000	0.147012	-0.137962	E9PU96;Q571H0	E9PU96;Q571H0	Nucleolar pre-ribosomal-associated protein 1	Urb1
NA	-1.23175	1.31829	-0.101516		14	3	3	28.6	6.4	6.4	73.681	0.00021	3.8053	206170000	129940000	76231000	0.00208329	-0.00499266	E9PUA5;Q5BJ94;Q9JKY9;G3UXN2	E9PUA5;Q5BJ94	Kinesin-like protein	Kifc5b;Kifc1
3.16744	0.602457	0.0272044	-0.536351		4	4	4	7.6	7.6	7.6	83.2	0	7.7032	377920000	143530000	234400000	0.406344	0.815187	E9PUB0;F6XBJ8;Q4LDD4	E9PUB0;F6XBJ8;Q4LDD4	Arf-GAP with Rho-GAP domain, ANK repeat and PH domain-containing protein 1	Arap1
-0.0649325	0.124593	0.35463	-0.00575923		15	15	15	39.2	39.2	39.2	61.207	0	173.47	2943500000	1518400000	1425100000	0.452964	0.102133	E9PUB7;Q2YDW2;D3YX87	E9PUB7;Q2YDW2;D3YX87	Protein misato homolog 1	Msto1
-0.269217	0.223052	0.540442	-0.158983		28	28	1	47.1	47.1	3.2	79.532	0	323.31	12122000000	6706800000	5414800000	0.166524	0.0838236	E9PUD2	E9PUD2		Dnm1l
0.183455	NA	-0.880098	-0.0962618		3	3	3	6.8	6.8	6.8	92.486	0	6.9913	1129000000	382320000	746640000	0.306547	-0.264302	E9PUE7;Q5SSL4;H3BJY3;Z4YN68;H3BKT3;H3BKV6	E9PUE7;Q5SSL4;H3BJY3	Active breakpoint cluster region-related protein	Abr
0.751635	-0.519776	0.862785	0.0992317		14	14	14	21.8	21.8	21.8	104.63	0	300.69	3339600000	1838300000	1501300000	0.376256	0.298469	Q6KAM6;E9PUF7;Q61210;F6ZN61	Q6KAM6;E9PUF7;Q61210	Rho guanine nucleotide exchange factor 1	Arhgef1
-0.0728469	0.419323	0.329903	NA		10	10	10	3.6	3.6	3.6	509.35	0	121	507500000	262770000	244730000	0.560962	0.22546	F6SMY7;E9PUJ6;Q7TPH6;F7CZG3;F6T4V9	F6SMY7;E9PUJ6;Q7TPH6	E3 ubiquitin-protein ligase MYCBP2	Mycbp2
-0.0148785	-0.0635297	2.38105	0.300875		5	3	3	32.3	10	10	24.723	0	31.673	1444200000	1067400000	376780000	0.461996	0.650878	E9PUM6;Q9CVV2;D3Z356	E9PUM6;Q9CVV2;D3Z356		Eef1d
0.250598	1.08223	2.3325	-0.313826		12	12	12	17.7	17.7	17.7	115.67	0	164.45	1262700000	664150000	598510000	0.617983	0.837874	Q5DTL1;E9PUQ5;Z4YJU8;Q921M4;A2AN45;A2AN46;A2AN42;A2AN48	Q5DTL1;E9PUQ5;Z4YJU8;Q921M4	Golgin subfamily A member 2	Golga2
-0.0508311	0.260387	0.707195	-0.214374		14	14	14	39.5	39.5	39.5	66.349	0	196.98	3374000000	1737100000	1637000000	0.346689	0.175594	Q05BM5;Q3UYU2;E9PUQ7;Q3UJM1;Q8BNV1;F6ZHN3;F6SY41	Q05BM5;Q3UYU2;E9PUQ7;Q3UJM1;Q8BNV1;F6ZHN3	tRNA (uracil-5-)-methyltransferase homolog A	Trmt2a
NA	-1.49508	0.49877	-0.163499		4	4	4	39.2	39.2	39.2	13.874	0	29.492	173050000	95012000	78038000	0.238519	-0.386605	E9PUY1;O35680	E9PUY1;O35680	28S ribosomal protein S12, mitochondrial	Mrps12
-0.0982739	NA	-0.0473989	0.922292		5	5	5	6.4	6.4	6.4	90.973	0	6.9057	145840000	69943000	75896000	0.286336	0.258873	Q2M4H5;E9PV12;G3X914;Q9D5V5;E9Q6Z0;Q8BYN6;Q05CY9;Q78GU9	Q2M4H5;E9PV12;G3X914;Q9D5V5;E9Q6Z0;Q8BYN6	Cullin-5	Cul5
NA	0.849119	-0.30381	-0.600079		4	4	4	5.5	5.5	5.5	140.4	0	13.188	141710000	52332000	89377000	0.0128667	-0.018257	E9PV41;Q5DTQ4;Q3U104;Q6NS79;D3Z074;E9PXV7;O08808;Q3UX40;Q3US76	E9PV41;Q5DTQ4;Q3U104;Q6NS79;D3Z074;E9PXV7;O08808;Q3UX40	Protein diaphanous homolog 1	Diap1;Diaph1
NA	-2.85267	0.0799811	3.80265		3	3	3	28.5	28.5	28.5	16.362	0	146.59	278990000	174590000	104400000	0.0580285	0.343321	E9Q1I2;E9PV68;E9Q199;Q8R2Y9;E9Q2V9;E9PW70	E9Q1I2;E9PV68;E9Q199;Q8R2Y9;E9Q2V9;E9PW70	SOSS complex subunit B1	Nabp2
-0.220295	1.44058	-0.906968	0.456445		7	7	7	18.5	18.5	18.5	56.511	0	77.38	940270000	438640000	501630000	0.138901	0.192441	E9PVA2;Q9DB85;Q3U4B0	E9PVA2;Q9DB85;Q3U4B0	Ribosomal RNA-processing protein 8	Rrp8
-0.337102	-0.340514	0.656649	0.0574517		9	9	8	18.1	18.1	18.1	84.456	0	55.255	563200000	302510000	260690000	0.0125574	0.00912131	E9PVA6;Q9JLQ2;Q80XR8;J3QK07;D3Z1I2;Q5DU47;Q3UGB1;F7BIK4;F6WV69;D3Z409;F6SLJ2;F6U8T2	E9PVA6;Q9JLQ2;Q80XR8;J3QK07;D3Z1I2;Q5DU47;Q3UGB1;F7BIK4;F6WV69	ARF GTPase-activating protein GIT2	Git2
-0.28773	-0.225126	0.571322	0.309002		42	42	1	29.7	29.7	1.1	171.28	0	323.31	23151000000	12201000000	10950000000	0.161594	0.0918668	E9PVC6;E9Q9E1;Q6NZJ6;Q6PD42;Q8K0J8;A0PJB5;Q8R2V4;D3Z439;D3YWY7;D3YWM1;Q8BUW8	E9PVC6;E9Q9E1;Q6NZJ6;Q6PD42	Eukaryotic translation initiation factor 4 gamma 1	Eif4g1
NA	-1.69642	1.87737	-0.660198		2	2	2	1.3	1.3	1.3	271.64	0	5.8238	106290000	64125000	42163000	0.0485711	-0.159752	F6TP58;E9PVD3;F6PYJ6	F6TP58;E9PVD3;F6PYJ6	Protocadherin-16	Dchs1
-0.0568663	-0.279336	0.381818	-1.48579		3	3	3	23.6	23.6	23.6	20.444	0	6.5734	566300000	300760000	265540000	0.362527	-0.360043	Q3UFD0;E9PVN6;Q6Y642;Q9D6K5;E9PVQ9	Q3UFD0;E9PVN6;Q6Y642;Q9D6K5	Synaptojanin-2-binding protein	Gm20498;Synj2bp
-0.226746	-0.184589	0.724731	0.0486211		37	37	37	19.4	19.4	19.4	350.86	0	323.31	7562000000	3768100000	3793900000	0.149781	0.0905042	E9PVX6;Q61769;Q7TSF6	E9PVX6;Q61769		Mki67
-1.03715	-0.684619	1.14207	0.61668		3	3	3	4.9	4.9	4.9	80.292	0	6.1747	312490000	202900000	109590000	0.00572729	0.00924496	E9PW15;Q80U70;Q3UX45;Q5XG68	E9PW15;Q80U70;Q3UX45;Q5XG68	Polycomb protein Suz12	Suz12
-0.415846	1.40272	-0.642748	1.32326		4	4	4	15	15	15	33.307	0	161.79	1162400000	574630000	587740000	0.298861	0.416848	E9PWD3;Q3UUW5;Q61458;E9QA43;F7D1U6	E9PWD3;Q3UUW5;Q61458;E9QA43	Cyclin-H	Ccnh
-0.211782	0.223175	0.0399925	0.572329		47	47	11	81.1	81.1	13.3	73.884	0	323.31	138480000000	74660000000	63818000000	0.382707	0.155929	E9PWE8;Q3TT92;Q3TAS8;Q71H74	E9PWE8;Q3TT92		Dpysl3
-0.012068	-0.463112	0.791033	-0.457121		5	5	5	7.2	7.2	7.2	92.937	0	9.1718	130450000	62272000	68179000	0.0398745	-0.0353169	Q8BJI6;E9PY51;E9PWG2;Q69ZT3	Q8BJI6;E9PY51;E9PWG2		Trappc8
-0.878454	-0.610191	-1.8781	0.456583		8	8	8	14.4	14.4	14.4	112.87	0	41.797	2525600000	1285800000	1239700000	0.644554	-0.72754	E9PWG6;B2RQA7	E9PWG6;B2RQA7		Ncapg
-0.663694	-0.309234	0.712173	-0.0517201		3	3	3	2.9	2.9	2.9	80.43	0.00021561	4.2748	164870000	86192000	78675000	0.0935287	-0.0781188	Q3TDW6;Q3U674;E9PWH3;Q3TIZ5;E9QPX0;Q9DBR4;P70415;Q9R021;Q3T9N0;A0A087WNN4;A0A087WRP1;A0A087WQH0;F6V8Y6;Q80Y77;A0A087WR62;A0A087WPS7;A0A087WPI2;Q9QXJ1	Q3TDW6;Q3U674;E9PWH3;Q3TIZ5;E9QPX0;Q9DBR4;P70415;Q9R021;Q3T9N0	Amyloid beta A4 precursor protein-binding family B member 2	Apbb2
0.00273846	0.704075	0.85807	-0.0632268		13	13	13	28.6	28.6	28.6	50.969	0	81.854	2040600000	1064500000	976060000	0.675916	0.375414	E9PWK1;Q8K2W5;Q9D379;Q6PEV0;D3Z4M3;F6YTS6	E9PWK1;Q8K2W5;Q9D379;Q6PEV0	Epoxide hydrolase 1	Ephx1
NA	0.507922	0.231566	-0.178746		4	4	4	6.8	6.8	6.8	87.481	0	29.186	572170000	286450000	285720000	0.349046	0.186914	E9PWU7;O35231	E9PWU7;O35231	Kinesin-like protein;Kinesin-like protein KIFC3	Kifc3
NA	1.25623	0.825338	0.0525808		3	2	2	8.3	4.5	4.5	70.648	0	12.995	282450000	136210000	146240000	0.742902	0.711381	G3UZI3;E9PWV3;Q505N6;Q3UFZ5;F6RQA2;F6Q8A4;Q810V8;P18653;Q3TIM6	G3UZI3;E9PWV3;Q505N6;Q3UFZ5;F6RQA2;F6Q8A4;Q810V8;P18653;Q3TIM6	Ribosomal protein S6 kinase;Ribosomal protein S6 kinase alpha-1	Rps6ka1
0.658006	NA	2.02151	0.405719		5	5	5	6.9	6.9	6.9	109.58	0	16.819	440400000	153060000	287330000	0.752099	1.02841	Q3V3T8;Q3UJ04;E9PWW9;E9Q4Y2;Q3UUS5;Q3UK64	Q3V3T8;Q3UJ04;E9PWW9;E9Q4Y2		Rsf1
-0.214826	0.00662125	0.182311	-0.224287		21	21	21	44.6	44.6	44.6	57.47	0	323.31	11764000000	5706000000	6057600000	0.246515	-0.0625452	E9PWY9;Q8C0C7;Q8BJG2;Q8BXN0;Q4FJQ2;Q3U0Y9;D6RIJ2;Q9CT72	E9PWY9;Q8C0C7;Q8BJG2;Q8BXN0;Q4FJQ2;Q3U0Y9	Phenylalanine--tRNA ligase alpha subunit	Farsa
0.118493	-0.428003	-0.387252	-0.648281		9	9	9	11.1	11.1	11.1	104.47	0	61.765	1254900000	781440000	473450000	0.887274	-0.336261	Q3TLM9;E9PX53;E9QPR5;Q8K2V1;E0CXK8;E0CYV2;F6TLH3;E0CX37;F6V294	Q3TLM9;E9PX53;E9QPR5;Q8K2V1;E0CXK8	Serine/threonine-protein phosphatase 4 regulatory subunit 1	Ppp4r1
-0.585302	0.0677764	0.290392	0.0301037		12	12	12	24.5	24.5	24.5	79.671	0	51.299	2338900000	1287300000	1051600000	0.0915337	-0.0492575	E9Q585;E9PX68;E9Q1Q0;Q3UUI2;Q6GQW1;Q5BKS1;O54716;Q3UHY0	E9Q585;E9PX68;E9Q1Q0;Q3UUI2;Q6GQW1;Q5BKS1;O54716;Q3UHY0		Slc4a1ap
NA	0.191689	-1.84836	0.490213		2	2	2	5	5	5	91.121	0	82.554	846190000	305380000	540800000	0.187368	-0.388819	E9PXG9;Q3UDN2;Q3TX19;Q3TLZ3;Q3TJT1;Q8CCB4	E9PXG9;Q3UDN2;Q3TX19;Q3TLZ3;Q3TJT1;Q8CCB4	Vacuolar protein sorting-associated protein 53 homolog	Vps53
-0.210797	0.254352	-1.49508	NA		2	2	2	8.1	8.1	8.1	56.649	0.0005994	3.1174	63398000	17646000	45752000	0.344217	-0.483842	V5QRJ1;E9PXR3;P58006;Q497S6	V5QRJ1;E9PXR3;P58006;Q497S6	Sestrin-1	Sesn1
0.269991	-0.38611	-0.239154	-0.269871		4	4	4	12.9	12.9	12.9	44.709	0	143.76	1593300000	783470000	809780000	0.441677	-0.156286	Q8VI87;E9PXW9;Q08369;Q3UYJ1	Q8VI87;E9PXW9;Q08369;Q3UYJ1	Transcription factor GATA-4	Gata4
-0.114582	0.1125	0.925851	0.0620682		14	14	14	55.5	55.5	55.5	38.532	0	208.56	4121900000	2106700000	2015200000	0.437255	0.246459	E9PXX7;Q3TEE8;Q91W90;Q3UBW8;Q3UWX1	E9PXX7;Q3TEE8;Q91W90;Q3UBW8;Q3UWX1	Thioredoxin domain-containing protein 5	Txndc5
-0.097224	0.307195	-0.0803848	0.370359		12	12	12	16.5	16.5	16.5	128.47	0	90.861	4377900000	2360400000	2017500000	0.410911	0.124986	F8VPX1;E9PXY8;Q6A4J8;G3UWR8;E0CY04	F8VPX1;E9PXY8;Q6A4J8	Ubiquitin carboxyl-terminal hydrolase;Ubiquitin carboxyl-terminal hydrolase 7	Usp7
0.588037	-0.288417	0.41227	0.588704		9	9	3	25.6	25.6	11.6	42.096	0	254.68	6573000000	3412400000	3160600000	0.663328	0.325149	E9PY39;Q569Y6;B7ZBY7;Q9CZY3;B7ZBY6;Q99LQ7	E9PY39;Q569Y6;B7ZBY7;Q9CZY3;B7ZBY6	Ubiquitin-conjugating enzyme E2 variant 1	Gm20431;Ube2v1
NA	-1.11547	1.30965	-0.613249		2	2	2	8.3	8.3	8.3	27.448	0.00020704	3.5878	134110000	93033000	41080000	0.0617204	-0.139692	Q3TDB0;Q3UGP3;E9PY43	Q3TDB0;Q3UGP3;E9PY43		Erich1
NA	1.31267	-1.80562	0.363382		1	1	1	4.2	4.2	4.2	65.309	0	10.051	112270000	26122000	86152000	0.0146079	-0.0431917	E9PY48;Q8BSP2	E9PY48;Q8BSP2	Condensin-2 complex subunit H2	Ncaph2
-1.25013	-0.161379	-0.16877	0.104682		8	8	8	18.3	18.3	18.3	83.967	0	299.01	1691400000	822880000	868570000	0.512583	-0.3689	Q3TZZ3;H3BK44;E9PY90;H3BK48;E9Q3S2;H3BKH2;H3BJS0;Q8R311;H3BKL6;H3BL19;H3BJI6;H3BJ71;H3BJ35;H3BJS5;H3BJY7	Q3TZZ3;H3BK44;E9PY90;H3BK48;E9Q3S2;H3BKH2;H3BJS0;Q8R311;H3BKL6;H3BL19;H3BJI6;H3BJ71	cTAGE family member 5	Ctage5
NA	-1.07911	2.2099	1.08409		3	3	3	16.6	16.6	16.6	23.756	0	6.6357	161790000	133850000	27946000	0.280497	0.738291	E9Q2H8;E9PYA3;G5E8T9;Q99KB8;D3YWI0;D3YUX8	E9Q2H8;E9PYA3;G5E8T9;Q99KB8;D3YWI0	Hydroxyacylglutathione hydrolase, mitochondrial	Hagh
-0.141462	-1.22142	-0.354226	0.0538681		3	3	3	25.6	25.6	25.6	32.104	0	9.3253	276700000	146870000	129830000	0.627607	-0.41581	E9PYD6;O88597;E9QAM0;F7DB15;F7CVL9	E9PYD6;O88597	Beclin-1	Becn1
-0.120514	1.28593	-0.0996318	-0.0409626		10	10	10	20.8	20.8	20.8	68.016	0	211.42	3097700000	1691800000	1405900000	0.29239	0.256207	Q8BMH2;E9PYF1;Q8VCT3	Q8BMH2;E9PYF1;Q8VCT3	Aminopeptidase B	Rnpep
-0.423681	-1.85789	1.5066	-0.0460021		7	7	7	16.4	16.4	16.4	85.6	0	102.34	935630000	590470000	345170000	0.104624	-0.205243	Q3V090;Q91YX7;E9PYG6;Q3TTA2	Q3V090;Q91YX7;E9PYG6;Q3TTA2		Rasa1
-0.180659	-0.734635	-0.680324	0.972903		18	18	18	46.4	46.4	46.4	42.826	0	323.31	20903000000	11018000000	9885600000	0.142244	-0.155679	E9PYH2;Q91V12	E9PYH2;Q91V12	Cytosolic acyl coenzyme A thioester hydrolase	Acot7
0.221815	0.271306	0.0343819	0.447328		3	3	3	2.4	2.4	2.4	186.06	0	25.541	316590000	146690000	169900000	1.19353	0.243708	E9PYH6;Q80V17;G3UZ56;Q91Z33;Q80V59;Q8CFT2	E9PYH6;Q80V17	Histone-lysine N-methyltransferase	Setd1a
-0.347527	0.0661237	0.393691	-1.13678		17	17	17	48.9	48.9	48.9	52.318	0	98.9	4736200000	2467200000	2269000000	0.305634	-0.256124	E9PYI8;Q9JMA1;Q80UN0;Q3TC32	E9PYI8;Q9JMA1;Q80UN0;Q3TC32	Ubiquitin carboxyl-terminal hydrolase;Ubiquitin carboxyl-terminal hydrolase 14	Usp14
1.50259	-0.242123	-0.454387	NA		3	3	3	3.7	3.7	3.7	166.62	0	10.616	121770000	51680000	70091000	0.150581	0.268692	Q6PDJ2;Q69ZN8;E9PYL2	Q6PDJ2;Q69ZN8;E9PYL2		Prr12
NA	1.24817	1.45225	0.98736	+	3	3	3	16.5	16.5	16.5	45.02	0	153.07	330910000	137560000	193360000	1.92933	1.22926	E9PZ21;Q3V0L4;Q3TTX8;Q3TPK8;Q91W59;Q3TTE1;Q3UKR8	E9PZ21;Q3V0L4;Q3TTX8;Q3TPK8;Q91W59	RNA-binding motif, single-stranded-interacting protein 1	Rbms1
0.423202	NA	-0.119423	1.22695		6	6	6	5.4	5.4	5.4	103.68	0	8.2593	385880000	190690000	195190000	0.492231	0.510243	Q571F6;E9PZ26;G5E8P1;Q3UE68;E9Q412;Q80UP2;A7MCW6	Q571F6;E9PZ26;G5E8P1;Q3UE68;E9Q412;Q80UP2		Brd1
-0.317607	NA	0.379132	0.873529		3	3	3	3.5	3.5	3.5	158.76	0.00021468	4.1855	142690000	82454000	60235000	0.335166	0.311685	E9PZ97;O88700	E9PZ97;O88700	Bloom syndrome protein homolog	Blm
NA	-0.17158	1.10855	1.1458		16	4	4	69.7	14.2	14.2	30.2	0	107.1	1403700000	1019400000	384260000	0.60192	0.694256	E9PZF0;Q5NC82;Q01768;B0LAA8	E9PZF0;Q5NC82;Q01768;B0LAA8	Nucleoside diphosphate kinase;Nucleoside diphosphate kinase B	Gm20390;Nme2
-0.0958666	-1.04958	1.83444	0.00874029		4	4	4	4.3	4.3	4.3	128.74	0	41.636	660270000	347790000	312480000	0.101823	0.174435	Q9CSS1;E9PZM7;Q810T0;Q7TML8;Q6ZPE9	Q9CSS1;E9PZM7;Q810T0;Q7TML8;Q6ZPE9		Scaf11
NA	0.505891	1.62153	0.219723		5	5	5	1.9	1.9	1.9	532.65	0	32.91	115350000	56569000	58785000	0.680251	0.782382	E9PZP8;Q8BR49;Q8CB86;Q8BNK4;F6RXM1	E9PZP8		Herc1
-0.419797	-1.05056	1.67126	NA		7	7	7	29.1	29.1	29.1	54.92	0	47.343	433020000	252050000	180970000	0.0257056	0.0669655	E9Q027;Q3TIJ0;Q8C5L3;E9Q8D5;Q5CZY5	E9Q027;Q3TIJ0;Q8C5L3;E9Q8D5;Q5CZY5	CCR4-NOT transcription complex subunit 2	Cnot2
-0.101056	-0.125494	0.0594047	-0.0497701		12	11	11	11.1	10.2	10.2	107.8	0	207.15	4977600000	2440400000	2537100000	0.555885	-0.054229	E9Q035;Q542X6;P47758;Q921I1;E9Q2Q7;F7CJN9	E9Q035;Q542X6;P47758	Signal recognition particle receptor subunit beta	Gm20425;Srprb
-1.32677	-0.174198	0.29488	0.121455		10	10	10	19.7	19.7	19.7	73.436	0	247.4	2011500000	948540000	1062900000	0.291261	-0.271158	Q3UT02;E9Q066;G3X9Q6;Q8BWW4;Q3T9Z3	Q3UT02;E9Q066;G3X9Q6;Q8BWW4	La-related protein 4	Larp4
-0.096684	0.164915	-0.219587	0.107788		49	45	45	58.3	55.4	55.4	91.677	0	323.31	47030000000	23711000000	23320000000	0.0406093	-0.010892	E9Q0U7;Q61699;Q8C6H1;D3Z027;D3Z3I9	E9Q0U7;Q61699	Heat shock protein 105 kDa	Hsph1
0.250962	-0.462416	-0.614474	0.0113117		3	3	2	12.2	12.2	11.2	76.323	0	24.346	380910000	167780000	213130000	0.412071	-0.203654	E9Q150;E9Q967;Q61062	E9Q150;E9Q967;Q61062	Segment polarity protein dishevelled homolog DVL-3	Dvl3
-0.128929	-0.576347	0.32829	0.500116		6	6	6	27	27	27	50.405	0	93.195	901530000	500010000	401520000	0.0424706	0.0307825	E9Q156;Q9EP82;F6YNC4;F7CM37;F6VLT8;E9Q1H7	E9Q156;Q9EP82	tRNA (guanine-N(7)-)-methyltransferase non-catalytic subunit Wdr4;tRNA (guanine-N(7)-)-methyltransferase non-catalytic subunit WDR4	Wdr4
-0.0456846	0.443819	0.558835	0.659563		9	9	9	30.1	30.1	30.1	31.207	0	202.06	1574800000	855400000	719450000	1.08959	0.404133	E9Q197;Q9CPV4;F6ZTG3;Q7TMP4;E9Q055;E9Q2R6	E9Q197;Q9CPV4;F6ZTG3	Glyoxalase domain-containing protein 4	Glod4
0.10044	-0.0261169	1.206	0.56578		18	18	17	42.1	42.1	42.1	50.68	0	323.31	5843600000	3515800000	2327800000	0.706607	0.461525	E9Q9F5;E9Q1G8;O55131;Q8C2A3;Q3UNN1;Q5DTS3;Q3UGE0;Q8C752	E9Q9F5;E9Q1G8;O55131;Q8C2A3;Q3UNN1;Q5DTS3	Septin-7	2017-09-07
0.107152	-0.142433	1.23654	-0.174918		7	7	7	12.3	12.3	12.3	113.36	0	46.371	804570000	432190000	372370000	0.30389	0.256585	E9Q1L5;Q8BUH8;Q9CRF0;Q3TPI1;Q9CX65;Q9CQN9	E9Q1L5;Q8BUH8;Q9CRF0;Q3TPI1	Sentrin-specific protease 7	Senp7
-0.268417	-0.65365	0.917897	0.178926		14	8	8	36.7	26.3	26.3	59.291	0	323.31	2302600000	1437000000	865660000	0.0432692	0.0436891	E9Q1P8	E9Q1P8	Interferon regulatory factor 2-binding protein 2	Irf2bp2
-0.246772	0.382833	-0.314523	0.196112		16	13	13	34.6	30	30	82.955	0	190.77	2457100000	1525600000	931440000	0.0083904	0.00441262	E9Q1S3;Q01405;Q8C1E4;A2AN97	E9Q1S3;Q01405;Q8C1E4	Protein transport protein Sec23A	Sec23a
9.19781	-0.209829	0.728431	0.802135		15	15	15	22.8	22.8	22.8	103.89	0	323.31	6194400000	3304000000	2890400000	0.497413	2.62964	E9Q1T9;Q9ERK4;F6ZEW4;E9QAX7;Q9CSW8	E9Q1T9;Q9ERK4;F6ZEW4	Exportin-2	Cse1l
-0.0441665	-0.189598	0.164593	-0.0973412		6	6	6	17.6	17.6	17.6	49.256	0	323.31	3489800000	1641800000	1848000000	0.209259	-0.0416281	E9Q2D0;P0C7L0;D3Z5R4	E9Q2D0;P0C7L0;D3Z5R4	WAS/WASL-interacting protein family member 3	Wipf3
0.669662	-0.0984747	-0.0790197	-0.337768		4	4	4	1.4	1.4	1.4	484.12	0	14.812	459980000	216730000	243240000	0.0599886	0.0385998	E9Q2E4;Q6PDJ9;Q6ZQ86;E9PX61;Q80UV2;Q8BYX4	E9Q2E4;Q6PDJ9;Q6ZQ86;E9PX61		Gm15800
-1.15463	0.11929	0.366188	-0.126709		15	15	15	7.3	7.3	7.3	308.96	0	34.115	579550000	325770000	253780000	0.226659	-0.198966	E9Q2H1;Q8BJK5;Q80TP3;Q3TSI5	E9Q2H1;Q8BJK5;Q80TP3	E3 ubiquitin-protein ligase UBR5	Ubr5
-0.802713	-1.7642	1.764	NA		2	2	2	12.2	12.2	12.2	25.035	0.0072953	1.9223	191020000	131580000	59444000	0.0845363	-0.267636	E9Q2S9;Q9CR29	E9Q2S9;Q9CR29	Coiled-coil domain-containing protein 43	Ccdc43
0.0852886	-0.33982	0.839725	0.0419963		29	29	29	27	27	27	139.52	0	278.06	4719500000	2511600000	2207900000	0.243774	0.156798	Q6P7V9;E9Q2X6;Q8CG47;Q3UZJ7;Q3UR81;Q3U763;A0A0A6YXY3	Q6P7V9;E9Q2X6;Q8CG47	Structural maintenance of chromosomes protein;Structural maintenance of chromosomes protein 4	Smc4
-0.21791	-0.173742	0.412808	NA		5	5	5	34.3	34.3	34.3	19.586	0	47.695	552260000	278730000	273520000	0.0107826	0.00705175	E9Q317;D3YY55;Q4FZH3;O55128;D3Z2N9;D3YY73	E9Q317;D3YY55;Q4FZH3;O55128	Histone deacetylase complex subunit SAP18	Gm10094;Sap18
-1.65544	-0.664883	0.535039	0.188348		2	2	2	25.3	25.3	25.3	17.099	0	92.367	819330000	432080000	387260000	0.324346	-0.399235	E9Q323;Q8BJ56;E9PZA4	E9Q323;Q8BJ56;E9PZA4	Patatin-like phospholipase domain-containing protein 2	Pnpla2
-1.78508	NA	0.839028	-0.237074		5	5	5	4.8	4.8	4.8	175.69	0	28.267	414600000	227940000	186660000	0.182989	-0.394375	E9Q368	E9Q368		Gm17296
-0.125305	-0.453419	1.00402	-0.157561		19	19	19	19.6	19.6	19.6	152.07	0	183.94	2598000000	1435000000	1163000000	0.0715182	0.0669327	Q80WR0;E9Q3G8;Q80UN3;Q8BRF6;Q8R2M9;Q3V3W1	Q80WR0;E9Q3G8;Q80UN3		Nup153
0.040121	0.499578	1.5503	-0.525568		16	16	16	21.9	21.9	21.9	128.97	0	203.83	2413200000	1223300000	1189900000	0.357364	0.391107	E9Q3I8;E9Q3I4;Q9Z0R4;E9Q3I9;E9Q3I5;E9Q0N0;Q6NZJ5;Q3TUF4;Q3U2A1;Q6IZF3;CON__ENSEMBL:ENSBTAP00000001528;Q8CGU5;Q6J1S9;Q6J1T0;F6R6C8;D3Z6P4;Q8C4B5	E9Q3I8;E9Q3I4;Q9Z0R4;E9Q3I9;E9Q3I5;E9Q0N0	Intersectin-1	Itsn1
0.524264	-0.203253	0.731566	2.26195		3	3	3	2.1	2.1	2.1	231.37	0	5.2341	154150000	112370000	41774000	0.681839	0.828632	Q6DIC7;E9Q3L2;F6Y9T6;Q3UVT5	Q6DIC7;E9Q3L2		Pi4ka
-0.461382	-0.476719	0.30893	0.10183		11	11	6	30.6	30.6	16.4	48.683	0	122.88	3452600000	1561600000	1891000000	0.255333	-0.131835	E9Q3M0;Q62432;E9Q5P9;E9PXA8;Q3V3E0;A2CG44;F7BUP2;A2CG45	E9Q3M0;Q62432;E9Q5P9	Mothers against decapentaplegic homolog;Mothers against decapentaplegic homolog 2	Smad2
NA	-1.14156	0.847258	0.58342		37	1	1	39.9	2.1	2.1	139.78	0	18.06	178920000	123000000	55924000	0.0499403	0.0963735	Q6NZM3;E9Q3M3;O08788	Q6NZM3;E9Q3M3;O08788	Dynactin subunit 1	Dctn1
0.0485151	-0.106482	0.142672	-1.86049		3	3	3	9	9	9	51.084	0	103.24	1720300000	853290000	867040000	0.377891	-0.443945	Q3TQZ8;E9Q3N1;Q3UTL4;Q3UGD6;G3MV68;G3MV66;G3MV65;Q09143;D3Z161	Q3TQZ8;E9Q3N1;Q3UTL4;Q3UGD6;G3MV68;G3MV66;G3MV65;Q09143;D3Z161	High affinity cationic amino acid transporter 1	Slc7a1;SLC7A1
-0.343751	0.244522	0.373869	0.125715		29	29	29	44.8	44.8	44.8	96.828	0	323.31	8408000000	4463800000	3944200000	0.245893	0.100089	Q8C2S9;Q3THX5;E9Q3X0;Q9EQK5;Q3U7S9;D3Z2N7	Q8C2S9;Q3THX5;E9Q3X0;Q9EQK5	Major vault protein	Mvp
-0.11235	0.130272	NA	0.148049		4	4	4	2.7	2.7	2.7	265.77	0	4.655	269320000	135420000	133900000	0.238223	0.0553237	E9Q411;Q6GQV6;Q80XK8;Q3UJX6;Q6PGH6	E9Q411;Q6GQV6;Q80XK8		Nbas
-0.17599	0.761966	0.286339	-0.416732		3	3	3	15.5	15.5	15.5	40.862	0	35.499	761050000	391250000	369800000	0.16009	0.113896	E9Q421;Q8BXX3;Q3TGN0;Q8BL63;Q9CXY9;Q80V43;Q3TUE9	E9Q421;Q8BXX3;Q3TGN0;Q8BL63;Q9CXY9;Q80V43	GPI-anchor transamidase	Pigk
-0.464166	-2.26133	1.89593	0.377388		23	11	0	60.9	40.5	0	32.848	0	73.202	3316500000	2222600000	1094000000	0.0435982	-0.113043	E9Q450;Q8BP43;E9Q448;S4R2U0	E9Q450;Q8BP43;E9Q448;S4R2U0		Tpm1
-0.952769	0.381726	0.437447	-0.100574		10	10	9	8.1	8.1	7.6	204.57	0	41.642	803700000	445650000	358050000	0.0618966	-0.0585422	E9Q4K7;Q6A029	E9Q4K7	Kinesin-like protein	Kif13b
-0.0647364	-0.372991	0.98736	-0.444879		15	15	15	21.8	21.8	21.8	81.11	0	223.17	1158000000	521790000	636170000	0.0259999	0.0261884	E9Q4T8;Q6ZQ84;Q9JLV5;Q9CTE0;F6UY44	E9Q4T8;Q6ZQ84;Q9JLV5	Cullin-3	Cul3;mKIAA0617
-0.114269	0.348006	-2.80645	-0.755742		9	9	9	13.4	13.4	13.4	106.56	0	94.706	1312100000	485550000	826550000	0.497965	-0.832113	Q3TT06;E9Q4V9;Q8BH74;Q569X8;Q3V395	Q3TT06;E9Q4V9;Q8BH74;Q569X8	Nuclear pore complex protein Nup107	Nup107
-0.867357	-0.403103	0.894939	-0.160404		7	7	7	19.7	19.7	19.7	58.697	0	323.31	2092500000	1088000000	1004500000	0.128867	-0.133981	E9Q4Y8;Q8BZY1;F6R3T1;F6QFT7	E9Q4Y8;Q8BZY1;F6R3T1		8030474K03Rik
0.0201999	-0.55404	0.633569	0.400682		10	10	10	9	9	9	226.45	0	323.31	1173500000	610480000	563060000	0.178834	0.125103	E9Q512;B2RY51;H3BJG4;Q8BVJ9;Q9CRV3;H3BJH8;Q3UFU7;Q811I5;H3BJU5;Q3UTR9	E9Q512;B2RY51;H3BJG4;Q8BVJ9		Trip11
0.0903115	0.373286	-0.96547	-0.0253123		10	10	10	2.9	2.9	2.9	584.78	0	146.53	730130000	342480000	387650000	0.167115	-0.131796	F7A6H4;E9Q555;Q69ZG7	F7A6H4;E9Q555	E3 ubiquitin-protein ligase RNF213	Rnf213
-0.313298	0.194213	-0.135535	-0.253142		11	11	11	16.3	16.3	16.3	125.03	0	114.49	3155100000	1538800000	1616300000	0.46354	-0.12694	E9QNH6;E9Q580;Q7TQD7;P46735;Q3UEQ4;Q3TTZ3;D3YV80;Q3TEP4;O88329	E9QNH6;E9Q580;Q7TQD7;P46735;Q3UEQ4;Q3TTZ3	Unconventional myosin-Ib	Myo1b
-0.276398	-0.0681051	-0.338339	-0.296428	+	7	7	7	12.6	12.6	12.6	135.17	0	323.31	1174200000	564110000	610090000	1.56965	-0.244817	U5LK19;E9Q5B0;U5LGS1;U5LHW1;U5LK70;U5LK15;U5LHT8;U5LGR7;Q80VC9;U5LGT0;U5LHW9;U5LK79;U5LK24;U5LHU4;U5LGS5;U5LHW4;U5LK74	U5LK19;E9Q5B0;U5LGS1;U5LHW1;U5LK70;U5LK15;U5LHT8;U5LGR7;Q80VC9	Calmodulin-regulated spectrin-associated protein 3	Camsap3
-0.0979342	-0.375104	2.4587	0.216535		5	5	4	11.3	11.3	8.9	75.767	0	17.644	1040800000	546790000	494030000	0.339507	0.55055	E9Q5D6;P69566	E9Q5D6;P69566	Ran-binding protein 9	Ranbp9
-1.0391	-0.371665	0.198576	0.156482		6	6	6	10.7	10.7	10.7	108.77	0	123.75	1880800000	972810000	908000000	0.367909	-0.263927	E9Q5G3;Q9CXV7;Q05DU6	E9Q5G3	Kinesin-like protein KIF23	Kif23
-0.210964	-0.16238	1.10908	0.740408		58	58	58	37.2	37.2	37.2	604.25	0	323.31	10128000000	5627500000	4500000000	0.462758	0.369036	E9Q616;Q6UL10;A0PJF4;Q61484;A0JLR7;Q8BRB8;Q8BKS2;Q8VDN3;Q8CGE7;Q6UIL4;Q3UYW8;G5E8K8;Q8R2L7;Q8CEX7	E9Q616;Q6UL10		Ahnak
NA	-1.23732	1.64873	-0.308244		6	5	5	8.1	6.9	6.9	112.66	0	10.266	127980000	91211000	36767000	0.0125921	0.0343899	E9Q640;Q6NZN0;E9PUF4;E9PYZ7	E9Q640;Q6NZN0;E9PUF4;E9PYZ7	RNA-binding protein 26	Rbm26
0.0554733	-1.87414	2.90217	NA		4	4	4	13.3	13.3	13.3	45.333	0	7.5802	52225000	39098000	13127000	0.086744	0.36117	E9Q6B2	E9Q6B2	Coiled-coil domain-containing protein 85C	Ccdc85c
0.0614305	-0.0947415	0.587143	0.00743454		14	11	11	14.8	13	13	143.41	0	323.31	1036800000	557690000	479070000	0.371447	0.140317	Q6P1F1;E9Q6B6;E9Q6E0;Q8CHB5;Q6NV54;Q3UHB5;J3QNR6;K3W4S4;Q9ESN9;Q3UYC3;Q8CAB6;D3YWH6;Q8CBN9	Q6P1F1;E9Q6B6;E9Q6E0;Q8CHB5;Q6NV54;Q3UHB5;J3QNR6;K3W4S4;Q9ESN9	C-Jun-amino-terminal kinase-interacting protein 3	Mapk8ip3
-0.196938	-0.0208234	0.268991	-0.0183493		5	5	5	17	17	17	56.697	0	225.65	8619000000	3818500000	4800500000	0.0280496	0.00821987	E9Q6E5;Q3TR16;Q8BYD3;Q8C0Z3;Q8CFF2;Q8CGI3;Q9CT17;Q6NSR2;Q3UIX4;F6RDI8;F6TN80;D6RE22;D3Z4B0;F6X2U6;Q5XJE4;A0A0G2JEG1;B7ZNC5;Q8BV04	E9Q6E5;Q3TR16;Q8BYD3;Q8C0Z3;Q8CFF2;Q8CGI3;Q9CT17;Q6NSR2;Q3UIX4;F6RDI8;F6TN80;D6RE22;D3Z4B0		Srsf11
-1.1285	-2.07024	0.929858	-0.344601		9	9	8	5.3	5.3	4.8	327.45	0	92.223	528290000	308790000	219500000	0.421289	-0.653371	E9Q6J5;Q80TF0;O35243;Q8BHG7;Q3USW6;Q6P8H7	E9Q6J5		Bod1l
0.29901	-0.653991	2.35816	-0.687598		5	5	5	21.4	21.4	21.4	24.64	0	9.4643	525390000	236080000	289310000	0.169789	0.328895	E9Q6M6;Q9D6M3;Q80X52;E9Q579;E9PV90;E9PY45;V9GWS2;G3UY41;G3UX09;Q9DB41	E9Q6M6;Q9D6M3;Q80X52;E9Q579;E9PV90;E9PY45;V9GWS2	Mitochondrial glutamate carrier 1	Slc25a22
0.403486	NA	1.41292	-0.0870554		4	4	4	5.3	5.3	5.3	196.21	0	40.401	87669000	49045000	38625000	0.492546	0.576451	E9Q6P4;G5E8P0;Q8BWI2;F6W5U8;Q6ZPK3;Q6PFC6	E9Q6P4;G5E8P0;Q8BWI2		Tubgcp6
NA	-0.0269104	2.32034	-0.134747		2	2	2	13.1	13.1	13.1	24.778	0	19.45	441850000	249200000	192650000	0.333657	0.719562	Q8BR75;Q8CFJ0;E9Q6P8;Q3TGY1;Q80XR9;Q9DBU6;Q9CSR8	Q8BR75;Q8CFJ0;E9Q6P8;Q3TGY1;Q80XR9;Q9DBU6;Q9CSR8	Serine/Arginine-related protein 53	Rsrc1
-0.208894	-0.295394	0.996772	0.314948		26	26	26	10.7	10.7	10.7	392.7	0	214.47	2724700000	1371800000	1352900000	0.262929	0.201858	E9Q6R7;O08614;Q61636;Q3UYS4;Q810I5;Q6P6L2;Q3TR59;Q8C7R5;Q9D1Z0;Q91YF0	E9Q6R7;O08614		Utrn
-0.331282	0.0753272	NA	-0.68912		3	3	3	25.4	25.4	25.4	14.731	0	14.865	335310000	140690000	194620000	0.537866	-0.315025	E9Q6U4;Q3UWL8;E9Q4Q8;E9Q8R1;Q6P0X1	E9Q6U4;Q3UWL8	Prefoldin subunit 4	Pfdn4
-0.0633037	1.50944	0.769625	-0.0882773		11	11	11	30.3	30.3	30.3	67.928	0	175.71	1633600000	775940000	857640000	0.588267	0.531872	E9Q740;F8VQC1;Q3UZL8;A0JLN1;A0PJ97;Q9CS54;Q3UU23	E9Q740;F8VQC1;Q3UZL8;A0JLN1;A0PJ97	Signal recognition particle subunit SRP72	Srp72
0.0749164	-1.03304	1.41581	0.144329		5	5	5	12.7	12.7	12.7	71.934	0	22.189	429330000	268190000	161140000	0.106057	0.150504	Q3TLG6;Q7TQE1;E9Q7C1;Q6KAM1;G3X8S4;Q924H2;A0JLM5;Q80UN2;Q3TE00	Q3TLG6;Q7TQE1;E9Q7C1;Q6KAM1;G3X8S4;Q924H2;A0JLM5;Q80UN2;Q3TE00	Mediator of RNA polymerase II transcription subunit 15	Med15
-0.495695	0.383165	0.334062	0.210129		6	4	4	12.4	8.1	8.1	61.629	0	78.75	972790000	499750000	473040000	0.197775	0.107915	Q5UE59;E9Q7C9;Q7TNF4;Q8CD76;Q7M703;Q7M702;Q7M6Z8;Q7M701;Q7M6Z7;Q7M6Z9;Q7M700;Q7M6Z6;O88447;F6UYN4	Q5UE59;E9Q7C9;Q7TNF4;Q8CD76;Q7M703;Q7M702;Q7M6Z8;Q7M701;Q7M6Z7;Q7M6Z9;Q7M700;Q7M6Z6;O88447	Kinesin light chain 1	Klc1
-0.492911	2.034	-0.685985	0.13416		7	7	7	7.3	7.3	7.3	195.99	0	30.857	338020000	116440000	221580000	0.144489	0.247317	E9Q7E2;Q9D982;Q8BS84;Q8R2U9;Q8CET8;Q69ZG5	E9Q7E2		Arid2
-0.326715	-0.633837	-0.552771	-0.107152	+	67	67	49	42.3	42.3	30.4	235.66	0	323.31	15815000000	8594900000	7220300000	1.37624	-0.405119	Q80Y35;E9Q7G0;Q3TH77;Q91W16;Q99KG8	Q80Y35;E9Q7G0		Numa1
-0.846169	-1.06377	0.312599	-0.647084		7	7	7	15.8	15.8	15.8	70.932	0	27.062	890890000	456310000	434570000	0.791745	-0.561106	E9Q7U2;Q8CGU1	E9Q7U2;Q8CGU1	Calcium-binding and coiled-coil domain-containing protein 1	Calcoco1
-0.164609	-1.34011	1.8604	0.656126		4	4	4	31	31	31	16.086	0	27.796	1054500000	661330000	393140000	0.13515	0.252951	E9Q827;P56212;E9PXD7;E9Q4B9	E9Q827;P56212;E9PXD7;E9Q4B9	cAMP-regulated phosphoprotein 19	Arpp19
-0.0319461	-0.111929	0.408321	-0.152378		23	23	21	18.9	18.9	17.2	204.52	0	196.44	4066700000	2041600000	2025100000	0.0745578	0.0280169	E9Q852;E9Q9C3;Q9QZQ1;E9PYX7;F7C3I9;Q3TLN8	E9Q852;E9Q9C3;Q9QZQ1;E9PYX7	Afadin	Mllt4
-0.043185	NA	-0.138552	0.277307		3	3	3	5	5	5	92.832	0	39.296	125910000	59725000	66187000	0.0842265	0.0318564	E9Q8A3;Q8BKC8;D6RI80	E9Q8A3;Q8BKC8;D6RI80	Phosphatidylinositol 4-kinase beta	Pi4kb
NA	-0.137664	-0.0471196	-0.0415233		3	3	3	9.2	9.2	9.2	44.095	0	104.35	1195100000	509310000	685780000	0.864849	-0.0754355	F6QYD2;E9Q8D0;Q3URP7	F6QYD2;E9Q8D0		Dnajc21
0.0238941	-2.12369	2.37243	0.432532		7	7	7	13.2	13.2	13.2	101.51	0	115.37	1211800000	700480000	511330000	0.0652099	0.176293	E9Q8I7;E9PZN0;E9Q3K1;Q8K263;Q8R217;Q9DAE1;Q3ULV1	E9Q8I7;E9PZN0;E9Q3K1		Nfxl1
0.0258793	0.0113525	0.0226689	-0.525969		2	2	2	11.4	11.4	11.4	46.018	0	78.46	1292800000	573630000	719170000	0.340921	-0.116517	E9Q8J8;Q80WR3;Q8CBV1;P97360;Q3USJ4;Q8C5E8;Q3U037	E9Q8J8;Q80WR3;Q8CBV1;P97360;Q3USJ4;Q8C5E8;Q3U037	Transcription factor ETV6	Etv6
-0.172734	-0.0371623	-0.0196308	NA		6	6	6	10	10	10	136.02	0	94.276	616360000	276210000	340150000	0.594191	-0.076509	E9Q8K8;Q6PAI8;Q6ZPZ3;Q6ISX3	E9Q8K8;Q6PAI8;Q6ZPZ3	Zinc finger CCCH domain-containing protein 4	Zc3h4
NA	-0.51868	-0.113034	0.0318871		6	6	4	7.2	7.2	6.1	112.18	0	77.749	1039700000	608750000	430980000	0.457412	-0.199942	Q3UL40;E9QL08;E9Q9Z4;E9Q8T1;Q9JJG0;Q5DTJ3	Q3UL40;E9QL08;E9Q9Z4;E9Q8T1;Q9JJG0;Q5DTJ3	Transforming acidic coiled-coil-containing protein 2	Tacc2
-0.239498	-0.0860785	NA	-0.490262		4	4	4	14.5	14.5	14.5	54.579	0	15.846	232740000	115750000	117000000	0.831843	-0.271946	Q3TT00;E9Q8W9;Q91W36;G3UZF0	Q3TT00;E9Q8W9;Q91W36;G3UZF0	Ubiquitin carboxyl-terminal hydrolase;Ubiquitin carboxyl-terminal hydrolase 3	Usp3
-0.0406156	0.0295589	0.575959	-0.108357		18	18	18	28.8	28.8	28.8	104.1	0	323.31	6554300000	3094600000	3459700000	0.285183	0.114136	G3X9V2;E9Q8Z5;E9Q8Z6;E9Q8Z8;P30999;E9Q986;D3Z7H6;E9Q906;E9Q907;E9Q905;E9Q8Z4;E9Q8Z9;D3Z2H2;E9Q903;E9Q901;E9Q904;Q3TPD1;D3Z2H7;Q3UF77	G3X9V2;E9Q8Z5;E9Q8Z6;E9Q8Z8;P30999;E9Q986;D3Z7H6;E9Q906;E9Q907;E9Q905;E9Q8Z4;E9Q8Z9;D3Z2H2;E9Q903;E9Q901;E9Q904;Q3TPD1;D3Z2H7;Q3UF77	Catenin delta-1	Ctnnd1
-0.266333	0.0147838	0.334862	0.31802		9	9	9	24.6	24.6	24.6	66.005	0	323.31	3512900000	1826800000	1686100000	0.273695	0.100333	Q3TU36;Q3TPS9;Q3TA69;E9Q912;Q3TLU4;E9Q6Q4;Q8BKH0;A0A0G2JGC8;I6L967;Q3TYN8;A0A0G2JF70	Q3TU36;Q3TPS9;Q3TA69;E9Q912;Q3TLU4;E9Q6Q4;Q8BKH0;A0A0G2JGC8;I6L967		Rap1gds1
NA	-0.150177	1.10327	0.860138		6	5	5	16.7	14.6	14.6	61.424	0	33.971	190180000	120460000	69725000	0.591851	0.604411	Q3TWS4;Q3UI39;E9Q9A3;E9QQ05;E9QLK9;Q61548;A0A087WSI9;Q8BQA2;Q8CHE0;Q7TT20	Q3TWS4;Q3UI39;E9Q9A3;E9QQ05;E9QLK9;Q61548;A0A087WSI9;Q8BQA2	Clathrin coat assembly protein AP180	Snap91
-1.01261	NA	0.00546368	-0.282736		2	2	2	6.2	6.2	6.2	69.771	0	31.29	137460000	65243000	72212000	0.535119	-0.42996	Q5XKA9;F6Z9T5;E9Q9D6;Q148X5;Q80TM6	Q5XKA9;F6Z9T5;E9Q9D6;Q148X5;Q80TM6	R3H domain-containing protein 2	R3hdm2
-0.500749	-0.664288	0.999336	-0.00619028		20	20	20	37	37	37	71.274	0	295.89	2470700000	1565200000	905460000	0.0381502	-0.0429726	E9Q9H3;P54103;E9Q9H2;Q3TTG9;Q3TRX6;Q3UVT4;Q3TTI5;Q3TE39;Q99KR5	E9Q9H3;P54103;E9Q9H2	DnaJ homolog subfamily C member 2;DnaJ homolog subfamily C member 2, N-terminally processed	Dnajc2
-0.13348	0.284159	NA	0.444537		8	8	8	30.6	30.6	30.6	67.764	0	99.636	1800000000	861890000	938130000	0.433504	0.198405	G3X9J6;E9Q9M1;Q3V1L4	G3X9J6;E9Q9M1;Q3V1L4	Cytosolic purine 5-nucleotidase	Nt5c2
0.283211	-1.9664	1.86082	-0.131194		22	3	2	27.7	5.5	3.3	89.272	0	28.018	457390000	302520000	154870000	0.00473619	0.0116077	E9QA15;F6QLP8;F6T2Z7;Q8VD79	E9QA15		Cald1
0.192194	2.34809	0.504878	2.50218		4	4	4	10.5	10.5	10.5	70.332	0	7.5992	292640000	153180000	139460000	0.977798	1.38684	Q05BG1;E9QA19;Q3TMD4;Q8BT14	Q05BG1;E9QA19;Q3TMD4;Q8BT14	CCR4-NOT transcription complex subunit 4	Cnot4
-0.214826	-1.15338	0.899964	0.395701		5	5	5	20.7	20.7	20.7	36.366	0	15.666	328710000	221840000	106860000	0.0133037	-0.0181358	E9QAG2;Q9D4J7	E9QAG2;Q9D4J7	PHD finger protein 6	Phf6
-0.549874	-0.896173	1.43526	-0.834064		2	2	2	4.7	4.7	4.7	71.398	0.00020816	3.6683	385660000	214800000	170860000	0.137627	-0.211213	Q91WW6;F6W8W7;E9QAP7	Q91WW6;F6W8W7;E9QAP7		Taf4a
-0.281176	-1.26043	1.60542	1.35546		7	7	5	30.5	30.5	24.3	46.71	0	61.849	1404300000	997930000	406350000	0.194663	0.354819	Q5KU03;E9QAQ5;Q9WV60;Q3TB31	Q5KU03;E9QAQ5;Q9WV60	Glycogen synthase kinase-3 beta	Gsk3b
-0.370825	-0.380071	-0.249142	0.0244872		28	28	20	17.7	17.7	13.3	216.37	0	323.31	9811800000	4913100000	4898800000	1.08972	-0.243888	E9QAS4;E9QAS5;Q5DTP7;Q6PDQ2;Q99JM0;Q3UFM8;Q8BM83;F6WR45;Q3U582;Q6IQY9	E9QAS4;E9QAS5;Q5DTP7;Q6PDQ2;Q99JM0	Chromodomain-helicase-DNA-binding protein 4	Chd4
0.114367	-0.223829	-0.196859	-0.147046		7	6	6	16.8	15.4	15.4	66.269	0	46.136	1143400000	570100000	573290000	0.619738	-0.113342	Q547R0;E9QAT0;Q6AXB7;E9QAS8;P35922;E9QAS9;D3Z6U8;E9QNF5;Q8BPN5;Q8BPK8;Q925S6	Q547R0;E9QAT0;Q6AXB7;E9QAS8;P35922;E9QAS9;D3Z6U8;E9QNF5;Q8BPN5;Q8BPK8	Fragile X mental retardation protein 1 homolog	Fmr1
-0.431365	0.217479	0.301355	-0.16954		7	7	7	13.9	13.9	13.9	88.523	0	12.565	924450000	226110000	698340000	0.039947	-0.0205178	E9QAU9;Q8BVU0;B2RXP1;B7ZWM8;E9Q892;F6Y466;E9Q0H5;F6YZL6;F6TPH7	E9QAU9;Q8BVU0;B2RXP1;B7ZWM8;E9Q892	Leucine-rich repeat and calponin homology domain-containing protein 3	Lrch3
-0.895046	0.442545	-0.0871912	0.771495		8	8	8	36.3	36.3	36.3	24.146	0	42.026	882760000	476650000	406110000	0.0537983	0.0579508	Q5M8Q0;Q3U7D2;E9QAZ2;Q9CZM2;B8JKK2	Q5M8Q0;Q3U7D2;E9QAZ2;Q9CZM2;B8JKK2	Ribosomal protein L15;60S ribosomal protein L15	Rpl15;Gm10020
-0.671026	NA	2.6167	-0.0508848		5	5	5	26.1	26.1	26.1	14.925	0	26.008	663020000	379190000	283830000	0.225404	0.631597	Q4VAF0;E9QJT5;P56376	Q4VAF0;E9QJT5;P56376	Acylphosphatase;Acylphosphatase-1	Acyp1
NA	0.0230425	0.64309	-0.164143		4	4	4	4.4	4.4	4.4	159.97	0	32.3	518830000	293460000	225370000	0.249038	0.16733	Q7TQG5;E9QK04;P97798	Q7TQG5;E9QK04;P97798	Neogenin	Neo1
0.0839282	-0.657422	0.207794	-0.248413		23	23	23	26.2	26.2	26.2	184.8	0	323.31	3020000000	1555100000	1464900000	0.313604	-0.153528	E9QK89;Q5PSV9;G3UX64	E9QK89;Q5PSV9	Mediator of DNA damage checkpoint protein 1	Mdc1
NA	0.309758	0.0734236	-0.0699771		3	3	3	3.7	3.7	3.7	130.66	0	323.31	706580000	349130000	357450000	0.351434	0.104402	E9QKD1;Q3UHX0	E9QKD1;Q3UHX0	Nucleolar protein 8	Nol8
NA	2.93872	2.41281	0.399331		3	3	3	1.6	1.6	1.6	286.21	0	7.5179	313200000	148010000	165190000	0.880879	1.91695	E9QKK1;Q6RT24	E9QKK1;Q6RT24	Kinesin-like protein;Centromere-associated protein E	Cenpe
-0.0244872	NA	1.07908	0.810106		2	2	2	11.4	11.4	11.4	35.483	0	12.157	74938000	48325000	26613000	0.694081	0.621567	F6ZLH4;H7BX94;K4DI66;E9QKQ3;Q9Z2Q2;D3Z5V3	F6ZLH4;H7BX94;K4DI66;E9QKQ3;Q9Z2Q2;D3Z5V3	Lysine-rich nucleolar protein 1	Knop1
0.0946415	1.43643	0.621178	NA		3	3	3	7.7	7.7	7.7	75.407	0	5.1435	35421000	14993000	20428000	0.683091	0.717416	Q8CFH3;Q8CD95;Q3U3C3;E9QKQ5;Q80XT6;Q91ZP3	Q8CFH3;Q8CD95;Q3U3C3;E9QKQ5;Q80XT6;Q91ZP3	Phosphatidate phosphatase LPIN1	Lpin1
-2.305	-0.526992	1.13353	-0.33411		4	4	4	6.7	6.7	6.7	115.95	0	36.37	720570000	399550000	321020000	0.281649	-0.508145	E9QKZ2;Q91YE6;Q4G0B8;F6TLX3;Q69ZP1;E0CXB2	E9QKZ2;Q91YE6;Q4G0B8;F6TLX3;Q69ZP1;E0CXB2	Importin-9	Ipo9;mKIAA1192
-0.051743	1.2787	NA	-2.62756		2	2	2	5	5	5	72.336	0	5.3984	196470000	39847000	156620000	0.14067	-0.466868	Q3USH9;E9QL65;Q8CI04	Q3USH9;E9QL65;Q8CI04	Conserved oligomeric Golgi complex subunit 3	Cog3
0.427606	0.305562	-0.00345841	-0.0199154		4	4	4	7.3	7.3	7.3	93.853	0	57.013	628480000	284220000	344260000	0.674799	0.177449	E9QLK3;Q8C3R1;Q8CBQ6;D6RE40;Q8C919	E9QLK3;Q8C3R1;Q8CBQ6;D6RE40;Q8C919	BRCA1-associated ATM activator 1	Brat1
-0.148561	0.749148	-1.18992	-0.0399806		10	10	10	12.5	12.5	12.5	136.46	0	149.4	2784400000	1320300000	1464200000	0.143199	-0.157328	E9QM77;O70305;F6U2C2;Q3UX07;F7B6X4;F6V8M6;Q3UX51	E9QM77;O70305;F6U2C2;Q3UX07;F7B6X4	Ataxin-2	Atxn2
0.343806	-0.092694	0.483117	0.195467		9	9	9	11.8	11.8	11.8	134.58	0	66.259	792780000	381260000	411520000	0.807357	0.232424	G3X9J4;E9QM90;Q148V7;A0A087WSS1;A0A087WRM8;Q9D743;Q8CAN3	G3X9J4;E9QM90;Q148V7;A0A087WSS1	LisH domain and HEAT repeat-containing protein KIAA1468	2310035C23Rik;Kiaa1468
0.0460021	0.37128	1.03656	-0.154065		11	11	11	11.1	11.1	11.1	120.1	0	147.22	1528800000	697600000	831190000	0.521258	0.324943	H3BKD4;Q3UJA5;H3BKE6;E9QMI7;E9QMJ1;H3BL41;H3BJY2;E9QN63;Q9QWY8;Q3TXY1;H3BJM7	H3BKD4;Q3UJA5;H3BKE6;E9QMI7;E9QMJ1;H3BL41;H3BJY2;E9QN63;Q9QWY8	Arf-GAP with SH3 domain, ANK repeat and PH domain-containing protein 1	Asap1
-0.474332	0.69332	-0.145351	0.0325215		11	11	11	9.1	9.1	9.1	214.46	0	83.491	1206600000	558600000	648030000	0.0358175	0.0265395	E9QML5;Q61464;E9QKZ7;Q3TQM2;Q3TNM0;Q3TQ35;Q3TZK9;Q99LP9	E9QML5;Q61464;E9QKZ7;Q3TQM2;Q3TNM0;Q3TQ35;Q3TZK9	Zinc finger protein 638	Zfml;Znf638
-0.288065	-1.31581	1.32764	-0.00776948		9	9	9	21.7	21.7	21.7	67.461	0	40.958	1272600000	727590000	545050000	0.0435951	-0.0710015	E9QMN5;Q8CHY6	E9QMN5;Q8CHY6	Transcriptional repressor p66 alpha	Gatad2a
NA	-1.77142	-1.33714	0.719352		3	3	3	4.8	4.8	4.8	115.77	0	6.2216	317960000	225820000	92142000	0.388527	-0.796403	E9QMX4;Q8BLK9	E9QMX4;Q8BLK9	Ribosomal protein S6 kinase delta-1	Rps6kc1
-0.0521618	NA	1.41242	-0.57918		6	6	6	8.5	8.5	8.5	119.44	0	54.923	214080000	121640000	92444000	0.151956	0.260361	E9QMX7;Q640N3	E9QMX7;Q640N3	Rho GTPase-activating protein 30	Arhgap30
-1.86559	-0.189861	-0.148609	-0.111566		18	5	1	76.7	20.4	9.8	27.217	0	323.31	9746500000	4641500000	5105000000	0.568357	-0.578908	E9QN08;Q80T06;P57776;D3YUQ9;D3YY68	E9QN08;Q80T06;P57776;D3YUQ9;D3YY68	Elongation factor 1-delta	Eef1d
-0.688171	1.15322	0.735692	0.0237684		17	17	9	26.2	26.2	10.7	86.906	0	323.31	5358900000	2681100000	2677800000	0.296815	0.306128	E9QN31;Q922K7	E9QN31;Q922K7	Probable 28S rRNA (cytosine-C(5))-methyltransferase	Nop2
-0.220194	-0.175322	NA	-0.0556121		2	2	2	6	6	6	48.003	0.00078324	2.8337	219270000	106200000	113060000	1.03534	-0.150376	Q3TQZ7;Q80W82;Q78GB8;Q8C9D4;E9QN59;Q61831;Q80W81;Q80W80	Q3TQZ7;Q80W82;Q78GB8;Q8C9D4;E9QN59;Q61831;Q80W81;Q80W80	Mitogen-activated protein kinase;Mitogen-activated protein kinase 10	Mapk10
0.229465	-0.380972	-0.0858326	-0.148348		5	5	5	19.2	19.2	19.2	46.875	0	323.31	2590700000	1332700000	1258000000	0.301671	-0.0964221	E9QND8;Q8BYP9;Q6PA06;Q8C081	E9QND8;Q8BYP9;Q6PA06	Atlastin-2	Atl2
NA	-0.849388	1.11422	0.808336		2	2	2	2.2	2.2	2.2	156.41	0	5.0658	63836000	39736000	24100000	0.209752	0.357723	F8WJB0;E9QNV2;Q80YQ2;H3BK33	F8WJB0;E9QNV2;Q80YQ2;H3BK33	Mediator of RNA polymerase II transcription subunit 23	Med23
0.0749164	NA	-0.961772	0.305396		1	1	1	1.4	1.4	1.4	105.01	0.0048211	2.1229	371420000	173770000	197640000	0.175072	-0.19382	Q3UVJ3;Q3U1L4;E9QNX9;Q60751	Q3UVJ3;Q3U1L4;E9QNX9;Q60751	Tyrosine-protein kinase receptor;Insulin-like growth factor 1 receptor;Insulin-like growth factor 1 receptor alpha chain;Insulin-like growth factor 1 receptor beta chain	Igf1r
-0.0958512	0.465818	-0.921284	0.497751		9	9	9	23.8	23.8	23.8	32.578	0	106.57	5744900000	2774900000	2969900000	0.013071	-0.0133916	E9QP00;Q6PFR5;Q3TAP5;Q3TNU2	E9QP00;Q6PFR5;Q3TAP5	Transformer-2 protein homolog alpha	Tra2a
-0.0557113	0.0460021	0.0900042	0.071967		6	6	6	8.3	8.3	8.3	123.67	0	28.416	2013900000	956520000	1057400000	0.486082	0.0380655	E9QP19;Q99PP7;E9QME5;A0A0G2JFC3;A0A0G2JGY5	E9QP19;Q99PP7;E9QME5	E3 ubiquitin-protein ligase TRIM33	Trim33
0.40414	0.178237	0.875434	0.207195		19	19	19	5.2	5.2	5.2	782.13	0	235.24	905490000	445840000	459650000	1.08892	0.416251	E9QP46;Q6ZWQ0;F6W8R9;Q76KB5;Q6DFZ2;Q6PI66;F6VTU3	E9QP46;Q6ZWQ0	Nesprin-2	Syne2
0.0852886	-0.722563	1.51132	0.091433		12	12	10	44.2	44.2	37.7	44.34	0	99.057	973660000	588530000	385120000	0.194361	0.24137	E9QP62;Q99JW4;A8CVP4;A8CVP1;Q4ZJB3;Q9D7B2	E9QP62;Q99JW4;A8CVP4;A8CVP1;Q4ZJB3;Q9D7B2	LIM and senescent cell antigen-like-containing domain protein 1	Lims1
-0.161847	-0.0638313	1.12252	0.122177		18	18	18	18.7	18.7	18.7	167.29	0	198.04	1308700000	718910000	589810000	0.345245	0.254755	E9QP99;P55937;Q3UZV1	E9QP99;P55937;Q3UZV1	Golgin subfamily A member 3	Golga3
-0.117287	NA	2.35942	-0.20364		8	8	8	14.5	14.5	14.5	124.38	0	93.92	1258300000	641140000	617140000	0.297883	0.679497	E9QPB3;P59328;Q3TUH0	E9QPB3;P59328	WD repeat and HMG-box DNA-binding protein 1	Wdhd1
0.208892	-0.767241	-0.274292	0.221943		19	19	19	22.1	22.1	22.1	129.7	0	178.28	5348100000	2771200000	2576900000	0.24992	-0.152675	G5E8R3;Q3TCQ3;Q3T9S7;E9QPD7;Q3UFS6;Q05920;Q62043;Q8BP54	G5E8R3;Q3TCQ3;Q3T9S7;E9QPD7;Q3UFS6;Q05920;Q62043;Q8BP54	Pyruvate carboxylase;Pyruvate carboxylase, mitochondrial	Pcx;Pc
NA	-0.271217	1.56405	0.448095		8	7	7	11.2	10.3	10.3	150.22	0	104.88	867210000	538910000	328300000	0.408245	0.58031	E9QPI5;Q6A026;Q8VDS0	E9QPI5;Q6A026;Q8VDS0	Sister chromatid cohesion protein PDS5 homolog A	Pds5a
0.081885	NA	0.872182	-0.269871		5	4	4	3.9	3.5	3.5	214.95	0	31.206	273480000	137560000	135920000	0.244844	0.228065	Q6ZPS1;E9QPN7;Q8VDR9	Q6ZPS1;E9QPN7;Q8VDR9	Dedicator of cytokinesis protein 6	mKIAA1395;Dock6
1.31493	-0.834545	0.435163	0.120404		14	14	14	6.1	6.1	6.1	434.13	0	32.589	1365800000	830500000	535330000	0.221626	0.258988	E9QQ10;Q70FJ1;Q99P24;Q9CVC1;Q8BV41;Q9CS73;Q8C0C6	E9QQ10;Q70FJ1	A-kinase anchor protein 9	Akap9
NA	-0.387959	0.202373	-0.346531		3	3	3	3.1	3.1	3.1	124.65	0	26.797	82946000	43255000	39690000	0.347179	-0.177373	Q7TQC8;E9QQ30;Q9Z2B5	Q7TQC8;E9QQ30;Q9Z2B5	Eukaryotic translation initiation factor 2-alpha kinase 3	Eif2ak3
-1.31509	-1.12734	NA	0.591419		3	3	3	8.5	8.5	8.5	51.384	0	12.697	139410000	85065000	54342000	0.380772	-0.617003	F2WWK6;F2WWK5;Q9Z0R9	F2WWK6;F2WWK5;Q9Z0R9	Fatty acid desaturase 2	Fads2
NA	-0.545192	0.528656	0.399768		3	3	3	5	5	5	136.74	0	156.65	900420000	524600000	375820000	0.129487	0.127744	F2Z3U3;S4R2K5;F2Z4B7;G5E867	F2Z3U3;S4R2K5;F2Z4B7;G5E867		Raph1
0.139731	-0.146707	-0.727528	0.798216		17	17	17	62.1	62.1	62.1	31.165	0	188.69	3706300000	2199300000	1506900000	0.0163313	0.0159279	F2Z455;Q9R059;D6RJ68	F2Z455;Q9R059	Four and a half LIM domains protein 3	Fhl3
0.0579701	-1.15869	1.35572	0.152115		7	7	1	49.1	49.1	3.9	31.014	0	47.983	1444000000	1005300000	438670000	0.0677365	0.101779	F6Q3W0	F6Q3W0		Wdr5
-0.800752	-0.0631529	0.197451	0.0509656		3	2	2	5.2	5.2	5.2	33.603	0	52.864	2195900000	1205500000	990370000	0.268986	-0.153872	F6QCI0;Q3TLE4;Q8BQ46	F6QCI0;Q3TLE4;Q8BQ46		Taf15
-0.264287	0.0142124	0.396688	-0.292664		4	4	4	16.7	16.7	16.7	39.913	0	12.841	575230000	273860000	301370000	0.078679	-0.0365126	F6QKD2;Q4VBG1;Q9CWX9;Q922S6;Q3TEK1	F6QKD2;Q4VBG1;Q9CWX9;Q922S6;Q3TEK1	Probable ATP-dependent RNA helicase DDX47	Ddx47
-0.800551	-1.64729	2.18383	-0.0880058		4	4	2	30.3	30.3	13.9	18.756	0	50.265	800350000	472570000	327790000	0.0355223	-0.0880021	F6QKK2;Q8VEH3	F6QKK2;Q8VEH3	ADP-ribosylation factor-like protein 8A	Arl8a
-0.21625	NA	-0.980537	-0.72465		3	2	2	36.6	19.5	19.5	13.535	0	10.661	79177000	24966000	54212000	0.982442	-0.640479	F6RDM4	F6RDM4		Gls
-0.650182	0.0549179	0.0241057	0.00977122		10	10	10	20.8	20.8	20.8	88.257	0	86.262	1353700000	701220000	652470000	0.327845	-0.140347	F6RG68;Q3UQN2;J3QPQ1;Q05CX7;Q3TPU3;Q3TTY1	F6RG68;Q3UQN2;J3QPQ1;Q05CX7	F-BAR domain only protein 2	Fcho2
-0.0554414	-0.60119	-1.63334	0.123795		17	17	17	26.1	26.1	26.1	114.15	0	81.414	2150300000	1034900000	1115400000	0.578126	-0.541543	F6RPJ9;Q8CGB9;Q9JHR7	F6RPJ9;Q8CGB9;Q9JHR7	Insulin-degrading enzyme	Ide
-0.775268	-0.429945	1.53049	-0.753433		8	8	8	46.4	46.4	46.4	35.523	0	79.37	923630000	526370000	397260000	0.0662538	-0.107039	F6S1R2;Q8N9S3;A2AF81;A2AF82	F6S1R2;Q8N9S3;A2AF81	Activator of 90 kDa heat shock protein ATPase homolog 2	Ahsa2
-0.119604	-0.114863	0.477442	-0.0302653		17	17	17	56.8	56.8	56.8	21.882	0	323.31	86813000000	42834000000	43979000000	0.133988	0.0531773	F6SVV1;Q4FZE6;P62082	F6SVV1;Q4FZE6;P62082	40S ribosomal protein S7	Gm9493;Rps7
NA	-1.71966	2.89744	-0.381837		4	4	4	10	10	10	83.201	0	9.8428	180560000	119690000	60870000	0.0632452	0.265313	F6SZ47;Q9JJU6;P28028	F6SZ47;Q9JJU6;P28028	Serine/threonine-protein kinase B-raf	Braf
-0.251539	0.0124972	1.56209	0.943916		5	5	5	20.2	20.2	20.2	45.926	0	13.493	269700000	189390000	80307000	0.569644	0.566741	Q505E1;Q3TRI5;F6TVX7;Q8BSF4;Q3TJ76;F7C386;E9PX91;D3YY63;V9H190	Q505E1;Q3TRI5;F6TVX7;Q8BSF4;Q3TJ76;F7C386;E9PX91	Phosphatidylserine decarboxylase proenzyme;Phosphatidylserine decarboxylase alpha chain;Phosphatidylserine decarboxylase beta chain	Pisd;Gm20671
NA	0.615793	-0.0143553	-0.1644		2	2	2	5.2	5.2	5.2	67.539	0	15.886	631100000	283620000	347480000	0.218811	0.145679	F6TZU3;Q8CA72	F6TZU3;Q8CA72	Gigaxonin	Gan
NA	0.0465608	0.696938	1.31495		2	1	1	27.9	19	19	16.194	0	8.3094	1245100000	798010000	447130000	0.695026	0.686149	F6VAL0;F7B1A4	F6VAL0;F7B1A4		Mff
-0.258063	0.0728604	0.494251	0.121675		12	12	12	25.3	25.3	25.3	83.593	0	323.31	3255500000	1615200000	1640200000	0.27184	0.107681	F6W2Q5;Q5JC28;Q80ZL3;H3BK65;P42567;H3BJB8	F6W2Q5;Q5JC28;Q80ZL3;H3BK65;P42567	Epidermal growth factor receptor substrate 15	Eps15
NA	0.100843	-0.0579701	-0.399663		1	1	1	7.2	7.2	7.2	29.082	0	52.733	199800000	98126000	101680000	0.296608	-0.11893	Q9D0W0;F6W741;Q8VEL2	Q9D0W0;F6W741;Q8VEL2	Myotubularin-related protein 14	Mtmr14
0.247563	-0.321243	1.05983	-0.116764		2	2	2	9.2	9.2	9.2	68.631	0	113.19	942030000	573100000	368930000	0.27832	0.217345	V9GXJ9;F6WIU1;Q8VDQ9	V9GXJ9;F6WIU1;Q8VDQ9	Protein KRI1 homolog	Kri1
0.0932897	-0.290533	-0.575216	-0.360196		4	4	4	12	12	12	29.315	0	255.73	1830900000	800940000	1030000000	0.86945	-0.283164	F7CJY7;Q0VGN4;F6X4N5;Q8BVI5;B7ZCB8;Q8C0W8	F7CJY7;Q0VGN4;F6X4N5;Q8BVI5;B7ZCB8;Q8C0W8	Syntaxin-16	Stx16
-0.343055	2.21521	-0.233275	-0.0521377		4	4	4	10.6	10.6	10.6	27.73	0	67.071	416360000	169650000	246710000	0.250778	0.396686	F6X5P5;Q6PE15	F6X5P5;Q6PE15	Mycophenolic acid acyl-glucuronide esterase, mitochondrial	Abhd10
NA	-0.634106	0.465281	-0.678883		6	6	6	14.2	14.2	14.2	84.902	0	84.514	651280000	265100000	386180000	0.276599	-0.282569	F6XC25;Q7TPN1;Q8BRN9	F6XC25;Q7TPN1;Q8BRN9	Coiled-coil and C2 domain-containing protein 1B	Cc2d1b
NA	-2.42694	1.20973	-0.390998		2	2	2	4.9	4.9	4.9	67.399	0	5.4798	60866000	34314000	26552000	0.17973	-0.536068	Q6KAP7;F6XVP7;Q6WIZ9;Q924T7	Q6KAP7;F6XVP7;Q6WIZ9;Q924T7	E3 ubiquitin-protein ligase RNF31	mFLJ00217;Rnf31
NA	1.28753	0.183572	-0.626112		5	5	5	12.1	12.1	12.1	76.641	0	118.81	312890000	152830000	160060000	0.179133	0.281664	F6XWD4;Q3UMT1;Q1WWN0	F6XWD4;Q3UMT1	Protein phosphatase 1 regulatory subunit 12C	Ppp1r12c
-0.244959	-0.435163	-0.14952	0.0157388		3	3	3	6.9	6.9	6.9	61.568	0	15.769	817850000	407320000	410530000	0.92286	-0.203476	Q6ZQ53;F6YJB6;V9GXJ1;Q8R4X3	Q6ZQ53;F6YJB6;V9GXJ1;Q8R4X3	RNA-binding protein 12	Cpne1;Gm28036;Rbm12
-0.153832	-0.154923	0.325467	0.106793		15	15	3	25.1	25.1	6.5	104.46	0	148.54	3113900000	1609300000	1504600000	0.0930272	0.0308763	F6ZBR8	F6ZBR8		Wiz
0.407407	0.528971	-1.53923	0.00994545		76	76	76	42	42	42	266.92	0	323.31	24198000000	12434000000	11764000000	0.110021	-0.148227	Q7M739;F6ZDS4;Q3V1L5;Q32P08;Q3TZB5;Q8BU18;Q05CS8;Q8BK71;Q3UVR0;F6RX08;Q8K2T9;Q91ZA5;Q8BIX0	Q7M739;F6ZDS4;Q3V1L5	Nucleoprotein TPR	Tpr
-0.21337	-0.44904	0.430178	-0.015783		21	21	6	49.1	49.1	13.6	61.391	0	323.31	27397000000	16483000000	10914000000	0.118424	-0.0620038	F6ZFU0	F6ZFU0		Eef1d
-0.0527004	-0.484893	0.512555	0.0631077		6	6	6	63.6	63.6	63.6	9.701	0	56.817	837250000	483270000	353970000	0.015074	0.00951725	F6ZGI7;Q9Z224	F6ZGI7;Q9Z224	Molybdopterin synthase sulfur carrier subunit	Mocs2
-1.50275	0.369048	0.298868	NA		2	2	2	2.1	2.1	2.1	203.15	0	76.614	179370000	92701000	86669000	0.158536	-0.278278	F6ZMJ4;Q3UHK8;Q6ZPQ4;Q8BXM6;Q99JR3;Q3UUG8;Q8BNF0;Q05CE3	F6ZMJ4;Q3UHK8;Q6ZPQ4;Q8BXM6;Q99JR3;Q3UUG8;Q8BNF0;Q05CE3	Trinucleotide repeat-containing gene 6A protein	Tnrc6a
0.194213	-1.09169	1.01144	0.550085		21	3	3	37.2	3.5	3.5	82.882	0	77.989	590390000	369000000	221390000	0.132269	0.166012	F6ZQA3;Q3UNM2	F6ZQA3;Q3UNM2		Numa1
-0.258097	-0.643405	1.17251	0.225329		17	17	15	56.5	56.5	51.9	24.611	0	323.31	28565000000	15499000000	13066000000	0.112172	0.124083	F6ZV59;G5E8G0;G3X9W0;Q60668;E9Q5B6;F6SHF3;Q3UXC8;A0A0G2JFL4;F7A465	F6ZV59;G5E8G0;G3X9W0;Q60668;E9Q5B6;F6SHF3	Heterogeneous nuclear ribonucleoprotein D0	Hnrnpd
NA	-0.654036	0.0574367	-0.568227		7	5	1	9.5	7.9	1	134.94	0	47.672	627790000	306470000	321320000	0.646886	-0.388275	F7AMS7;G3X9G2;Q9JM52	F7AMS7;G3X9G2;Q9JM52	Misshapen-like kinase 1	Mink1
NA	-0.0469211	0.0261464	2.06118		2	2	2	15.7	15.7	15.7	23.555	0	8.0884	521730000	362700000	159030000	0.367884	0.680135	Q05CZ0;F7B6K4;Q80YV4	Q05CZ0;F7B6K4;Q80YV4	Pantothenate kinase 4	Pank4
0.0426443	0.951289	2.08155	-0.374177		8	8	8	20.6	20.6	20.6	54.205	0	258.59	1124400000	529880000	594520000	0.518695	0.675327	F7BX26;Q60676	F7BX26;Q60676	Serine/threonine-protein phosphatase;Serine/threonine-protein phosphatase 5	Ppp5c
NA	0.0837921	0.555736	-0.360758		2	2	2	5.7	5.7	5.7	68.027	0	58.273	327730000	142760000	184970000	0.119757	0.0929234	F7D1J2;Q60855	F7D1J2;Q60855	Receptor-interacting serine/threonine-protein kinase 1	Ripk1
-0.22511	-0.493967	0.879701	-0.0344974		18	17	17	39.1	39.1	39.1	60.863	0	276.53	5179100000	2637100000	2542000000	0.0350739	0.0315318	F7DEU6;P50096;E0CYE2;E0CXK0;F6XXH9	F7DEU6;P50096;E0CYE2;E0CXK0	Inosine-5-monophosphate dehydrogenase;Inosine-5-monophosphate dehydrogenase 1	Impdh1
NA	-0.417964	0.970526	0.287431		3	3	3	19	19	19	40.7	0	35.881	259510000	168040000	91477000	0.254033	0.279997	F8QZ85;Q8R1N0	F8QZ85;Q8R1N0	Zinc finger protein 830	Zfp830;Znf830
-0.500524	NA	0.782397	0.601256		5	5	5	7.6	7.6	7.6	173.94	0	21.128	112790000	66905000	45885000	0.268275	0.294376	F8VPK0;Q3UYZ5;B2X2D9;Q6ZQC8	F8VPK0;Q3UYZ5		Ttc37
0.104471	-0.136173	1.44054	-0.166972		13	13	10	14.2	14.2	12.5	160.61	0	95.857	2025100000	966320000	1058800000	0.322944	0.310466	F8VPK5;P70336;Q3UMT5;Q6A035;Q3TR46;Q3UE22;Q8CC95;Q3UEZ9	F8VPK5;P70336;Q3UMT5	Rho-associated protein kinase;Rho-associated protein kinase 2	Rock2
0.175429	-0.0967766	0.13076	0.895449		8	8	7	14.9	14.9	13.2	110.29	0	35.7	702730000	394920000	307810000	0.539382	0.276215	F8VPP8;Q3TAC6;Q6ZPZ8;Q3UGE6;Q3TZP6	F8VPP8;Q3TAC6;Q6ZPZ8;Q3UGE6		Zc3h7b;mKIAA1031
0.621149	0.906506	NA	-0.321928		2	2	2	5.6	5.6	5.6	118.87	0	12.985	86615000	25480000	61135000	0.406633	0.401909	F8VPU2;E9Q805	F8VPU2;E9Q805	FERM, RhoGEF and pleckstrin domain-containing protein 1	Farp1
-0.147873	NA	2.49631	0.299383		6	6	6	3.3	3.3	3.3	331.33	0	67.391	386140000	207790000	178340000	0.405591	0.882605	F8VPV0;P48725;Q80U10;Q8CDL2;Q6Y5M8;Q497U2;Q3TQR8;Q3ULT7	F8VPV0;P48725;Q80U10;Q8CDL2	Pericentrin	Pcnt
-0.274512	-0.00702857	1.52521	0.0513991		5	5	5	10.2	10.2	10.2	86.951	0	10.288	449410000	199020000	250390000	0.314999	0.323766	F8VPY2;Q8C092	F8VPY2;Q8C092	Transcription initiation factor TFIID subunit 5	Taf5
0.215368	-0.301301	0.35949	0.568024		5	5	5	4.9	4.9	4.9	206.72	0	41.258	665320000	371860000	293460000	0.470213	0.210395	F8VQ93;Q8VDD9;Q8BSJ8;Q05BL7;Q05CQ5;Q32NY1;Q3UW86;Q8BRF9;A0A087WR26	F8VQ93;Q8VDD9;Q8BSJ8;Q05BL7;Q05CQ5	PH-interacting protein	Phip
0.116897	-0.410121	0.358362	0.452076		24	24	24	24.6	24.6	24.6	177.19	0	323.31	3481700000	1980700000	1501000000	0.258716	0.129303	F8VQJ3;P02468;Q3UNG0;Q3URV4;F6TLW1;Q3UFZ9;Q3TRH4;F6SFQ3;Q6PHM1;A2ATM9;Q9R0B6	F8VQJ3;P02468	Laminin subunit gamma-1	Lamc1
-0.0970389	-0.41943	-0.377179	0.46927		13	13	12	9	9	8.5	273.41	0	58.049	790890000	425620000	365260000	0.19379	-0.106095	F8VQL9;E9Q9V3;E9PY55;E9Q701;Q9WU42;F6Z4B2;D3Z2J5;Q80ZV7;F6YAU7	F8VQL9;E9Q9V3;E9PY55;E9Q701;Q9WU42;F6Z4B2	Nuclear receptor corepressor 2	Ncor2
-0.0848233	0.186881	-0.0538065	0.150849		9	9	9	25.7	25.7	25.7	73.163	0	287.94	1399300000	692240000	707090000	0.279635	0.0497751	F8WHZ9;F8WGR0;Q8K232;Q9QYC0;E9Q1K3;F6RDR0;Q8BJT2;F6V4G5;D3Z0T1	F8WHZ9;F8WGR0;Q8K232;Q9QYC0;E9Q1K3	Alpha-adducin	Add1
NA	-0.875487	0.841715	0.00663717		3	3	3	2.9	2.9	2.9	110.19	0	5.4071	276160000	158320000	117840000	0.00563859	-0.00904494	F8WGW3;Q497V5;B7ZWI7;B7ZWI4;Q8CHZ0	F8WGW3;Q497V5	S1 RNA-binding domain-containing protein 1	Srbd1
-0.0548867	-0.473771	0.196823	-0.0790197		39	39	1	38.3	38.3	1.9	139.41	0	323.31	13381000000	6530900000	6850500000	0.290596	-0.102714	F8WHL2;Q8CIE6;Q63ZW9;Q8R393;Q8BTF3;Q99JW9;F6XJN3;Q3TAU7;Q9ET41	F8WHL2;Q8CIE6;Q63ZW9	Coatomer subunit alpha;Coatomer subunit alpha;Xenin;Proxenin	Copa
-0.478045	-0.38481	0.167718	0.366113		22	22	22	24.9	24.9	24.9	132.35	0	150.05	4894400000	2874600000	2019800000	0.144457	-0.082256	F8WHM5;Q53WR6;Q61543;F6RSH1;E9PWD8;Q8BQH1	F8WHM5;Q53WR6;Q61543	Golgi apparatus protein 1	Glg1
-0.237081	-0.696237	0.684712	-0.0780633		14	14	14	18.8	18.8	18.8	117	0	140.83	2225900000	1151000000	1074900000	0.0998656	-0.0816674	F8WHR6;Q569Z5;Q3UZ56	F8WHR6;Q569Z5	Probable ATP-dependent RNA helicase DDX46	Ddx46
0.0820213	-0.392933	0.634016	0.116285		20	20	20	15.4	15.4	15.4	243.12	0	323.31	3502900000	1804800000	1698100000	0.195973	0.109848	F8WHT3;F7AYW2;Q7TPM1;Q80TY7;F6V431;F6Q3E1	F8WHT3;F7AYW2;Q7TPM1	Protein PRRC2B	Prrc2b
-0.306431	-0.532241	0.87742	-0.422771		11	11	10	10.1	10.1	9.2	164.76	0	146.79	1733300000	891550000	841710000	0.103108	-0.0960056	F8WHU5;Q4VA53	F8WHU5;Q4VA53	Sister chromatid cohesion protein PDS5 homolog B	Pds5b
0.358846	0.276675	-0.603881	NA		2	2	2	11.9	11.9	11.9	29.331	0	8.226	204580000	81967000	122610000	0.0106374	0.0105468	F8WHW3;Q3TWL2;E0CYE6	F8WHW3;Q3TWL2;E0CYE6	Type 1 phosphatidylinositol 4,5-bisphosphate 4-phosphatase	Tmem55b
-0.31946	0.18954	0.789287	0.0497407		24	24	1	26.8	26.8	1.8	100.28	0	289.73	7162900000	3152700000	4010300000	0.302869	0.177277	F8WI22;A0A087WRN1	F8WI22;A0A087WRN1		Bclaf1
NA	-1.04886	1.49464	-0.787182		3	3	3	9.2	9.2	9.2	50.878	0	7.9997	142480000	85271000	57205000	0.045338	-0.113801	F8WI30;F7D3B8;Q5M8N3;Q9CY18;Q3TC10;F6RSR4	F8WI30;F7D3B8;Q5M8N3;Q9CY18	Sorting nexin-7	Snx7
1.2896	-0.129371	1.63715	-0.326077		5	5	5	2.5	2.5	2.5	289.23	0	11.111	162930000	84630000	78299000	0.522194	0.617826	F8WIE5;Q69ZR2;Q3TEJ5;Q05BY9;Q3T9S4;Q3U5E1;Q8C5S2;Q3TZF6;Q3TZF5;Q3UQY6	F8WIE5;Q69ZR2;Q3TEJ5;Q05BY9;Q3T9S4;Q3U5E1	E3 ubiquitin-protein ligase HECTD1	Hectd1
0.1145	-1.10703	1.5084	NA		2	2	2	23.4	23.4	23.4	15.773	0	12.58	483130000	332710000	150430000	0.0751462	0.171959	H7BXB9;F8WIU1;Q9D1K7;Q6IR22	H7BXB9;F8WIU1;Q9D1K7;Q6IR22	UPF0687 protein C20orf27 homolog	1700037H04Rik
0.0411028	-0.0407788	0.816621	-0.125387		6	6	6	20.6	20.6	20.6	42.598	0	50.159	332160000	167460000	164700000	0.314887	0.17289	Q4FJQ6;Q3U3L3;F8WIV2;Q60854;E9Q3Y1;Q8BZR2;E9Q6X2;E9Q108;E9Q0P9;K7E6F1;E9PZQ9;E9Q4R2;E9PYY0;Q6P6K7;W4VSP4;Q8VHQ0	Q4FJQ6;Q3U3L3;F8WIV2;Q60854;E9Q3Y1;Q8BZR2;E9Q6X2;E9Q108;E9Q0P9;K7E6F1;E9PZQ9;E9Q4R2;E9PYY0	Serpin B6	Serpinb6a;Serpinb6
0.169284	0.18612	0.398246	-0.193583		6	6	6	9.5	9.5	9.5	126.88	0	9.1327	245510000	111700000	133810000	0.472392	0.140017	F8WIY7;Q923Q2;Q3UWP1	F8WIY7;Q923Q2;Q3UWP1	StAR-related lipid transfer protein 13	Stard13
NA	-0.75504	1.97358	0.232972		2	2	2	5.3	5.3	5.3	48.982	0.00078355	2.8431	1083000000	564850000	518180000	0.217674	0.483838	Q3TIW4;F8WJ43;Q9D3K3;P46662	Q3TIW4;F8WJ43;Q9D3K3;P46662	Merlin	Nf2
0.581207	-0.895851	2.3552	0.00118344		13	13	13	21.5	21.5	21.5	101.37	0	58.984	1588900000	855610000	733270000	0.291798	0.510435	F8WJA0;Q9ESV0;Q3U7R4;Q3TLR1;Q3UYV7;Q9CRZ6	F8WJA0;Q9ESV0;Q3U7R4;Q3TLR1;Q3UYV7	ATP-dependent RNA helicase DDX24	Ddx24
-0.803897	NA	0.22122	-0.132511		6	6	6	10.6	10.6	10.6	142.26	0	163.89	272650000	159070000	113580000	0.291659	-0.238396	Q3U2V0;Q3U2B5;F8WJD4;Q80X82;Q3TN10;Q3TA76	Q3U2V0;Q3U2B5;F8WJD4;Q80X82;Q3TN10;Q3TA76	Symplekin	Sympk
0.234992	-0.282088	0.733915	-0.0209111		18	18	18	31.5	31.5	31.5	75.892	0	177.81	3530000000	1904000000	1626000000	0.302679	0.166477	F8WJE0;Q60710;F6TVP2;E9Q0K6;Q3TCJ7;Q8C5C0;E9PYG9;Q3UDX7;Q3U754;Q6ZQM3;Q3UBG9;E0CXZ5	F8WJE0;Q60710;F6TVP2;E9Q0K6;Q3TCJ7;Q8C5C0;E9PYG9;Q3UDX7;Q3U754	Deoxynucleoside triphosphate triphosphohydrolase SAMHD1	Samhd1
-0.198775	1.66439	-1.21686	0.409662		14	14	14	57.4	57.4	57.4	21.935	0	172.44	6076200000	3280500000	2795700000	0.0956689	0.164605	F8WJG3;P62996;Q5PR75	F8WJG3;P62996;Q5PR75	Transformer-2 protein homolog beta	Tra2b
-1.66401	0.516116	1.80249	0.203037		5	5	5	35.1	35.1	35.1	15.601	0	21.798	1459100000	975570000	483540000	0.1057	0.214406	F8WJI3;Q8R3Q6;E9Q4B5	F8WJI3;Q8R3Q6	Coiled-coil domain-containing protein 58	Ccdc58
-0.114644	-0.0766302	1.28311	0.330501		20	20	20	36.5	36.5	36.5	40.538	0	323.31	13097000000	7880800000	5216500000	0.450862	0.355583	F8WJK8;Q3U9V1;Q3U8D2;Q99L47;Q3U3N7;Q3TGW8;E9Q1V0;E9Q1X9	F8WJK8;Q3U9V1;Q3U8D2;Q99L47;Q3U3N7;Q3TGW8	Hsc70-interacting protein	St13
-0.589355	0.444031	-0.601602	0.0829579		4	4	4	13.7	13.7	13.7	52.768	0	17.361	1413000000	592880000	820100000	0.246599	-0.165992	G1UCX4;Q9D2C2	G1UCX4;Q9D2C2	Protein SAAL1	Saal1
-0.440733	-1.05556	0.0164536	0.16406		6	6	6	18.4	18.4	18.4	51.306	0	22.836	433890000	332130000	101750000	0.499612	-0.328945	Q7TN25;G3UVU2;D3YW09;Q62203;D3Z5A6	Q7TN25;G3UVU2;D3YW09;Q62203	Splicing factor 3A subunit 2	Sf3a2
-0.123324	-0.221859	0.594378	0.204482		35	35	28	39.1	39.1	34.5	101.87	0	323.31	20594000000	9708400000	10886000000	0.235055	0.113419	G3UVV4;Q6GQU1;Q3TJE3;P17710;Q3UPC4;Q3UE51;Q3TTB4;D3YYR4;D3Z365;D3Z105;B4YB29	G3UVV4;Q6GQU1;Q3TJE3;P17710;Q3UPC4;Q3UE51;Q3TTB4	Hexokinase;Hexokinase-1	Hk1
NA	-0.0170813	1.30818	0.409891		3	3	3	36.1	36.1	36.1	11.163	0	11.512	221930000	105360000	116570000	0.547164	0.566997	G3UW58;Q0VG62;A0A087WNR7	G3UW58;Q0VG62;A0A087WNR7	Uncharacterized protein C8orf59 homolog	1810022K09Rik
2.72764	-0.367695	-0.181802	0.263196		5	5	5	31	31	31	27.815	0	70.119	5385300000	2962700000	2422600000	0.339327	0.610334	Q14C24;G3UW94;Q9D883;E9Q809;F8WH71;E9Q5Y2;E9PUZ3;E9Q1I7;E9Q5J3;Q8BGJ9	Q14C24;G3UW94;Q9D883	Splicing factor U2AF 35 kDa subunit	U2af1
-0.312814	NA	0.544266	-0.328377		3	3	3	8.9	8.9	8.9	34.28	0	24.801	529890000	327450000	202440000	0.0357346	-0.0323081	Q9CWN2;G3UWE1;Q52L67;Q9CY27;Q14C44;Q3TAN8	Q9CWN2;G3UWE1;Q52L67;Q9CY27	Very-long-chain enoyl-CoA reductase	Tecr
-0.281667	-0.475094	1.06103	-0.830985		12	12	12	61.9	61.9	61.9	11.605	0	60.517	3260200000	1841100000	1419100000	0.112925	-0.131679	Q56A15;G3UWG1;P62897;CON__P62894;P00015	Q56A15;G3UWG1;P62897	Cytochrome c, somatic	Cycs;Gm10108
0.0370308	-0.106187	0.0117333	-0.0255958		3	3	3	19.9	19.9	19.9	18.893	0	249.7	795540000	363830000	431710000	0.256454	-0.0207548	S4R1P7;Q9CYF6;G3UWG7;S4R287;Q9CR27;S4R1K7	S4R1P7;Q9CYF6;G3UWG7;S4R287;Q9CR27;S4R1K7	WASH complex subunit CCDC53	Ccdc53
0.198871	-0.690987	-1.8759	NA		3	3	3	6	6	6	86.212	0	29.528	360170000	184970000	175200000	0.495571	-0.789338	G3UWH9;Q8R1U1;G3UX78;G3UZ15;G3UWY4;G3UYW8;G3UWX2;Q7TSQ9	G3UWH9;Q8R1U1;G3UX78;G3UZ15;G3UWY4;G3UYW8	Conserved oligomeric Golgi complex subunit 4	Cog4
-0.235518	-0.0352982	-0.0184918	0.0199163		10	5	5	26.4	15.1	15.1	61.048	0	13.913	678450000	370650000	307800000	0.489208	-0.0673479	H3BLQ0;Q3TTF6;H3BKU1;Q8BIX1;G3UWS4;Q7TNP2;H3BLE7;H3BIV7;H3BJ83;H3BK50	H3BLQ0;Q3TTF6;H3BKU1;Q8BIX1;G3UWS4;Q7TNP2;H3BLE7;H3BIV7	Serine/threonine-protein phosphatase 2A 65 kDa regulatory subunit A beta isoform	Ppp2r1b
-0.070209	-0.299827	2.58623	-0.345396		9	9	9	10.7	10.7	10.7	125.86	0	204.82	894220000	475410000	418810000	0.25457	0.4677	G3UZD0;G3X8Z6;Q5U4B1;G3UWX1;P35601;Q61944;Q3UJT6;Q3UVT8;Q3UYI2;Q3UPY0	G3UZD0;G3X8Z6;Q5U4B1;G3UWX1;P35601;Q61944;Q3UJT6	Replication factor C subunit 1	Rfc1
NA	0.000576886	-0.735002	-0.773743		1	1	1	21.2	21.2	21.2	7.4424	0.00021004	3.8176	66660000	29470000	37190000	0.734982	-0.502723	G3UWX8;G3UY71;Q3UTJ7;Q9QXT5	G3UWX8;G3UY71;Q3UTJ7;Q9QXT5	Epidermal growth factor-like protein 7	Egfl7
-0.923222	-0.203319	0.409278	0.286832		2	2	2	5	5	5	81.471	0	6.6219	212820000	107850000	104970000	0.127561	-0.107608	Q8C8D1;Q6P1D9;G3UWZ0;O88379	Q8C8D1;Q6P1D9;G3UWZ0;O88379	Bromodomain adjacent to zinc finger domain protein 1A	Baz1a
-0.325576	-0.900099	-0.0856966	-0.156138		14	14	14	57.6	57.6	57.6	30.446	0	323.31	10718000000	6368400000	4350000000	0.850073	-0.366877	G3UX26;Q60930;D3YZT5;D3YUN8	G3UX26;Q60930;D3YZT5	Voltage-dependent anion-selective channel protein 2	Vdac2
-0.529094	-0.931701	0.909336	-0.0969364		9	8	8	22	19.8	19.8	59.465	0	123.84	2109900000	1116100000	993870000	0.149002	-0.162099	G8JL74;G3UXA6;Q8BHD7;G3UZ01;Q8C5Q1;F7C521	G8JL74;G3UXA6;Q8BHD7;G3UZ01	Polypyrimidine tract-binding protein 3	Ptbp3
NA	-0.332317	-0.0807941	0.155132		15	15	15	25.9	25.9	25.9	105.79	0	323.31	1822500000	906360000	916120000	0.219406	-0.0859928	G3UXH4;G3UZM9;Q8BWW9;Q8BW55;G3UYD6	G3UXH4;G3UZM9;Q8BWW9	Serine/threonine-protein kinase N2	Pkn2
0.587173	0.535456	-0.550211	0.00119788		18	18	9	58.8	58.8	31.8	34.865	0	323.31	16295000000	8094800000	8199900000	0.202174	0.143404	Q3TI27;G3UXL2;Q9D7G0;Q3UPD5;Q3UYQ0;Q9CVZ1	Q3TI27;G3UXL2;Q9D7G0;Q3UPD5;Q3UYQ0	Ribose-phosphate pyrophosphokinase 1	Prps1;Prps1l3
-0.423816	0.259423	1.69717	0.57921		15	15	14	82.3	82.3	82.3	13.897	0	309.21	24079000000	13303000000	10776000000	0.49706	0.527997	G3UXT7;Q8CFQ9;Q564D0;Q3USY4;Q3UK30;P56959;G3UZD2;Q91VQ2	G3UXT7;Q8CFQ9;Q564D0;Q3USY4;Q3UK30;P56959	RNA-binding protein FUS	Fus
-0.125006	0.528871	0.781628	0.203784		15	15	14	57.1	57.1	52.5	27.411	0	323.31	6517100000	3722500000	2794600000	0.754608	0.347319	G3UXZ5;Q5HZK3;P97371;G3UXY0;G3X9K9;G3UWN9;G3UXR1	G3UXZ5;Q5HZK3;P97371;G3UXY0;G3X9K9;G3UWN9	Proteasome activator complex subunit 1	Psme1
0.00173014	0.779218	0.330919	0.5148		6	6	6	31.3	31.3	31.3	34.003	0	323.31	3437700000	1827100000	1610500000	1.05296	0.406667	G3UY42;Q8CCS6;D3YUB9;D3Z5F7;D3Z055;G3UWS5;G3UWY6;G3UX74;B7ZP52;Q5XFR0	G3UY42;Q8CCS6;D3YUB9;D3Z5F7;D3Z055;G3UWS5	Polyadenylate-binding protein 2	Pabpn1;Gm20521
-1.27918	-2.07182	NA	0.85431		3	3	3	42.5	42.5	42.5	16.929	0	17.188	380440000	236310000	144130000	0.355183	-0.832228	G3UYB5;G3UZP2;Q3U6J4;Q8C3P7;G5E922	G3UYB5;G3UZP2;Q3U6J4;Q8C3P7	N6-adenosine-methyltransferase subunit METTL3	Mettl3
-0.07552	-0.551649	0.537026	-0.00331438		17	17	17	25.2	25.2	25.2	103.08	0	108.59	1593000000	799770000	793210000	0.0347341	-0.0233642	G3UYD0;Q3UHU8;Q9ESZ8;G3UYJ6;G3UX27;G3UYD7;G3UZU4;G3UWV2;Q99NI3	G3UYD0;Q3UHU8;Q9ESZ8	General transcription factor II-I	Gtf2i
-0.172197	-0.606123	0.109514	-0.0258793		12	12	12	16	16	16	148.58	0	300.68	1714500000	1043000000	671520000	0.462607	-0.173671	G3UYG6;Q6Y7W8;G3UWR2;Q8C585;G3UYR9;Q3TUA5;E9Q2M5;G3UZX7;G3UZW5;G3UWT6;G3UYH4;G3UZS9	G3UYG6;Q6Y7W8;G3UWR2;Q8C585;G3UYR9;Q3TUA5;E9Q2M5;G3UZX7	PERQ amino acid-rich with GYF domain-containing protein 2	Gigyf2
0.0854246	1.60976	-2.87107	-0.193961		8	8	8	76.8	76.8	76.8	6.3442	0	323.31	57987000000	26914000000	31073000000	0.132228	-0.342464	G3UYV7;Q059I1;P62858;J3QNN8	G3UYV7;Q059I1;P62858	40S ribosomal protein S28	Rps28
-0.846247	-0.470789	NA	0.0864461		2	2	2	31.5	31.5	31.5	14.062	0	7.7988	218260000	107880000	110380000	0.569873	-0.410196	G3UZ31;Q9D8C6	G3UZ31;Q9D8C6	Mediator of RNA polymerase II transcription subunit 11	Med11
NA	0.683202	-1.50111	0.274303		3	3	3	10.3	10.3	10.3	61.479	0	32.056	927630000	359700000	567940000	0.0902928	-0.181201	G3UZ63;G3X961;Q921I2;G3UZG5;G3UZF2;Q6PE06	G3UZ63;G3X961;Q921I2;G3UZG5	Kelch domain-containing protein 4	Klhdc4
-0.0858948	0.277032	0.852876	-0.245982		7	7	7	19	19	19	67.504	0	225.01	1220100000	553940000	666140000	0.325142	0.199508	G3X8P6;Q99MD6;D3Z0H7;Q3UY43	G3X8P6;Q99MD6;D3Z0H7;Q3UY43	Thioredoxin reductase 3	Txnrd3
1.62714	-0.279862	-0.384271	1.99499		3	3	3	30.5	30.5	30.5	24.496	0	23.609	859840000	425850000	433990000	0.493457	0.739499	G3X8R2;Q80VJ2	G3X8R2;Q80VJ2	Steroid receptor RNA activator 1	Sra1
-0.961929	-0.671784	1.8925	0.76594		3	3	3	5.4	5.4	5.4	106.14	0	8.3149	397200000	267940000	129260000	0.139566	0.256182	H3BIW0;G3X8T2;Q0P678;H3BJJ9	H3BIW0;G3X8T2;Q0P678	Zinc finger CCCH domain-containing protein 18	Zc3h18
-0.0864767	0.126048	NA	0.762363		5	5	5	16	16	16	53.829	0	28.771	265080000	129760000	135320000	0.393045	0.267311	Q9D2D1;Q544R6;G3X8T3;P16675;A2A5J9	Q9D2D1;Q544R6;G3X8T3;P16675	Carboxypeptidase;Lysosomal protective protein;Lysosomal protective protein 32 kDa chain;Lysosomal protective protein 20 kDa chain	Ctsa
-0.3315	-1.31247	0.514449	0.0559362		3	3	3	7.1	7.1	7.1	38.615	0	9.7212	586620000	310360000	276260000	0.268081	-0.268397	G3X8U3	G3X8U3		2210016F16Rik
-0.0826675	-2.31222	0.664059	NA		6	6	6	46.2	46.2	46.2	20.691	0	31.304	5792400000	295680000	5496700000	0.23295	-0.576944	G3X908;Q8K2D6;Q3UUA6;G3UYS1	G3X908;Q8K2D6	Deoxycytidylate deaminase	Dctd
-0.610962	-0.569094	0.0445532	0.486368		15	15	15	17.4	17.4	17.4	119.84	0	277.87	7158000000	4414100000	2743900000	0.23587	-0.162284	G3X956;Q920B9	G3X956;Q920B9	FACT complex subunit SPT16	Supt16;Supt16h
-0.231464	-0.814159	0.724468	-0.371838		6	6	6	9.8	9.8	9.8	98.652	0	160.46	1076600000	521450000	555170000	0.200722	-0.173248	G3X957;O35711	G3X957;O35711	Liprin-beta-2	Ppfibp2
-0.269982	0.896311	1.38734	0.194295		27	27	24	28	28	26	155.28	0	323.31	4589100000	1922400000	2666700000	0.638235	0.55199	G3X963;Q8CDM1;Q9CSS4;Q8K282;Q6IQY4	G3X963;Q8CDM1	ATPase family AAA domain-containing protein 2	Atad2
0.0608775	-0.774997	0.453182	-0.125519		10	10	10	19.8	19.8	19.8	89.316	0	69.103	1809200000	867260000	941980000	0.135925	-0.096614	Q3V222;G3X972;Q80U83;Q8CGF4;Q8R2V9	Q3V222;G3X972;Q80U83;Q8CGF4		Sec24c
-0.765842	NA	0.77722	0.341318		5	5	5	7.8	7.8	7.8	61.342	0	5.6805	309100000	184360000	124740000	0.0851863	0.117565	G3X975;Q8BYM8;Q9CX12;Q8BY51;Q8BW29;Q9CWJ0	G3X975;Q8BYM8	Probable cysteine--tRNA ligase, mitochondrial	Cars2
0.0367495	0.686971	-1.35699	-0.0233263		3	3	3	15.9	15.9	15.9	36.314	0	10.914	530620000	256550000	274080000	0.138207	-0.164149	G3X9A7;Q8BLJ3;B2RPW5	G3X9A7;Q8BLJ3	PI-PLC X domain-containing protein 3	Plcxd3
-0.640231	-0.135697	0.890813	0.0663216		12	12	12	7.9	7.9	7.9	242.07	0	24.725	706840000	270720000	436120000	0.0477204	0.0453016	G3X9B1;Q3UNW7;Q3TNE1;Q3TMK0;Q8BLJ4;Q3T9I0;Q8CCT5;Q3V1X6;Q8VCK1	G3X9B1;Q3UNW7		Heatr1
0.103263	-0.252312	0.115207	-0.37362		9	9	9	5.8	5.8	5.8	344.78	0	72.567	479640000	253630000	226000000	0.325288	-0.101866	G3X9H5;P42859	G3X9H5;P42859	Huntingtin	Htt
0.0668125	-0.253928	0.0784875	-0.247806		6	6	6	16.9	16.9	16.9	45.287	0	166.2	3187700000	1706200000	1481500000	0.386609	-0.0891085	G3X9M0;Q9ER88;G3UWR5;G3UWJ4;G3UZC0;G3UWZ6;G3UYM6;G3UWM7	G3X9M0;Q9ER88	28S ribosomal protein S29, mitochondrial	Dap3
-0.0195067	0.73786	-0.791189	0.200581		10	10	10	18	18	18	103.03	0	286.63	1764800000	868150000	896670000	0.0333229	0.0319363	G3X9S2;P06802;Q3V3C8;E9QQ26	G3X9S2;P06802;Q3V3C8	Ectonucleotide pyrophosphatase/phosphodiesterase family member 1;Alkaline phosphodiesterase I;Nucleotide pyrophosphatase	Enpp1
0.128161	0.0831112	0.304095	0.165612	+	13	13	13	67.9	67.9	67.9	38.147	0	323.31	6701700000	3593600000	3108100000	1.42514	0.170245	G3XA25;Q8CAY6;Q80X81;F2Z459;Q8R4V3	G3XA25;Q8CAY6;Q80X81;F2Z459;Q8R4V3	Acetyl-CoA acetyltransferase, cytosolic	Acat2;Acat3
0.961475	1.13297	-1.14744	-0.566766		6	6	2	33.9	33.9	8.5	32.477	0	256.53	1485200000	620440000	864800000	0.0571206	0.0950608	G3XA48;P58044;H3BLP1;H3BKD7	G3XA48;P58044;H3BLP1;H3BKD7	Isopentenyl-diphosphate Delta-isomerase 1	Idi1
NA	-0.705147	0.215261	0.82567		5	1	1	8.4	2.2	2.2	69.908	0	34.135	1010500000	516070000	494470000	0.0836184	0.111928	G4V4Z0	G4V4Z0		env
0.508733	1.5977	-1.50883	0.234448		5	5	5	38.5	38.5	38.5	15.115	0	13.431	589710000	333890000	255820000	0.114783	0.208011	G5E814;Q9D8B4;Q6PBG2	G5E814;Q9D8B4	NADH dehydrogenase [ubiquinone] 1 alpha subcomplex subunit 11	Ndufa11
0.84535	-2.01537	0.278146	NA		6	4	4	14.6	10.4	10.4	48.277	0.00021097	3.8751	99037000	49143000	49894000	0.115616	-0.297293	G5E823;Q99KK9;Q99KH0	G5E823;Q99KK9	Probable histidine--tRNA ligase, mitochondrial	Hars2
-0.195897	-0.125384	0.365648	-0.836409		30	30	26	32.5	32.5	28.3	134.75	0	323.31	12029000000	6083600000	5945400000	0.317907	-0.19801	G5E829;Q8K314;Q3TC38;Q3TDJ2;Q05CJ5;Q3TSK3;Q6PG79;Q0VF54;Q8C048;A2ALL9;Q3UHH0;Q3UHJ3;Q0VF55;F8WHB1;D5L240;Q9R0K7;S4R1C4;Q3UPA8;Q6DIB8	G5E829;Q8K314	Plasma membrane calcium-transporting ATPase 1	Atp2b1
0.187008	-0.780364	1.14006	0.220581		7	7	7	69.4	69.4	69.4	11.142	0	238.98	3279400000	1751700000	1527700000	0.181612	0.191822	G5E850;Q544Z9;P56395;E0CY88	G5E850;Q544Z9;P56395	Cytochrome b5	Cyb5a
-0.250045	-0.768297	1.94636	0.166373		34	34	34	31.6	31.6	31.6	145.83	0	323.31	8818200000	4679400000	4138800000	0.171249	0.273598	G5E866;Q99NB9;Q3US00;A0JLN0;Q3UIB4;A0A087WNS2;Q3TB51;Q8C839;Q8C2Y9	G5E866;Q99NB9;Q3US00;A0JLN0;Q3UIB4	Splicing factor 3B subunit 1	Sf3b1
-0.360694	-0.0755048	0.0767367	-0.853916		13	13	13	9.4	9.4	9.4	224.13	0	323.31	3680200000	1817000000	1863200000	0.629003	-0.303344	G5E870;A0A087WNZ7;A0A087WRV6;A0A0B4J1N9;A0A087WSG4	G5E870;A0A087WNZ7	E3 ubiquitin-protein ligase TRIP12	Trip12
-0.171563	-0.87689	0.329522	-0.375067		10	10	10	45.1	45.1	45.1	37.896	0	122.6	4402200000	2258700000	2143400000	0.451613	-0.2735	G5E881;Q3TUH1;G3UWL8;D6RGT1;G3UYJ1	G5E881;Q3TUH1;G3UWL8;D6RGT1	Phosphatidate cytidylyltransferase, mitochondrial	Tamm41
-0.114098	-0.572995	1.15245	0.0980268		11	7	7	31.1	23.2	23.2	60.607	0	58.756	500150000	264890000	235260000	0.139418	0.140847	G5E884;O88643;S4R2K7	G5E884;O88643	Non-specific serine/threonine protein kinase;Serine/threonine-protein kinase PAK 1	Pak1
-0.0889297	-0.301675	-0.059909	-0.17479		23	23	23	32	32	32	152.48	0	323.31	12803000000	6360700000	6442500000	1.19775	-0.156326	G5E896;D6RE33;Q3UJB9;F6ZJ27;F6V5I7	G5E896;D6RE33;Q3UJB9	Enhancer of mRNA-decapping protein 4	Edc4
NA	-0.60788	-0.315334	-0.00504058		4	4	4	7.5	7.5	7.5	88.051	0	57.212	471240000	226360000	244880000	0.662704	-0.309418	Q6PE70;G5E8F8;O70309	Q6PE70;G5E8F8;O70309	Integrin beta;Integrin beta-5	Itgb5
-0.374318	1.07697	0.445146	0.0697395		6	6	5	9.2	9.2	7.9	106.41	0	29.507	1893600000	871970000	1021600000	0.403625	0.304384	G5E8I8;Q8CGZ0	G5E8I8;Q8CGZ0	Calcium homeostasis endoplasmic reticulum protein	Cherp
NA	0.463099	-0.838508	0.160347		3	3	3	4.7	4.7	4.7	135.97	0	60.603	838610000	391920000	446700000	0.0594067	-0.0716874	G5E8J3;Q8K1X1;Q3TDR2	G5E8J3;Q8K1X1	WD repeat-containing protein 11	Wdr11
NA	-0.0806828	0.164707	0.0259553		5	5	5	15.3	15.3	15.3	57.214	0	64.635	634270000	318210000	316050000	0.182296	0.0366597	G5E8N7;Q9JLV6;Q3T9F5;E9Q9A5	G5E8N7;Q9JLV6;Q3T9F5;E9Q9A5	Bifunctional polynucleotide phosphatase/kinase;Polynucleotide 3-phosphatase;Polynucleotide 5-hydroxyl-kinase	Pnkp
NA	-1.51759	1.05337	0.469849		23	6	0	71	16.5	0	28.696	0	44.628	1909300000	1216200000	693170000	0.000742255	0.00187929	G5E8R2;E9Q453;E9Q456;S4R261;A2RRI1	G5E8R2;E9Q453;E9Q456		Tpm1
0.222681	-1.06395	-0.181675	NA		6	6	6	10	10	10	97.862	0	165.9	954220000	481420000	472800000	0.333382	-0.340982	G5E8R4;Q922D4	G5E8R4;Q922D4	Serine/threonine-protein phosphatase 6 regulatory subunit 3	Ppp6r3
-0.581108	-1.37535	1.62189	0.182442		9	9	9	22.1	22.1	22.1	54.812	0	170.76	836350000	519270000	317070000	0.0194389	-0.0380313	G5E8R8;Q3UGV7;Q6P5G6	G5E8R8;Q3UGV7;Q6P5G6	UBX domain-containing protein 7	Ubxn7
-0.102589	NA	2.47586	0.0865074		6	5	5	6.3	5.8	5.8	161.62	0	16.566	256360000	158870000	97493000	0.369328	0.819925	G5E8T6;Q9EQJ9	G5E8T6;Q9EQJ9	Membrane-associated guanylate kinase, WW and PDZ domain-containing protein 3	Magi3
-0.0251477	0.0394191	-0.168129	0.509492		24	24	24	59	59	59	64.075	0	323.31	24543000000	14137000000	10406000000	0.231086	0.0889086	Q3UMT7;G5E924;Q8R081;G3UY38;Q8BI42;Q9CVU5;G3UY56;G3UYY3	Q3UMT7;G5E924;Q8R081;G3UY38	Heterogeneous nuclear ribonucleoprotein L	Hnrnpl
0.372506	-0.691523	0.763685	0.119087		3	3	3	12.8	12.8	12.8	45.828	0	7.8313	564340000	326020000	238330000	0.168833	0.140939	G8JL51;Q3V1B9;Q8K202	G8JL51;Q3V1B9;Q8K202	DNA-directed RNA polymerase I subunit RPA49	Polr1e
-0.127352	-1.18482	0.416943	0.511033		3	3	3	18.1	18.1	18.1	24.293	0	13.402	4122500000	2790200000	1332200000	0.0856479	-0.0960487	H3BIX4;Z4YLB7;P97300;A0A0A0MQN8;H3BKA7	H3BIX4;Z4YLB7;P97300;A0A0A0MQN8	Neuroplastin	Nptn
0.0156403	-0.0104977	0.770363	0.692478		12	12	12	21.9	21.9	21.9	59.308	0	303.83	10237000000	4987500000	5249400000	0.743614	0.366996	H3BJ30;H3BJW3;Q6NVF9;H3BKW0	H3BJ30;H3BJW3;Q6NVF9;H3BKW0	Cleavage and polyadenylation specificity factor subunit 6	Cpsf6
-0.227624	-1.11478	0.04631	0.122366		25	25	25	27.5	27.5	27.5	108.59	0	323.31	11941000000	6193500000	5747900000	0.423239	-0.293433	H3BJU7;H3BJX8;H3BJ45;H3BJ40;H3BKH9;Q60875;Q3TYZ4;H3BLF9;H3BJ59;H3BL15;H3BLJ1;H3BIX8;H3BJM4;H3BJ48	H3BJU7;H3BJX8;H3BJ45;H3BJ40;H3BKH9;Q60875	Rho guanine nucleotide exchange factor 2	Arhgef2
-0.8711	0.66948	1.1772	0.0622036		4	4	4	22.7	22.7	22.7	29.085	0	17.931	240330000	136420000	103910000	0.223875	0.259445	H3BJQ0;Q9D6K9;H3BJH5;H3BJ49	H3BJQ0;Q9D6K9;H3BJH5;H3BJ49	Ceramide synthase 5	Cers5
0.428786	-0.592984	-0.30381	-0.190931		15	15	15	15.5	15.5	15.5	164.5	0	87.043	1042400000	523370000	519040000	0.301313	-0.164735	H3BK24;Q5BL05;E9QKE9;H3BJQ9;P53564;H3BLS0;H3BKF6;H3BJ26;H3BKT0;H3BJN3;Q6AXG1;Q9JJB6;P70403;Q3UMF6;H3BJL7;Q3V2M8;H3BLJ7;H3BL09	H3BK24;Q5BL05;E9QKE9;H3BJQ9;P53564;H3BLS0;H3BKF6;H3BJ26;H3BKT0;H3BJN3;Q6AXG1;Q9JJB6;P70403	Homeobox protein cut-like;Homeobox protein cut-like 1;Protein CASP	Cux1
-0.00874027	0.90889	0.168463	-0.0795658		3	3	3	17.9	17.9	17.9	30.07	0	45.848	520860000	229950000	290910000	0.449725	0.247262	H3BK73;Q8R1J9	H3BK73;Q8R1J9	Torsin-2A	Tor2a
-0.239226	NA	1.97659	-0.164143		6	6	6	13.7	13.7	13.7	50.513	0	19.769	354180000	189000000	165180000	0.26333	0.524407	H3BKM2;Q80YV2;D3Z3D0;Q3TI64	H3BKM2;Q80YV2;D3Z3D0;Q3TI64	Nuclear-interacting partner of ALK	Zc3hc1
0.731965	0.838105	0.110277	0.215932		6	6	6	9	9	9	126.37	0	253.07	1909400000	1298900000	610460000	1.09602	0.47407	Q05BH6;H3BL37;O08784;Q6PFZ6;Q05CS0;H3BIX0;Q7TPZ2;H3BK88;Q3TBZ3;Q3TAB2	Q05BH6;H3BL37;O08784;Q6PFZ6;Q05CS0;H3BIX0;Q7TPZ2	Treacle protein	Tcof1
-0.566357	-1.06067	0.652108	NA		2	2	2	6.2	6.2	6.2	55.42	0.00059785	3.0789	57299000	35610000	21689000	0.230252	-0.324972	Q3UQA0;V9GX00;Q6PDI9;H6WCS3;Q00560	Q3UQA0;V9GX00;Q6PDI9;H6WCS3;Q00560	Interleukin-6 receptor subunit beta	Il6st;il6st
-0.352032	-0.981223	0.837713	0.128314		13	13	13	23.3	23.3	23.3	96.789	0	112.26	8638300000	4435300000	4203000000	0.0827416	-0.0918071	Q3UP61;H7BWY4;Q811D0;E9Q9H0;D3Z3B8;Q3TPP5;F6UDT8;S4R2T8;Q571K0;D3YUZ8;E9Q2L2;Q91XM9	Q3UP61;H7BWY4;Q811D0;E9Q9H0;D3Z3B8	Disks large homolog 1	Dlg1
-0.188726	-0.379357	0.88188	-0.565012		5	5	5	51.2	51.2	51.2	19.637	0	14.101	3341700000	1752700000	1589000000	0.066139	-0.0628041	H7BWZ3;Q9JM76;A0A0G2JFK7;D3Z2F7;D3Z2F8	H7BWZ3;Q9JM76;A0A0G2JFK7;D3Z2F7;D3Z2F8	Actin-related protein 2/3 complex subunit 3	Arpc3
-0.0763868	-1.1522	1.37523	0.134699		14	14	8	18.8	18.8	10.5	110.35	0	88.348	1839100000	897710000	941350000	0.0454504	0.0703378	Q80TX7;H7BX01;P58281;E0CXD1	Q80TX7;H7BX01;P58281;E0CXD1	Dynamin-like 120 kDa protein, mitochondrial;Dynamin-like 120 kDa protein, form S1	mKIAA0567;Opa1
-0.623976	0.116098	-0.230818	-0.465295		7	7	7	30.4	30.4	30.4	33.828	0	28.481	1992000000	976610000	1015400000	0.801553	-0.300998	H7BX14;Q8BMZ5;D3YZ84;D3YY06;D3YWG5;D6RH65	H7BX14;Q8BMZ5;D3YZ84;D3YY06;D3YWG5;D6RH65	tRNA-splicing endonuclease subunit Sen34	Tsen34
-0.182524	-0.809145	0.646135	0.13668		25	25	24	22.1	22.1	21.4	173.94	0	145.31	1716900000	964190000	752710000	0.0580902	-0.0522135	H7BX26;Q6A065;A0A0A6YXK7;A0A0A6YVZ3;A0A0A6YX99;A0A0A6YXT4	H7BX26;Q6A065;A0A0A6YXK7	Centrosomal protein of 170 kDa	Cep170
0.224658	-0.0413429	1.71	-0.160404		9	9	9	25.6	25.6	25.6	49.646	0	74.313	1115700000	660940000	454780000	0.40792	0.433228	H7BX59;Q9WU56;Q3TT85;D3YWU8;D3Z092	H7BX59;Q9WU56;Q3TT85	tRNA pseudouridine synthase;tRNA pseudouridine synthase A, mitochondrial	Pus1
-0.0966686	0.401084	NA	-0.212632		3	3	3	4.4	4.4	4.4	76.83	0	4.8453	250920000	90189000	160740000	0.0526505	0.0305947	H7BX83;Q5SV77;E9Q389;F6Y247	H7BX83;Q5SV77;E9Q389	Gametogenetin-binding protein 2	Ggnbp2
-0.556266	-0.398285	0.851105	-0.171079		4	4	4	6.4	6.4	6.4	68.644	0	25.572	431600000	226130000	205470000	0.0745378	-0.0686311	H7BX88;P47934;F7BF80;B7ZDD7	H7BX88;P47934	Carnitine O-acetyltransferase	Crat
0.0315363	0.0924781	0.402416	1.38968		19	19	18	60.9	60.9	58.9	28.329	0	323.31	12486000000	6530400000	5955200000	0.648228	0.479027	H7BX95;Q6PDM2;F7AI47;F6QXN3	H7BX95;Q6PDM2	Serine/arginine-rich splicing factor 1	Srsf1
0.156008	0.367483	0.0581875	0.0627158		3	3	3	15.7	15.7	15.7	36.759	0	81.347	1276400000	594580000	681820000	0.948902	0.161099	H9H9R4;Q9JHJ3;H3BK59;H3BKY1	H9H9R4;Q9JHJ3;H3BK59	Glycosylated lysosomal membrane protein	Glmp
-0.182966	-0.28444	0.821534	-0.0226164		18	18	15	11.7	11.7	10.3	268.82	0	257.67	4041600000	2002300000	2039300000	0.116958	0.0828777	H9KV00;Q9QX47;H9KV01;H9KV15;Q8BS91;H9KV02;F7CU80;Q80TM4;Q8BM30	H9KV00;Q9QX47;H9KV01;H9KV15	Protein SON	Son
-0.304345	-0.494881	-1.31481	-0.67428		8	8	8	20.4	20.4	20.4	56.229	0	18.263	651060000	244900000	406160000	1.29965	-0.69708	H9KV21;Q9Z1K5;H7BWY7;Q8C2W9	H9KV21;Q9Z1K5	E3 ubiquitin-protein ligase ARIH1	Arih1
-0.263335	0.374177	0.854023	0.462137		18	18	9	36	36	21.6	64.705	0	237.33	2943300000	1569800000	1373600000	0.655637	0.356751	I3PQW3;Q05CL8;A3KML4;A0A0G2JFW4	I3PQW3;Q05CL8	La-related protein 7	Larp7
-1.1235	NA	2.35542	-0.124063		3	3	3	12.8	12.8	12.8	62.096	0	4.9985	110040000	69574000	40468000	0.121952	0.369288	I6L974;Q3U5C0;Q3UDU6;Q8BYH7;Q8BW21	I6L974;Q3U5C0;Q3UDU6;Q8BYH7	TBC1 domain family member 17	Tbc1d17
NA	1.2212	-0.95628	-0.716508		2	2	2	17.4	17.4	17.4	37.77	0	14.597	515010000	150730000	364270000	0.0719116	-0.15053	Q3V330;I6L9H1;Q60838	Q3V330;I6L9H1;Q60838	Segment polarity protein dishevelled homolog DVL-2	Dvl2
-0.425404	NA	0.236368	-0.0843364		2	2	2	6.5	6.5	6.5	33.225	0	8.1046	634980000	314090000	320890000	0.167206	-0.0911244	Z4YKT6;I7DM66;Q99J47	Z4YKT6;I7DM66;Q99J47	Dehydrogenase/reductase SDR family member 7B	Dhrs7b
0.131063	-0.370471	NA	-0.245252		4	4	4	12.9	12.9	12.9	60.519	0	5.0396	87368000	42246000	45122000	0.402382	-0.161553	I7H459;Q9DCD5	I7H459;Q9DCD5	Tight junction-associated protein 1	Tjap1
-0.0729835	0.0323829	1.58896	0.2878		9	9	9	44.4	44.4	44.4	42.15	0	137.19	3167100000	1596600000	1570500000	0.497583	0.459041	I7HIK9;Q80ZA1;Q549C9;O70366;Q91XH8;P02340;Q3UGQ1;Q8C526;W5VJU6;Q9ER40;Q925E2;Q64451;Q9JLE0;A5JTV6;Q6TDG9	I7HIK9;Q80ZA1;Q549C9;O70366;Q91XH8;P02340;Q3UGQ1;Q8C526;W5VJU6;Q9ER40	Cellular tumor antigen p53	Trp53;Tp53
NA	0.0697021	-0.0919366	0.650793		2	2	2	29.7	29.7	29.7	11.614	0	27.958	122600000	48708000	73895000	0.345885	0.20952	J3JS94;Q9CR70	J3JS94;Q9CR70	EKC/KEOPS complex subunit Lage3	Lage3
-1.83244	-0.0300299	-0.383276	-0.206268		34	34	34	34.5	34.5	34.5	114.86	0	323.31	32756000000	14806000000	17950000000	0.63034	-0.613003	J3KMM5;O55143;Q5DTI2;O54994;Q8R429;Q8C213;B1ATS4;Q8R0X5;Q3U1K2;B1ATS5;E9Q559;Q64518	J3KMM5;O55143;Q5DTI2;O54994	Calcium-transporting ATPase;Sarcoplasmic/endoplasmic reticulum calcium ATPase 2	Atp2a2
-0.0451635	0.57289	-0.538637	0.431209		7	7	7	30.1	30.1	30.1	31.739	0	323.31	2646400000	1191600000	1454800000	0.151956	0.105074	J3QK23;Q99M28;Q62150	J3QK23;Q99M28;Q62150	RNA-binding protein with serine-rich domain 1	Gm9825;Rnps1
0.151339	-0.944388	1.21551	-3.36121		4	4	4	26.5	26.5	26.5	29.133	0	112.25	2812300000	1287600000	1524600000	0.294149	-0.734686	J3QN06;J3QMM7;K3W4M4;Q9CZ42	J3QN06;J3QMM7;K3W4M4;Q9CZ42	ATP-dependent (S)-NAD(P)H-hydrate dehydratase	Carkd
NA	0.779806	-0.0536674	-0.515309		1	1	1	17.7	17.7	17.7	17.385	0	26.005	306630000	118820000	187810000	0.0604878	0.0702766	J3QMX0	J3QMX0		Rpp14
NA	0.595504	0.432007	-0.19862		3	3	3	9.4	9.4	9.4	49.295	0	9.7591	822070000	385890000	436170000	0.429456	0.276297	Q5FW94;Q3UZF0;J3QN19;P20664	Q5FW94;Q3UZF0;J3QN19;P20664	DNA primase;DNA primase small subunit	Prim1
-0.125415	-0.165985	0.986388	0.0106575		5	5	5	21.8	21.8	21.8	38.509	0	70.088	782310000	436920000	345380000	0.248973	0.176411	Q8K2C1;Q3UJF9;Q3TJ22;J3QN89;Q3U9F0;A0A087WNM5	Q8K2C1;Q3UJF9;Q3TJ22;J3QN89;Q3U9F0		Aamp
NA	-0.781802	1.08131	-0.731878		1	1	1	4	4	4	61.648	0	50.168	330560000	185100000	145460000	0.0778085	-0.144124	Q5NCM6;Q5NCM7;Q5NCM5;J3QNT7;Q69ZS5;Q8CHU3	Q5NCM6;Q5NCM7;Q5NCM5;J3QNT7;Q69ZS5;Q8CHU3	Epsin-2	Epn2
NA	-0.925275	0.987903	0.410045		7	7	7	18.4	18.4	18.4	47.106	0	23.589	278090000	160560000	117520000	0.0931033	0.157558	J3QNU6;Q8BWG8;E0CY53;E0CYB1;F7DF62;Q3U172	J3QNU6;Q8BWG8;E0CY53	Beta-arrestin-1	Arrb1
NA	1.50559	-0.781318	-0.457332		1	1	1	5	5	5	46.591	0	7.5186	648410000	270110000	378300000	0.0398741	0.0889789	J3QNW4;Q3TIR1	J3QNW4;Q3TIR1	Trafficking protein particle complex subunit 13	Trappc13
1.16182	0.199123	-0.0583858	-0.123799		25	25	2	49.9	49.9	3.9	37.086	0	323.31	41858000000	21554000000	20303000000	0.403747	0.29469	Q0VG47;J3QNY1;Q6PFA7;E9Q7H5;B2RXM2	Q0VG47;J3QNY1;Q6PFA7;E9Q7H5;B2RXM2		Hnrnpa3;Gm9242;Gm8991;Gm6793
0.156397	-0.721516	0.518246	0.597256		7	7	7	34.5	34.5	34.5	21.602	0	107.11	2379700000	1375800000	1003900000	0.167719	0.137596	J3QP71;K3W4Q8;O55108;O55107;P18572	J3QP71;K3W4Q8;O55108;O55107;P18572	Basigin	Bsg
-0.190009	-0.340934	-0.0297002	-0.240742		3	3	3	27.2	27.2	27.2	14.162	0	323.31	4010200000	1603700000	2406600000	1.26807	-0.200346	J3QP80;Q9CQL7	J3QP80;Q9CQL7	MORF4 family-associated protein 1	Gm5814;Mrfap1
-0.742314	0.25532	0.422056	1.15059		6	6	6	5.5	5.5	5.5	265.9	0	41.519	617720000	319020000	298690000	0.270537	0.271414	J7I1C3;Q6PR54;Q8CEM8	J7I1C3;Q6PR54	Telomere-associated protein RIF1	Rif1
NA	-0.413288	-0.100843	-0.269512		2	2	1	14.4	14.4	11.9	31.573	0	5.7579	265400000	114850000	150550000	0.993125	-0.261214	Q3U5T3;U5NG76;J7PDL1;Q9DCE9;Q8C2M8;Q811M6;U5NJF3;Q9Z1M2;Q3U635;Q3TAN6;Q6ZQL9	Q3U5T3;U5NG76;J7PDL1;Q9DCE9;Q8C2M8;Q811M6;U5NJF3;Q9Z1M2;Q3U635;Q3TAN6;Q6ZQL9		Igtp;Irgm3;Ifggd1;Irgm2
NA	0.319965	0.288347	-0.458592		1	1	1	3	3	3	67.859	0.0031853	2.2442	87494000	43045000	44449000	0.0641869	0.0499064	J9QHX6;Q8BKA3	J9QHX6;Q8BKA3	Serine/arginine repetitive matrix protein 4	Srrm4
-1.00092	-0.479553	0.750713	-0.487486		10	3	3	5.2	1.4	1.4	228.56	0	6.606	408480000	194260000	214220000	0.324678	-0.304313	K3W4R2;Q6URW6	K3W4R2;Q6URW6	Myosin-14	Myh14
-0.138584	0.0618453	0.925823	0.0528201		19	19	19	28	28	28	95.64	0	133.77	4148900000	2335900000	1813000000	0.383731	0.225476	Q6NXX6;K3W4T3;Q9Z1G4;Q3TY98;Q3TXT5;Q99M55;A2A599;Q3TLR5	Q6NXX6;K3W4T3;Q9Z1G4;Q3TY98;Q3TXT5	V-type proton ATPase subunit a;V-type proton ATPase 116 kDa subunit a isoform 1	Atp6v0a1
-0.817689	-0.58775	1.36438	-0.0833836		12	12	12	15.5	15.5	15.5	112.71	0	107.6	1217500000	643510000	573990000	0.0207473	-0.0311094	Q3UC82;Q80ZH7;K4DI59;P97386;B1AT03;Q3U1F0;Q3TJN5;Q3U0I5;G3UYI8	Q3UC82;Q80ZH7;K4DI59;P97386;B1AT03;Q3U1F0	DNA ligase;DNA ligase 3	Lig3
0.00317045	-0.264443	0.423526	0.124865		5	5	5	17.7	17.7	17.7	55.825	0	13.39	584580000	275930000	308650000	0.187405	0.0717796	K4DI61;Q9D8M7;E9Q5L7	K4DI61;Q9D8M7	PHD finger protein 10	Phf10
NA	-2.83681	0.716695	0.865726		6	6	6	8	8	8	121.06	0	33.406	460660000	320480000	140180000	0.117673	-0.41813	K7Q751;P34152	K7Q751;P34152	Focal adhesion kinase 1	Ptk2
-1.32308	-0.0311056	1.10976	0.657627		12	12	11	50.5	50.5	44.8	21.464	0	96.105	7171800000	4106200000	3065700000	0.0665319	0.103301	Q9D859;Q8BPG5;K7Q7T7;Q3TLP8;P63001;Q8C4N8;Q14A12;P60764;A2AC13;Q8QZS2;Q05144	Q9D859;Q8BPG5;K7Q7T7;Q3TLP8;P63001;Q8C4N8;Q14A12;P60764;A2AC13;Q8QZS2	Ras-related C3 botulinum toxin substrate 1;Ras-related C3 botulinum toxin substrate 3	Rac1;Rac3
0.0117819	0.392867	-0.52677	-0.0615688		8	7	0	34.6	30	0	32.472	0	82.718	5352900000	2243200000	3109700000	0.084377	-0.0459225	K7W4D1;P01900;P01895;Q6RJ38;Q0WXH7;Q31152;Q95H92;Q8HWB2;Q9TQL9;Q9XR36;Q9XR35;Q9TQB1;O98032	K7W4D1;P01900;P01895;Q6RJ38	H-2 class I histocompatibility antigen, D-D alpha chain;H-2 class I histocompatibility antigen, alpha chain	H2-D;H2-D1
0.138159	0.164529	0.401578	0.633994		9	9	3	35.1	35.1	13.8	32.721	0	130.6	2704400000	1359800000	1344700000	1.19799	0.334565	K7WBQ4;Q31173;P04223;Q3UBW0;W5XIT1;W5XHY0;Q3TH01;Q61895;W5XIK7;Q7JJ15;Q3TVI9;P01901;Q8SNA4;G3UXW2;Q61891;Q95555;Q31190;Q31189;Q7TN03;P14426;P03991;O19449;Q61640;A0A0B4J1G3;D2YW38;Q66JR0;E9PX63;Q31169;Q31215;O19441;P14428	K7WBQ4;Q31173;P04223	H-2 class I histocompatibility antigen, K-K alpha chain	H2-K;H2-K1
0.299127	-0.861264	1.95076	0.821865		8	8	8	53.8	53.8	53.8	16.201	0	234	3592900000	1910900000	1682000000	0.383296	0.552622	M0QWP2;Q8C988;Q3TTC9;Q3TPU5;O70378;M0QWY0	M0QWP2;Q8C988;Q3TTC9;Q3TPU5;O70378;M0QWY0	ER membrane protein complex subunit 8	Emc8
NA	-0.53667	1.2134	0.717999		4	4	4	11.9	11.9	11.9	75.521	0	56.32	380580000	238010000	142570000	0.331401	0.464911	M0QWX4;P59110;M0QWV7;Q8C187	M0QWX4;P59110;M0QWV7	Sentrin-specific protease 1	Senp1
-0.168593	NA	0.666874	0.602328		5	5	5	30.7	30.7	30.7	24.912	0	113.62	1604400000	862280000	742120000	0.515698	0.36687	N0E4C0;P67871;G3UZA4;N0E462;G3UXG7;G3UZJ5;N0E4C5;N0E463;G3UZX4;G3UWU5;N0E636;G3UXU2	N0E4C0;P67871;G3UZA4;N0E462;G3UXG7;G3UZJ5;N0E4C5;N0E463;G3UZX4	Casein kinase II subunit beta	Csnk2b;Csnk2b-Ly6g5b
-1.21324	-0.218984	-0.0333701	0.125132		27	23	23	35.9	32.9	32.9	102.53	0	323.31	11370000000	5463700000	5905800000	0.459938	-0.335115	O08528;E9Q5B5;E9Q9M6;Q3TCB2;E9Q3Z4;Q08EC2;E9Q8S8;Q3TVQ4;Q3TQE0;Q3TBG9;Q149C8;Q3TRM8	O08528;E9Q5B5	Hexokinase-2;Hexokinase	Hk2
0.0750534	-0.618207	0.129671	-0.399007		12	12	12	30.9	30.9	30.9	79.799	0	215.59	2196400000	1106700000	1089700000	0.460405	-0.203123	Q3U3A8;O08529;Q3U8S5;Q8R486;Q8BPV9	Q3U3A8;O08529;Q3U8S5;Q8R486;Q8BPV9	Calpain-2 catalytic subunit	Capn2
-0.0127956	0.0861043	0.67925	-0.363227		8	8	7	15.7	15.7	13.8	52.763	0	40.679	2162300000	892770000	1269600000	0.165166	0.0973328	Q6P1B9;O08539;Q8C5M9;Q8BXH2;S4R1B8;C6EQG9;A0A0G2JEG8;Q7TQF7	Q6P1B9;O08539	Myc box-dependent-interacting protein 1	Bin1
-0.820234	0.0184917	-4.2558	0.150801		6	6	6	34.4	34.4	34.4	24.74	0	285.92	8641500000	4196900000	4444600000	0.494541	-1.22669	O08547;E9Q6R3;Q3UZ06;A0A0G2JF08;D6RES2	O08547;E9Q6R3;Q3UZ06	Vesicle-trafficking protein SEC22b	Sec22b
-0.198163	-0.0155346	-0.481816	0.0624448		25	22	21	58.9	56.1	56.1	62.277	0	323.31	68801000000	31564000000	37237000000	0.550202	-0.158267	O08553	O08553	Dihydropyrimidinase-related protein 2	Dpysl2
-0.204915	-0.337758	1.13704	0.144648		3	3	3	9.9	9.9	9.9	50.018	0	16.175	405990000	218300000	187690000	0.208987	0.184755	O08576	O08576	RUN domain-containing protein 3A	Rundc3a
0.0765591	0.369383	-0.934101	0.505185		8	8	8	42.5	42.5	42.5	29.435	0	280.15	3457900000	1847900000	1610000000	0.00419711	0.00425643	O08579;I7HJS1;Q3THM8;B7FAU5	O08579;I7HJS1	Emerin	Emd
-0.371422	-0.650046	1.17231	0.236894		9	9	9	26.6	26.6	26.6	72.3	0	115.44	1422800000	854490000	568320000	0.0832238	0.0969343	O08582	O08582	GTP-binding protein 1	Gtpbp1
0.0440444	-0.126092	0.897248	0.271374		8	8	8	49.4	49.4	49.4	26.94	0	323.31	16469000000	8822200000	7647100000	0.506144	0.271643	O08583;Q4KL64;G3X9I4;D9J342;Q9JJW6	O08583;Q4KL64;G3X9I4;D9J342;Q9JJW6	THO complex subunit 4;Aly/REF export factor 2	Alyref;Alyref2;Refbp2
1.46853	4.91389	NA	6.2946		3	3	3	8.4	8.4	8.4	47.152	0	5.1957	280540000	93853000	186680000	1.00625	4.22568	O08586;Q8BSR7;Q3UUN5;A0A024QYR9	O08586;Q8BSR7;Q3UUN5;A0A024QYR9	Phosphatidylinositol 3,4,5-trisphosphate 3-phosphatase and dual-specificity protein phosphatase PTEN	Pten
-0.348005	0.155749	-0.540325	0.545677		12	12	12	29.5	29.5	29.5	67.568	0	88.344	3126700000	1675100000	1451700000	0.0647478	-0.0467259	O08599	O08599	Syntaxin-binding protein 1	Stxbp1
-0.158075	-0.371236	1.09502	0.0456547		29	29	29	65.9	65.9	65.9	50.526	0	323.31	14262000000	6820300000	7441900000	0.173544	0.152841	Q3TMN1;Q58E65;Q3UI33;O08663;M0QW69;M0QWM9;Q3TMZ6;M0QWX0;M0QW48	Q3TMN1;Q58E65;Q3UI33;O08663	Methionine aminopeptidase 2	Metap2
0.159888	0.765195	-0.0448837	NA		3	3	3	7.7	7.7	7.7	72.953	0	6.7891	118900000	48322000	70577000	0.45471	0.2934	Q3U2P3;Q3TPL4;Q3TDS7;O08688;Q3UTF3	Q3U2P3;Q3TPL4;Q3TDS7;O08688;Q3UTF3	Calpain-5	Capn5
NA	-0.633412	0.803645	-0.182692		3	3	3	8.8	8.8	8.8	92.194	0	19.143	342640000	196190000	146450000	0.00301603	-0.0041532	O08715	O08715	A-kinase anchor protein 1, mitochondrial	Akap1
-0.430217	-0.322704	1.0561	-0.0788831		16	16	16	38.7	38.7	38.7	54.272	0	323.31	10691000000	6139700000	4551300000	0.0555369	0.0560743	O08749;Q3TIE8	O08749;Q3TIE8	Dihydrolipoyl dehydrogenase, mitochondrial;Dihydrolipoyl dehydrogenase	Dld
NA	2.03503	2.23324	-0.0890913		5	5	5	7.7	7.7	7.7	103.34	0	48.553	306150000	172990000	133160000	0.695178	1.39306	Q5DTH1;O08759;Q3TPQ9	Q5DTH1;O08759	Ubiquitin-protein ligase E3A	Ube3a
0.801904	0.215741	-0.102457	NA		4	4	4	17.1	17.1	17.1	38.883	0	129.23	755460000	331600000	423860000	0.433561	0.305063	Q3UIL3;O08760;G3UVT7	Q3UIL3;O08760;G3UVT7	N-glycosylase/DNA lyase;8-oxoguanine DNA glycosylase;DNA-(apurinic or apyrimidinic site) lyase	Ogg1
-0.150817	NA	-0.905351	1.61268		5	5	5	15.8	15.8	15.8	63.944	0	88.904	632120000	410670000	221450000	0.0825763	0.185504	Q6NXL3;Q5DTH8;O08791;Q3UTW6;Q8CBL7;Q5SWK8;Q5SWK5;Q8BSM3;Q5SWK4;O08792;Q07802;Q3V317;Q6P3E8;Q3UUB6;B7ZNC0;A2BI84;B2RQX3;A2BI80;Q8K4J2	Q6NXL3;Q5DTH8;O08791;Q3UTW6;Q8CBL7;Q5SWK8;Q5SWK5;Q8BSM3;Q5SWK4;O08792;Q07802	Transcription factor COE3;Transcription factor COE2;Transcription factor COE1	Ebf3;Ebf1;Ebf2
-0.21922	-0.926564	0.59955	-0.340961		14	14	14	23.2	23.2	23.2	58.792	0	314.98	7069300000	4430300000	2639000000	0.274694	-0.221799	Q3U518;O08795;Q3TWG2	Q3U518;O08795;Q3TWG2	Glucosidase 2 subunit beta	Prkcsh
0.114634	-0.896308	0.342982	-0.130799		16	15	15	60.2	60.2	60.2	31.052	0	323.31	33293000000	20241000000	13052000000	0.198166	-0.142373	O08807;B1AZS9;Q9D634	O08807;B1AZS9	Peroxiredoxin-4	Prdx4
-0.380728	0.167615	0.188924	-0.0854246		18	18	18	15	15	15	216.76	0	146.36	2063800000	1082900000	980980000	0.0704718	-0.0274035	O08847;P08775;Q3TC95	O08847;P08775	DNA-directed RNA polymerase;DNA-directed RNA polymerase II subunit RPB1	Polr2a
-0.195732	-0.833593	0.209912	-0.334683		4	4	4	9.5	9.5	9.5	60.153	0	8.1436	908110000	477830000	430270000	0.564344	-0.288524	Q8R562;Q80W12;Q3TJ75;O08848	Q8R562;Q80W12;Q3TJ75;O08848	60 kDa SS-A/Ro ribonucleoprotein	Trove2
0.111432	-1.00584	1.59763	0.317607		3	3	3	7.6	7.6	7.6	67.146	0	6.8341	287530000	167800000	119730000	0.177078	0.255206	O08856	O08856	RNA polymerase II elongation factor ELL	Ell
NA	0.472904	0.769945	-0.224287		2	2	2	5.5	5.5	5.5	81.243	0	6.1302	128620000	60685000	67938000	0.433741	0.33952	Q3UK33;O08908	Q3UK33;O08908	Phosphatidylinositol 3-kinase regulatory subunit beta	Pik3r2
0.353323	1.05873	0.634016	-0.217975		9	9	9	31.5	31.5	31.5	37.605	0	61.682	2258400000	1050200000	1208200000	0.729833	0.457024	O08915;D3YW40	O08915;D3YW40	AH receptor-interacting protein	Aip
-0.146148	0.441271	-0.431034	0.268886		8	8	8	23.8	23.8	23.8	47.513	0	23.858	1477300000	666540000	810760000	0.0568745	0.0332437	Q540I4;Q3TJS0;O08917;G3UYU4;Q6Y9S2;G3UZZ5;G3UWW8	Q540I4;Q3TJS0;O08917;G3UYU4	Flotillin-1	Flot1
NA	-1.14954	0.417521	-0.182692		4	4	4	12.8	12.8	12.8	32.255	0	7.6364	585710000	340840000	244870000	0.241898	-0.304903	Q3UC68;Q3TXC7;Q3TWV1;Q3TMX0;Q3UBE4;Q3U902;Q3U6Q3;Q3U6J5;Q3TET7;O08992;H3BLG5;O88601;Q3U724;Q3UB97;A2AKJ9;A2AKJ6	Q3UC68;Q3TXC7;Q3TWV1;Q3TMX0;Q3UBE4;Q3U902;Q3U6Q3;Q3U6J5;Q3TET7;O08992;H3BLG5;O88601;Q3U724;Q3UB97	Syntenin-1	Sdcbp
-0.551902	-0.689497	1.97358	-0.647176		5	5	5	63.2	63.2	63.2	7.3384	0	323.31	7139000000	4981500000	2157500000	0.0105397	0.0212517	O08997	O08997	Copper transport protein ATOX1	Atox1
0.0197731	1.40507	-1.15452	NA		1	1	1	5.6	5.6	5.6	38.241	0	20.645	468810000	190990000	277810000	0.0389664	0.0901071	O09005	O09005	Sphingolipid delta(4)-desaturase DES1	Degs1
-0.117866	0.50853	0.72173	-1.3417		12	12	12	58.8	58.8	58.8	26.372	0	323.31	14349000000	7325200000	7024200000	0.0412305	-0.0573267	Q6RI64;O09061	Q6RI64;O09061	Proteasome subunit beta type;Proteasome subunit beta type-1	Psmb1
-1.87938	-0.215714	-1.69559	-0.67238		3	3	3	13.2	13.2	13.2	46.746	0	54.18	269130000	106540000	162600000	1.16304	-1.11577	Q3B845;Q9DC59;Q9DBY9;Q3U320;O09100	Q3B845;Q9DC59;Q9DBY9;Q3U320;O09100	Endothelial transcription factor GATA-2	Gata2
0.110764	-1.05959	1.7117	-0.292664		6	6	6	27	27	27	30.534	0	323.31	23536000000	12080000000	11457000000	0.0688513	0.117554	Q4FJZ6;Q3T9P2;O09172;H3BJA3;A0A0G2JDI4;F6VNW5	Q4FJZ6;Q3T9P2;O09172;H3BJA3;A0A0G2JDI4;F6VNW5	Glutamate--cysteine ligase regulatory subunit	Gclm
NA	0.63914	-0.309525	0.401864		6	5	5	10.3	8.7	8.7	93.871	0	18.127	133030000	74074000	58954000	0.316565	0.243826	Q571A6;O35066;Q3UZU0;Q3UT07	Q571A6;O35066;Q3UZU0	Kinesin-like protein;Kinesin-like protein KIF3C	Kif3c
-0.0578271	0.452595	0.144409	-0.179256		5	5	5	13.4	13.4	13.4	54.043	0	323.31	5359600000	2448000000	2911600000	0.250967	0.0899802	O35114;Q3TCS7	O35114;Q3TCS7	Lysosome membrane protein 2	Scarb2
NA	-0.169631	0.167037	0.796285		2	2	2	4.9	4.9	4.9	123.72	0	12.789	194170000	95303000	98863000	0.348098	0.264564	O35126	O35126	Atrophin-1	Atn1
-5.38118	0.580242	0.299844	0.113255		3	3	3	46.8	46.8	46.8	13.194	0	11.174	530640000	250340000	280300000	0.301709	-1.09696	O35127	O35127	Protein C10	Grcc10
0.111966	-0.0144122	-0.180275	-3.27601		21	21	21	74.6	74.6	74.6	33.296	0	323.31	25390000000	11199000000	14191000000	0.422143	-0.839682	Q3V235;O35129;Q3V2V2;F6QPR1;F6Q8V7	Q3V235;O35129;Q3V2V2	Prohibitin-2	Phb2
0.221073	-0.874719	1.64593	0.11821		7	7	7	6.5	6.5	6.5	194.15	0	51.949	221510000	107350000	114150000	0.200913	0.277624	Q3UHI3;O35134;Q8BNM6;Q3TUG2;Q3TU49;Q80Y46;Q05DK4;Q05BP7;Q3UZ02;Q8C2X2	Q3UHI3;O35134;Q8BNM6;Q3TUG2;Q3TU49;Q80Y46;Q05DK4;Q05BP7;Q3UZ02	DNA-directed RNA polymerase;DNA-directed RNA polymerase I subunit RPA1	Polr1a
0.0236102	0.404685	0.706535	-0.0558898		9	9	9	88.1	88.1	88.1	13.077	0	323.31	13715000000	7083000000	6631600000	0.64828	0.269735	Q3UNI8;O35215;G3UZN1;G3UYJ7	Q3UNI8;O35215;G3UZN1;G3UYJ7	D-dopachrome decarboxylase	Ddt;Gm20441
-0.0654759	-0.245454	0.423623	-0.619178		10	10	10	18.2	18.2	18.2	88.382	0	120.77	3990200000	1809400000	2180800000	0.221876	-0.126621	O35218;Q3URN8;Q3UGU6;Q3US33;Q8C6K6	O35218;Q3URN8;Q3UGU6;Q3US33	Cleavage and polyadenylation specificity factor subunit 2	Cpsf2
-0.493764	-1.86765	1.09336	-0.509442		10	1	1	35.9	6.9	6.9	40.703	0	66.124	753730000	468110000	285620000	0.287306	-0.444374	O35226;Q9CY29	O35226;Q9CY29	26S proteasome non-ATPase regulatory subunit 4	Psmd4
-0.1435	-0.56043	-0.337882	0.306199		17	17	16	28.4	28.4	27.3	91.006	0	173.98	3685500000	2046400000	1639100000	0.406992	-0.183904	Q3UKJ6;Q3TFE5;O35286;Q497W9;A0A0G2JG10;Q3UDX4;A0A0G2JGQ5;Q3THD5;Q3TUC8	Q3UKJ6;Q3TFE5;O35286;Q497W9;A0A0G2JG10;Q3UDX4	Pre-mRNA-splicing factor ATP-dependent RNA helicase DHX15	Dhx15
NA	-0.658151	1.20387	0.0476665		6	5	5	20.7	17.9	17.9	33.901	0	226.14	1385100000	776200000	608880000	0.124676	0.197794	O35295;Q8BQK8;Q3UTJ8	O35295;Q8BQK8;Q3UTJ8	Transcriptional activator protein Pur-beta	Purb
-0.118837	-0.202107	0.553913	0.195352		8	8	7	32.2	32.2	32.2	30.978	0	129.9	6496300000	3639700000	2856600000	0.238658	0.10708	Q9D8S5;O35326;Q5U448	Q9D8S5;O35326	Serine/arginine-rich splicing factor 5	Srsf5
-0.596209	NA	0.846299	-1.45017		6	6	3	16.1	16.1	10.1	59.602	0	109.61	840310000	370310000	470000000	0.213863	-0.400026	Q4FJZ2;Q8BH30;O35345;G3UXT6;G3UZK5;G3UXF0	Q4FJZ2;Q8BH30;O35345	Importin subunit alpha;Importin subunit alpha-7	Kpna6
0.314639	1.84286	0.121361	NA		4	4	4	11.4	11.4	11.4	63.059	0.00020833	3.6802	220950000	74052000	146890000	0.526196	0.759619	Q3UF24;Q3TB79;Q8C2J1;Q80Y25;Q3UDG8;Q3TI07;O35350	Q3UF24;Q3TB79;Q8C2J1;Q80Y25;Q3UDG8;Q3TI07;O35350	Calpain-1 catalytic subunit	Capn1
0.138552	0.0628125	-0.0719	NA		2	2	2	7.2	7.2	7.2	34.265	0.00060582	3.251	47590000	23374000	24216000	0.255105	0.043155	Q3URT2;Q8K2T3;Q3U5I8;Q8QZY7;O35375	Q3URT2;Q8K2T3;Q3U5I8;Q8QZY7;O35375	Neuropilin-2	Nrp2
-0.491937	-0.430334	1.81644	0.10084		16	16	13	46.2	46.2	45.3	28.537	0	323.31	7907700000	4001600000	3906100000	0.170074	0.248753	O35381;F6UFG6;D3YYE1;D3Z7M9;Q64G17	O35381;F6UFG6;D3YYE1;D3Z7M9	Acidic leucine-rich nuclear phosphoprotein 32 family member A	Anp32a
-0.0183226	-1.10687	1.35251	0.0290875		7	7	7	9.7	9.7	9.7	110.77	0	9.0814	646850000	359780000	287070000	0.0425347	0.0641011	Q69ZD1;O35382;Q8C391;Q9CXE1;Q8CA11;Q8CEG7;Q8CAQ9;Q9CWI0	Q69ZD1;O35382;Q8C391;Q9CXE1;Q8CA11;Q8CEG7	Exocyst complex component 4	Exoc4
-1.16631	0.178619	0.904953	0.203203		10	10	10	32.2	32.2	32.2	42.699	0	205.96	3919600000	2384100000	1535500000	0.0227734	0.0301167	O35435;E9Q1V3;Q8BMJ0;Q3UET5;F6TCT7;D3YZY5;F6ZQJ5	O35435;E9Q1V3;Q8BMJ0	Dihydroorotate dehydrogenase (quinone), mitochondrial	Dhodh
-1.76867	0.0586628	-0.38073	0.0575867		6	6	6	31.8	31.8	31.8	36.118	0	140.69	2906300000	1468400000	1437800000	0.488318	-0.508286	O35459;F7B227	O35459;F7B227	Delta(3,5)-Delta(2,4)-dienoyl-CoA isomerase, mitochondrial	Ech1
-0.18917	-1.04785	0.209211	0.0282192		7	7	7	40.6	40.6	40.6	34.577	0	17.303	2040300000	1152300000	887990000	0.361312	-0.249896	O35593;Q9CSU2;Q3UD26	O35593;Q9CSU2;Q3UD26	26S proteasome non-ATPase regulatory subunit 14	Psmd14
-0.272419	-1.35905	1.68358	0.934042		2	2	2	3.9	3.9	3.9	83.967	0	151.63	466120000	326240000	139890000	0.132365	0.246538	O35598;D3Z1E6;Q6NZC0;E9PYF2	O35598;D3Z1E6;Q6NZC0;E9PYF2	Disintegrin and metalloproteinase domain-containing protein 10	Adam10
-0.0643893	0.0694271	-0.292428	-0.189287		2	2	2	2.3	2.3	2.3	122.35	0	59.996	1567900000	725080000	842800000	0.647396	-0.119169	Q3U2B2;Q7TMD4;O35604;Q8BLK0	Q3U2B2;Q7TMD4;O35604;Q8BLK0	Niemann-Pick C1 protein	Npc1
0.917928	0.378845	-0.0504668	0.355239		8	5	5	34	26.3	26.3	29.774	0	19.943	615370000	283520000	331850000	0.862428	0.400386	Q545Q8;O35621;Q91W01;Q9D6D9	Q545Q8;O35621;Q91W01;Q9D6D9	Phosphomannomutase;Phosphomannomutase 1	Pmm1
-0.88454	-0.53755	-0.193961	-0.312433		12	7	7	17	12	12	101.19	0	35.281	1118700000	576490000	542160000	1.29827	-0.482121	Q5SVG5;Q5SVG4;Q3TVN4;O35643;Q8CC13;Q3U1K9;Q6NXY3	Q5SVG5;Q5SVG4;Q3TVN4;O35643;Q8CC13;Q3U1K9	AP complex subunit beta;AP-1 complex subunit beta-1	Ap1b1
-0.0492628	-0.336209	0.136442	-0.0236102		5	5	5	40.1	40.1	40.1	19.447	0	13.068	458960000	264800000	194160000	0.269145	-0.06816	Q9D046;Q545L8;O35648;Q9CYN1	Q9D046;Q545L8;O35648;Q9CYN1	Centrin-3	Cetn3
-0.0370586	-0.257097	0.0279397	0.159154		13	13	13	43.3	43.3	43.3	51.354	0	202.27	5559600000	2531000000	3028500000	0.10883	-0.0267654	O35654;A8Y5G7	O35654;A8Y5G7	DNA polymerase delta subunit 2	Pold2
NA	-0.943361	0.638905	-1.20958		1	1	1	2.4	2.4	2.4	44.591	0.0074722	1.917	119230000	59080000	60152000	0.324266	-0.504678	Q3UL64;O35657	Q3UL64;O35657	Sialidase-1	Neu1
0.0615688	-0.427091	NA	0.0124609		6	6	6	16.7	16.7	16.7	70.115	0	9.687	152540000	70268000	82273000	0.277527	-0.117687	O35668;G3UYE4;G3UXU7	O35668;G3UYE4	Huntingtin-associated protein 1	Hap1
-0.25991	-0.571129	1.23565	-0.0521377		22	22	22	51.8	51.8	51.8	38.358	0	323.31	16152000000	9258700000	6893200000	0.076428	0.0881193	O35685	O35685	Nuclear migration protein nudC	Nudc
-0.069891	-0.865437	1.97545	0.472569		9	2	2	25.2	11.5	11.5	31.621	0	107.82	223750000	162650000	61098000	0.242056	0.378174	O35690;Q8C741	O35690;Q8C741	Paired mesoderm homeobox protein 2B	Phox2b
-0.245626	-1.53383	-0.532666	0.280317		13	13	13	19	19	19	82.504	0	68.31	2170500000	1281900000	888610000	0.560976	-0.50795	Q3TUQ5;O35691;Q9CV89	Q3TUQ5;O35691;Q9CV89	Pinin	Pnn
-0.938348	-0.212601	2.49038	0.560898		4	4	4	11	11	11	66.113	0	11.094	350250000	246680000	103560000	0.247432	0.475081	Q8BRG4;O35709	Q8BRG4;O35709	Ectoderm-neural cortex protein 1	Enc1
-0.0878714	-0.235688	0.70941	0.252243		27	27	17	59	59	47.9	49.199	0	323.31	60552000000	34656000000	25896000000	0.298948	0.159524	Q811L7;Q8C2Q7;O35737;Q3TNG9;D3Z6Y3	Q811L7;Q8C2Q7;O35737	Heterogeneous nuclear ribonucleoprotein H;Heterogeneous nuclear ribonucleoprotein H, N-terminally processed	Hnrnph1
0.0464211	0.184344	-0.838589	-0.23352		11	11	1	33.7	33.7	2.4	56.784	0	323.31	5694300000	2593000000	3101300000	0.374674	-0.210336	O35841	O35841	Apoptosis inhibitor 5	Api5
-0.117412	-1.62287	2.45182	0.169436		9	9	9	18.9	18.9	18.9	50.888	0	100.11	746350000	478820000	267530000	0.0912848	0.220245	Q8R3X4;O35857;F7C189;A2VCP9	Q8R3X4;O35857	Mitochondrial import inner membrane translocase subunit TIM44	Timm44
-0.53778	-1.73365	1.34194	-0.718877		6	6	6	22.2	22.2	22.2	37.548	0	60.4	2074200000	1211800000	862410000	0.247071	-0.412092	O35864;A0A087WQA8;Q3V0K7;A0A087WQ60	O35864	COP9 signalosome complex subunit 5	Cops5
-0.119855	-0.861972	1.45644	0.52166		14	14	4	47.9	47.9	9.8	37.063	0	147.26	4477600000	3279900000	1197600000	0.188808	0.249069	Q3TUF3;O35887;Q3UG11;Q3TQD1;G3UWV3;G3UY49;G3UWR0	Q3TUF3;O35887;Q3UG11;Q3TQD1;G3UWV3;G3UY49;G3UWR0	Calumenin	Calu
-0.336756	0.0942361	0.0853284	0.536126		2	2	2	50	50	50	8.743	0	6.2207	1049400000	563690000	485720000	0.199382	0.0947338	Q9EP83;Q3U9X2;Q9ES84;O35901;O35900	Q9EP83;Q3U9X2;Q9ES84;O35901;O35900	U6 snRNA-associated Sm-like protein LSm2	Lsm2
NA	0.105812	3.33595	0.575443		3	3	3	17.6	17.6	17.6	29.081	0	15.02	361330000	164780000	196550000	0.501416	1.33907	Q3UNP9;O35955;Q920I3;Q4FJX8	Q3UNP9;O35955;Q920I3;Q4FJX8	Proteasome subunit beta type;Proteasome subunit beta type-10	Psmb10
-0.0832483	NA	1.0873	0.399369		3	3	3	21.6	21.6	21.6	26.336	0	11.601	757480000	400190000	357280000	0.519583	0.467808	O35969	O35969	Guanidinoacetate N-methyltransferase	Gamt
-0.0365703	1.58491	0.0359638	0.197087		5	5	5	49.3	49.3	49.3	17.121	0	36.951	1851300000	907020000	944230000	0.482827	0.445349	O35972;Q8CHW3	O35972;Q8CHW3	39S ribosomal protein L23, mitochondrial	Mrpl23
NA	3.13649	2.4765	0.974064		5	5	5	11.3	11.3	11.3	88.062	0	162.48	1319200000	531640000	787570000	1.12243	2.19568	O54692	O54692	Centromere/kinetochore protein zw10 homolog	Zw10
0.0786098	0.548535	0.847336	-0.248413		9	9	9	31.3	31.3	31.3	48.985	0	323.31	5764400000	2861700000	2902700000	0.527256	0.306517	Q3UG68;Q3UC51;O54734	Q3UG68;Q3UC51;O54734	Dolichyl-diphosphooligosaccharide--protein glycosyltransferase 48 kDa subunit	Ddost
-0.927112	1.58164	NA	0.0438243		5	5	5	9.5	9.5	9.5	82.595	0	11.273	151070000	85893000	65180000	0.107828	0.232784	O88325;O54752	O88325;O54752		Naglu
-0.241015	-0.894027	0.570722	0.278164		12	12	12	16	16	16	135.08	0	44.705	942330000	561680000	380650000	0.0766637	-0.0715391	O54774;Q3U237;Q3UR54;Q8CGH7;Q05CQ3;Q3U1P6	O54774;Q3U237;Q3UR54;Q8CGH7;Q05CQ3	AP-3 complex subunit delta-1	Ap3d1
NA	-1.43925	0.315432	0.254651		4	3	3	5.7	4	4	76.756	0	6.7146	148380000	81679000	66699000	0.177573	-0.289721	O54781;Q8C9R8;Q8CBI1;Q3UF35;Q684J2;Q0VAW8;Q9Z0G2	O54781;Q8C9R8;Q8CBI1	SRSF protein kinase 2;SRSF protein kinase 2 N-terminal;SRSF protein kinase 2 C-terminal	Srpk2
NA	-0.733747	1.97772	0.317121		4	4	4	3.7	3.7	3.7	115.55	0	6.8614	153150000	94265000	58881000	0.238463	0.520366	Q3TND6;O54782;F6TMZ3	Q3TND6;O54782;F6TMZ3	Alpha-mannosidase;Epididymis-specific alpha-mannosidase	Man2b2
-1.32699	-1.2107	0.937464	0.147953		5	5	5	25.3	25.3	25.3	29.152	0	171.58	370480000	182520000	187970000	0.25586	-0.363066	Q8CA98;Q8C535;O54786	Q8CA98;Q8C535;O54786	DNA fragmentation factor subunit alpha	Dffa
-0.629769	-0.665615	0.737639	0.433448		6	6	6	17	17	17	49.783	0	185.03	504950000	285170000	219770000	0.0283038	-0.0310742	O54825;Q543N4	O54825;Q543N4	Bystin	Bysl
-0.29297	-3.07133	3.41519	2.50136		4	4	4	29.2	29.2	29.2	18.204	0	128.99	429710000	289390000	140320000	0.159321	0.638063	Q8CDH5;Q8BPF9;Q545V8;O54833;Q8CEL6	Q8CDH5;Q8BPF9;Q545V8;O54833;Q8CEL6	Casein kinase II subunit alpha	Csnk2a2
0.130404	0.226878	1.66942	-0.20964		5	5	5	39	39	39	23.01	0	39.519	564210000	265230000	298980000	0.450482	0.454265	Q544R9;O54879;A2AP78	Q544R9;O54879;A2AP78	High mobility group protein B3	Hmgb3
-0.457455	-1.78747	2.01136	-0.234992		8	8	8	13	13	13	86.738	0	131.57	834600000	519740000	314860000	0.0500014	-0.11714	O54890;A0A0F7DDK0;Q6QHD5	O54890;A0A0F7DDK0	Integrin beta-3	Itgb3
0.0877344	-0.350449	0.231549	0.205647		3	3	3	18.8	18.8	18.8	29.297	0	90.683	2447900000	1353100000	1094800000	0.114709	0.0436202	O54908;Q9QYZ8	O54908	Dickkopf-related protein 1	Dkk1
1.46116	-0.219606	0.300377	-0.0803848		8	8	8	18.6	18.6	18.6	86.518	0	323.31	2756500000	1312900000	1443700000	0.388528	0.365387	O54916;D3Z2E3;F6R6F1;E9Q632;F6YT69;D6RIN6;F7AB82	O54916;D3Z2E3;F6R6F1;E9Q632	RalBP1-associated Eps domain-containing protein 1	Reps1
-0.735211	-0.0771171	0.808488	0.232227		10	10	10	25.8	25.8	25.8	46.638	0	77.8	2873700000	1639400000	1234300000	0.0602856	0.0570965	O54941;C0IMX3;C0IMX0;C0IMW9;C0IMX1	O54941	SWI/SNF-related matrix-associated actin-dependent regulator of chromatin subfamily E member 1	Smarce1
-0.361509	-0.387619	0.856267	0.432046		11	11	11	85.4	85.4	85.4	10.102	0	186.47	5660800000	3100500000	2560300000	0.161186	0.134796	O54962	O54962	Barrier-to-autointegration factor;Barrier-to-autointegration factor, N-terminally processed	Banf1
-0.0432593	-0.16707	-0.113034	0.192282		11	11	11	37.9	37.9	37.9	38.822	0	159.43	3968600000	1998800000	1969800000	0.150712	-0.03277	O54984;Q8VEI6;Q8C1Q1	O54984;Q8VEI6;Q8C1Q1	ATPase Asna1	Asna1
-1.65077	-0.0810032	0.10715	0.601606		8	8	8	46.3	46.3	46.3	19.746	0	139.92	3183700000	1792700000	1391000000	0.196776	-0.255754	Q3TFP8;Q3TXU8;Q3TH84;O55022	Q3TFP8;Q3TXU8;Q3TH84;O55022	Membrane-associated progesterone receptor component 1	Pgrmc1
-0.227236	-0.408225	0.486105	0.178388		16	16	16	25	25	25	102.45	0	97.3	2153000000	1144600000	1008400000	0.0116635	0.00725798	O55029	O55029	Coatomer subunit beta	Copb2
0.00662125	-1.63263	2.33235	0.656626		4	4	4	17.4	17.4	17.4	42.879	0	23.067	359940000	251180000	108760000	0.151358	0.340743	O55033;Q8BQ28	O55033;Q8BQ28	Cytoplasmic protein NCK2	Nck2
-0.127085	-0.898592	0.765082	-0.0462816		9	9	9	35.2	35.2	35.2	36.276	0	218.28	3700900000	2075000000	1625900000	0.0777951	-0.0767191	O55091	O55091	Protein IMPACT	Impact
0.0928839	-0.0976717	1.68789	0.645683		9	9	9	21.3	21.3	21.3	85.965	0	135.29	1215300000	687780000	527480000	0.615591	0.582197	O55106;F8WH41;Q3UWX9;Q8BKL4;F6Z700	O55106;F8WH41;Q3UWX9	Striatin	Strn
0.426426	0.359409	-0.217231	0.272942		10	10	10	47.9	47.9	47.9	33.363	0	113.89	4180900000	2074400000	2106600000	0.610604	0.210386	Q5SVF7;O55125;Q3UGS1;Q5SVG6	Q5SVF7;O55125;Q3UGS1	Protein NipSnap homolog 1	Nipsnap1
0.0387171	0.137372	-0.0238941	0.344282		7	7	7	50.2	50.2	50.2	26.511	0	323.31	8611700000	4238800000	4372900000	0.65567	0.124119	Q545K4;Q3UA13;Q3U818;O55135;Q9R071;Q3UBJ6;Q3U740;A6PWZ2;D6RG53;D6RJJ3;B1AZQ4	Q545K4;Q3UA13;Q3U818;O55135;Q9R071;Q3UBJ6;Q3U740	Eukaryotic translation initiation factor 6	Eif6
-0.727141	0.153416	2.62941	-0.204016		9	9	9	38.2	38.2	38.2	12.563	0	113.12	10756000000	5290800000	5465400000	0.237987	0.462918	Q8BQV7;Q6ZWX1;O55142;Q9DC85	Q8BQV7;Q6ZWX1;O55142;Q9DC85	60S ribosomal protein L35a	Rpl35a
-0.173515	-0.638613	0.854518	1.29103		20	20	20	24.2	24.2	24.2	120.66	0	153.4	2097800000	1286200000	811610000	0.292999	0.333354	O55201	O55201	Transcription elongation factor SPT5	Supt5h
-0.292405	0.567643	-0.201759	-0.0234682		11	11	11	33	33	33	51.373	0	323.31	7054500000	3514200000	3540200000	0.0211369	0.0125027	O55222;D3YZA5;F6Q5Z1	O55222	Integrin-linked protein kinase	Ilk
0.17031	-0.444164	0.0664123	0.704912		4	4	4	23.1	23.1	23.1	45.126	0	66.755	3843500000	1519800000	2323700000	0.197875	0.124367	Q54AG5;O55229;F6SKI6;F6RRT7;Q6NVC1	Q54AG5;O55229	Choline/ethanolamine kinase	Chkb
-0.709481	0.245496	1.4566	0.332353		11	11	11	60.2	60.2	60.2	28.532	0	127.09	3404800000	1999100000	1405700000	0.293232	0.331243	O55234;Q8BTY5	O55234	Proteasome subunit beta type-5	Psmb5
-5.13112	0.447738	0.559537	0.393406		7	7	7	18.5	18.5	18.5	55.183	0	10.584	745970000	415170000	330800000	0.257319	-0.932611	Q3TUK6;Q9DCC1;Q3UA94;O55236;Q3UCK1	Q3TUK6;Q9DCC1;Q3UA94;O55236;Q3UCK1	mRNA-capping enzyme;Polynucleotide 5-triphosphatase;mRNA guanylyltransferase	Rngtt
0.169797	-0.621045	0.282491	-0.77543		5	5	5	21.4	21.4	21.4	39.384	0	16.358	613550000	310560000	302990000	0.350809	-0.236047	O70126	O70126	Aurora kinase B	Aurkb
-0.36277	NA	1.30832	1.69708		2	2	1	4.7	4.7	2.2	46.09	0.00060338	3.1949	227760000	129930000	97828000	0.525812	0.880877	Q9CZS7;Q544E3;O70172	Q9CZS7;Q544E3;O70172	Phosphatidylinositol 5-phosphate 4-kinase type-2 alpha	Pip4k2a
0.108491	0.449429	-1.04705	-0.229711		24	24	24	60.8	60.8	60.8	63.988	0	323.31	24648000000	11833000000	12815000000	0.211634	-0.17971	O70194	O70194	Eukaryotic translation initiation factor 3 subunit D	Eif3d
-0.318812	-2.80702	1.93165	0.390472		10	10	10	54.7	54.7	54.7	34.299	0	86.997	691680000	461960000	229720000	0.0696654	-0.200929	O70209	O70209	PDZ and LIM domain protein 3	Pdlim3
-0.173466	-0.208261	-0.528871	0.850975		6	6	6	35.1	35.1	35.1	24.693	0	200.65	33806000000	19241000000	14566000000	0.0161774	-0.0149058	O70251;A0A087WS46;G3UX43;G3UZ47	O70251;A0A087WS46	Elongation factor 1-beta	Eef1b;Eef1b2
-0.00135681	-0.474913	0.711582	0.45801		9	9	9	46.7	46.7	46.7	35.738	0	49.249	1802500000	1089900000	712590000	0.255691	0.17333	Q544R7;Q3U6W4;O70252;D3YX62;D3Z4A2	Q544R7;Q3U6W4;O70252;D3YX62	Heme oxygenase 2	Hmox2
0.0721745	NA	-0.424922	-0.516721		1	1	1	2.5	2.5	2.5	52.689	0	33.841	277780000	125450000	152330000	0.595214	-0.289823	Q3UQ85;Q3UFM6;O70279	Q3UQ85;Q3UFM6;O70279	Protein DGCR14	Dgcr14
-1.28888	0.0173518	0.101165	0.0355495		10	10	8	26	26	22.2	56.888	0	55.976	1779700000	896650000	883080000	0.337309	-0.283702	Q3UJC3;O70310	Q3UJC3;O70310	Glycylpeptide N-tetradecanoyltransferase;Glycylpeptide N-tetradecanoyltransferase 1	Nmt1
-0.195253	0.095587	0.487561	-0.0316775		6	6	6	44.6	44.6	44.6	17.937	0	72.361	5349500000	2690300000	2659200000	0.23365	0.0890544	S4R1E5;Q3TI34;Q5XJZ8;Q76LV0;O70325;Q91XR9;Q8K4U7;Q3TIF2	S4R1E5;Q3TI34;Q5XJZ8;Q76LV0;O70325;Q91XR9;Q8K4U7;Q3TIF2	Glutathione peroxidase;Phospholipid hydroperoxide glutathione peroxidase, mitochondrial;Phospholipid hydroperoxide glutathione peroxidase, nuclear	Gpx4;PHGPx
-1.07884	0.238175	0.536838	-3.83532		14	14	14	47.1	47.1	47.1	28.49	0	298.51	10870000000	5150100000	5719500000	0.425099	-1.03479	Q9DCD8;Q58EV4;O70435;Q3TEL1;E0CX62;F7BWF9;E0CZ34;F8WH02;E0CYL6	Q9DCD8;Q58EV4;O70435;Q3TEL1;E0CX62	Proteasome subunit alpha type;Proteasome subunit alpha type-3	Psma3
NA	-0.586384	0.308859	0.486691		4	4	4	3.6	3.6	3.6	204.65	0	14.513	342030000	172830000	169200000	0.0689829	0.069722	O70472;A4VCH7;A0A087WRG7;A0A087WQG5	O70472;A4VCH7	Transmembrane protein 131	Tmem131
-0.123465	-0.67413	0.962435	-0.11929		4	4	4	46.8	46.8	46.8	16.358	0	216	1439200000	764670000	674520000	0.010736	0.0113875	Q8BSN6;O70480;A0A0A6YY66	Q8BSN6;O70480;A0A0A6YY66	Vesicle-associated membrane protein 4	Vamp4
-0.545592	2.8157	NA	0.494637		9	9	9	35.9	35.9	35.9	34.741	0	45.478	859440000	404590000	454840000	0.345298	0.921581	Q0VGQ1;O70503;Q8BPF1;Q9CSR6	Q0VGQ1;O70503	Very-long-chain 3-oxoacyl-CoA reductase	Hsd17b12
-0.114082	-0.000707108	0.687358	-0.748719		5	5	4	16.8	16.8	14.2	52.11	0	14.166	485440000	243600000	241840000	0.0503702	-0.0440375	Q3US65;Q3UB06;O70551;F8WGJ7;Q3URR1;Q3TTF9;Q3TTI6	Q3US65;Q3UB06;O70551	SRSF protein kinase 1	Srpk1
-0.157576	0.13606	-0.0795658	0.296155		8	8	8	43	43	43	16.301	0	323.31	46219000000	23119000000	23100000000	0.174668	0.0487683	O70569;P62264;Q3UJS5;D3YVF4;D3Z7I1	O70569;P62264;Q3UJS5;D3YVF4;D3Z7I1	40S ribosomal protein S14	rps14;Rps14
-0.199322	-0.541555	0.156611	-0.0832474		6	6	6	56.5	56.5	56.5	16.534	0	323.31	9526600000	4530200000	4996400000	0.476497	-0.166878	O70591;F8WJ30	O70591;F8WJ30	Prefoldin subunit 2	Pfdn2
-0.356365	1.6486	1.00384	-0.349478		5	5	5	20.7	20.7	20.7	32.921	0	72.703	1196700000	779200000	417480000	0.393544	0.486651	O88271	O88271	Craniofacial development protein 1	Cfdp1
-0.124912	0.456175	0.134572	0.649276		9	9	9	22.4	22.4	22.4	65.225	0	214.21	459390000	248420000	210980000	0.693989	0.278778	O88291;D3YXQ7	O88291	DBIRD complex subunit ZNF326	Znf326
-1.80854	0.145091	-2.81875	0.145909		30	30	30	60.5	60.5	60.5	63.42	0	323.31	18873000000	9577200000	9296200000	0.621989	-1.08407	Q3TE06;Q3TJY2;O88342;Q9DC08;Q9DBM8;Q3TNK2;Q3U136;Q80ZI9	Q3TE06;Q3TJY2;O88342;Q9DC08;Q9DBM8;Q3TNK2;Q3U136;Q80ZI9	WD repeat-containing protein 1	Wdr1
NA	0.754118	-0.744247	0.142337		4	2	2	8.7	5.8	5.8	70.35	0.00021753	4.4652	79680000	29093000	50588000	0.0372528	0.050736	O88428;Q9QYS0	O88428;Q9QYS0	Bifunctional 3-phosphoadenosine 5-phosphosulfate synthase 2;Sulfate adenylyltransferase;Adenylyl-sulfate kinase	Papss2
0.218843	NA	-0.0990932	0.343019		6	6	6	45.4	45.4	45.4	28.463	0	150.19	955880000	406090000	549790000	0.441292	0.154256	O88456;D3YW48	O88456;D3YW48	Calpain small subunit 1	Capns1
-3.40828	NA	1.25302	0.32867		12	12	12	15	15	15	101.67	0	39.376	883060000	583910000	299150000	0.148272	-0.608865	O88508;G3UXY2;Q3UWR0;G3UZK0;G3UZN5;G3UZH2;G3UX63;G3UX07;G3UZG8;Q541E5;Q3KR45;O88509	O88508;G3UXY2	DNA (cytosine-5)-methyltransferase 3A	Dnmt3a
-0.0697244	-0.139792	1.6152	-0.305329		5	5	5	17.6	17.6	17.6	58.493	0	120.82	516350000	273410000	242950000	0.233775	0.275088	Q8R378;O88520	Q8R378;O88520	Leucine-rich repeat protein SHOC-2	Shoc2
0.115699	0.383608	-0.0458623	0.731589		7	7	7	27.2	27.2	27.2	47.832	0	86.712	2945800000	1351300000	1594400000	0.745351	0.296258	Q3UQL2;O88543;Q3TEA5;Q8BX58;F6YCA7;D3Z036	Q3UQL2;O88543;Q3TEA5	COP9 signalosome complex subunit 3	Cops3
-0.0427391	1.214	0.58929	0.00336538		17	17	17	55.7	55.7	55.7	46.285	0	323.31	2191000000	1034100000	1156900000	0.634598	0.440979	Q3TIJ1;Q14AI7;O88544;F6QTS1;D3YV99;D3Z1R9;D6RG47	Q3TIJ1;Q14AI7;O88544;F6QTS1;D3YV99	COP9 signalosome complex subunit 4	Cops4
0.725785	NA	0.00686912	-0.131721		2	2	2	4.5	4.5	4.5	63.396	0	8.109	123820000	58735000	65082000	0.275993	0.200311	O88554	O88554	Poly [ADP-ribose] polymerase 2	Parp2
-0.148225	0.290188	-0.0588014	-0.12499		26	26	26	56.1	56.1	56.1	37.402	0	323.31	139090000000	66133000000	72959000000	0.0339494	-0.0104569	O88569;B7ZP22	O88569;B7ZP22	Heterogeneous nuclear ribonucleoproteins A2/B1	Hnrnpa2b1
-0.0891446	-0.105628	2.71038	NA		5	5	5	24.5	24.5	24.5	29.486	0	7.8321	350780000	190050000	160730000	0.332702	0.838535	O88587;D3Z227	O88587	Catechol O-methyltransferase	Comt
-0.0772693	-0.00752163	0.771249	-0.117695		3	3	3	44.4	44.4	44.4	13.553	0	51.442	1994000000	1113800000	880140000	0.260815	0.142191	Q542I7;Q3TX23;O88653;A0A0G2JGQ3	Q542I7;Q3TX23;O88653	Ragulator complex protein LAMTOR3	Lamtor3
-0.0245459	-1.12891	0.420646	0.0209404		6	6	6	20.7	20.7	20.7	73.999	0	216.75	643210000	411820000	231390000	0.201004	-0.177968	O88665;Q3TUN9	O88665	Bromodomain-containing protein 7	Brd7
0.32262	NA	1.82536	0.685014		2	2	2	13.4	13.4	13.4	33.221	0	5.9777	80585000	43931000	36654000	0.76365	0.944332	Q6PGA2;O88667	Q6PGA2;O88667	GTP-binding protein RAD	Rrad
0.192825	-0.743521	0.162121	-0.0761486		3	3	3	24.9	24.9	24.9	20.503	0	39.443	2936700000	1764500000	1172300000	0.200385	-0.116181	Q8CF81;Q3UGW4;O88696	Q8CF81;Q3UGW4;O88696	ATP-dependent Clp protease proteolytic subunit;ATP-dependent Clp protease proteolytic subunit, mitochondrial	Clpp
0.166458	-0.00514517	0.389659	-0.263395		12	12	7	42	42	32	47.744	0	184.14	3767900000	2051400000	1716500000	0.195033	0.0718943	O88712	O88712	C-terminal-binding protein 1	Ctbp1
NA	-0.140142	-0.531768	-0.323197		1	1	1	4.1	4.1	4.1	40.014	0	4.6677	287440000	133570000	153860000	1.00304	-0.331702	Q8C5N9;O88736	Q8C5N9;O88736	3-keto-steroid reductase	Hsd17b7
0.123931	0.250355	0.450222	-0.0873271		19	19	18	6.2	6.2	6	532.16	0	237.98	8858300000	4138700000	4719500000	0.69766	0.184295	O88738;S4R1L5;S4R2P8;S4R268;Q3UYZ6;J3QP64;S4R1S3;S4R1R8;REV__Q5NCS9;REV__S4R268	O88738;S4R1L5;S4R2P8	Baculoviral IAP repeat-containing protein 6	Birc6
-0.454901	-0.41179	-0.308011	-0.007913		9	9	9	40.4	40.4	40.4	54.325	0	191.28	937230000	451490000	485730000	1.2163	-0.295654	Q561M4;Q3UDC3;O88746	Q561M4;Q3UDC3;O88746	Target of Myb protein 1	Tom1
-0.454723	1.68849	NA	1.33635		4	4	4	22.4	22.4	22.4	29.503	0	6.1901	212450000	134880000	77572000	0.487089	0.856708	Q6P6M0;O88796;Q3TF81;Q8K238	Q6P6M0;O88796;Q3TF81;Q8K238	Ribonuclease P protein subunit p30	Rpp30
0.191689	-0.0742284	2.17893	-0.182057		13	13	12	35.4	35.4	33.1	74.096	0	323.31	6464900000	3280900000	3184000000	0.38545	0.528583	O88935;W8QPF2	O88935	Synapsin-1	Syn1
0.263395	-1.00069	1.63496	0.692432		6	6	6	48.7	48.7	48.7	21.447	0	81.022	1372100000	896790000	475260000	0.283996	0.397523	Q3TTY6;Q3UX93;O88952;Q3TS99;Q8JZS0	Q3TTY6;Q3UX93;O88952;Q3TS99	Protein lin-7 homolog C	Lin7c
-0.401406	-0.0196237	0.471709	0.0531195		9	9	9	18.6	18.6	18.6	80.027	0	79.149	1847300000	903110000	944210000	0.048721	0.0259496	O88967	O88967	ATP-dependent zinc metalloprotease YME1L1	Yme1l1
0.412511	0.7876	-1.07149	0.382401		10	10	10	38.7	38.7	38.7	44.93	0	276.98	2711400000	1184100000	1527300000	0.110213	0.127756	O88986;Q9CZ08;E9PWY6	O88986;Q9CZ08;E9PWY6	2-amino-3-ketobutyrate coenzyme A ligase, mitochondrial	Gcat
NA	-1.29428	-0.15082	0.0241791		3	3	3	2.8	2.8	2.8	152.4	0	20.889	1438800000	725290000	713500000	0.431181	-0.47364	O89001	O89001	Carboxypeptidase D	Cpd
-0.32563	-0.0746993	0.576648	NA		3	3	3	8.5	8.5	8.5	61.281	0	9.1892	424510000	233920000	190590000	0.0719881	0.0587729	Q3U2Z6;Q3TDY6;O89023;Q8BNF3	Q3U2Z6;Q3TDY6;O89023;Q8BNF3	Tripeptidyl-peptidase 1	Tpp1
-0.669166	NA	0.474673	0.31651		3	3	3	5.6	5.6	5.6	84.877	0.00021368	4.1032	78919000	41952000	36968000	0.0362645	0.0406722	O89050;F6UW85;Q3UWT3	O89050	Muskelin	Mkln1
1.11363	-0.818936	0.232532	-0.00446547		7	7	7	18.9	18.9	18.9	50.959	0	59.786	1015600000	620480000	395140000	0.116926	0.130691	Q3U232;Q3U1N0;O89053;Q3T9L1;Q3U9K3;G3UYK8;G3UX53;D3YXM2;D3YW57	Q3U232;Q3U1N0;O89053;Q3T9L1;Q3U9K3	Coronin;Coronin-1A	Coro1a
-0.161379	NA	-0.446574	0.178453		7	7	7	34.1	34.1	34.1	34.567	0	216.5	2243900000	1061100000	1182800000	0.291445	-0.143167	O89079;D3Z315;Q9D1J2;E9Q6I5;F6YFR7;F6XIG5	O89079;D3Z315;Q9D1J2	Coatomer subunit epsilon	Cope
-0.020121	0.429428	-0.212258	-0.0140695		8	8	8	51	51	51	16.604	0	323.31	74094000000	35889000000	38205000000	0.119976	0.045745	Q545K5;Q8BG13;O89086;S4R2M6;Q5RJV3	Q545K5;Q8BG13;O89086;S4R2M6;Q5RJV3	RNA-binding protein 3	Rbm3
-0.213939	-1.369	0.75217	0.326588		11	11	11	65.2	65.2	65.2	21.606	0	68.115	1911100000	1121300000	789860000	0.0961147	-0.126045	Q544T5;P00375	Q544T5;P00375	Dihydrofolate reductase	Dhfr
-0.301888	-0.820234	2.11466	0.0786398		6	6	6	35.3	35.3	35.3	24.544	0	21.98	2066400000	1122200000	944290000	0.151879	0.267794	Q99KF5;P00493	Q99KF5;P00493	Hypoxanthine-guanine phosphoribosyltransferase	Hprt;Hprt1
-1.32996	0.311736	-0.000721131	0.31328		15	3	3	61	27.2	27.2	15.328	0	323.31	25731000000	14279000000	11452000000	0.165662	-0.176416	P84244;P02301;E0CZ27	P84244;P02301;E0CZ27	Histone H3.3;Histone H3.3C;Histone H3	H3f3a;H3f3c
0.192447	0.376179	-0.201759	-0.0912598		5	5	5	3.7	3.7	3.7	160.68	0	60.529	1223100000	531830000	691230000	0.195595	0.0689017	P02463;P70165;Q61436;Q3TP61;Q80V57;Q8BNS7;F7CK55;Q9ESQ2;Q63ZW6	P02463	Collagen alpha-1(IV) chain;Arresten	Col4a1
-0.19024	-1.37441	1.52737	0.120341		9	9	9	25.9	25.9	25.9	39.991	0	74.981	1450800000	866710000	584070000	0.0112533	0.0207641	Q4FK28;Q4FJZ7;P03958	Q4FK28;Q4FJZ7;P03958	Adenosine deaminase	Ada
-0.315558	0.388686	-0.350045	-0.0629506		33	3	0	54	6.6	0	62.747	0	139.74	20582000000	8973800000	11608000000	0.185598	-0.084967	P03975	P03975	IgE-binding protein	Iap
-0.0815374	-0.654263	NA	0.248896		5	5	5	30.9	30.9	30.9	25.776	0	20.855	343010000	201740000	141270000	0.221047	-0.162301	P04184;Q9WUP9;Q9R296	P04184	Thymidine kinase, cytosolic	Tk1
0.0567222	-1.83882	1.5114	1.46355		6	4	4	19.7	9.7	9.7	40.57	0	33.18	702440000	454890000	247550000	0.136464	0.298213	P05132;J9JDU9	P05132;J9JDU9	cAMP-dependent protein kinase catalytic subunit alpha	Prkaca
0.156785	NA	-0.106348	0.0140917		14	14	14	41.4	41.4	41.4	46.247	0	134.17	7218800000	3704300000	3514500000	0.0948021	0.0215094	P05201;F7ALS6	P05201	Aspartate aminotransferase, cytoplasmic	Got1
-0.101614	-0.466257	0.110012	0.0828509		33	33	33	69.1	69.1	69.1	47.411	0	323.31	39197000000	20478000000	18719000000	0.274901	-0.0937519	P05202	P05202	Aspartate aminotransferase, mitochondrial	Got2
-0.0365111	-0.0675759	0.628809	0.0977952		37	4	0	69.8	10.2	0	50.151	0	231.2	14610000000	8861000000	5749000000	0.390444	0.155629	P05213;Q99KA2	P05213;Q99KA2	Tubulin alpha-1B chain	Tuba1b
-0.461303	-0.757843	-0.223423	0.334607		25	25	0	74.1	74.1	0	36.498	0	323.31	36803000000	25185000000	11619000000	0.498768	-0.27699	Q564E2;Q3TI99;P06151;G5E8N5;Q3UDU4;Q99K20;D3Z736;D3YZQ9;Q3UIC3;Q6NXW3;D3Z7F0;P16125;D3YVR7;D3YZE4;Q64483;Q548Z6;P00342	Q564E2;Q3TI99;P06151;G5E8N5;Q3UDU4;Q99K20;D3Z736;D3YZQ9;Q3UIC3	L-lactate dehydrogenase;L-lactate dehydrogenase A chain	Ldha
1.04432	-0.383492	0.215714	-0.0332292		23	23	23	51.3	51.3	51.3	62.766	0	323.31	23153000000	13060000000	10093000000	0.269536	0.210829	P06745;B2RXT5;B7ZWL9;F6SAC3;CON__Q3ZBD7	P06745;B2RXT5;B7ZWL9;F6SAC3	Glucose-6-phosphate isomerase	Gpi;Gpi1;Gm1840
0.0893625	0.318577	-0.0070519	0.169047		20	20	1	55.2	55.2	3.8	63.953	0	323.31	5045500000	2610000000	2435500000	0.884931	0.142484	P06801;Q3TQP6;Q3TQW1	P06801;Q3TQP6	NADP-dependent malic enzyme;Malic enzyme	Me1
0.0458623	-1.48552	-0.216238	0.771224		3	3	3	14.6	14.6	14.6	34.322	0	13.614	290790000	171740000	119050000	0.17375	-0.221167	Q5NCU4;Q5NCU5;P07214;Q3TXI6	Q5NCU4;Q5NCU5;P07214;Q3TXI6	SPARC	Sparc
-0.034116	0.306496	0.023387	0.610345		19	19	19	59.6	59.6	59.6	38.676	0	323.31	8426200000	4585200000	3841100000	0.650897	0.226528	Q542G9;P07356;Q3UCD3;Q9CZI7;B0V2N7;B0V2N8;Q99KH3;B0V2N5	Q542G9;P07356;Q3UCD3;Q9CZI7;B0V2N7;B0V2N8;Q99KH3;B0V2N5	Annexin;Annexin A2	Anxa2
-0.178355	-0.905872	0.296084	-0.52296		6	6	6	28	28	28	34.989	0	17.131	985310000	559900000	425410000	0.53793	-0.327776	Q9D0H1;Q8VDV6;Q544L2;P07607;Q8C2R3;Q8C2H6;A0A0G2JF31;A0A0G2JF03;A0A0G2JGG2;D6RCW9	Q9D0H1;Q8VDV6;Q544L2;P07607;Q8C2R3;Q8C2H6;A0A0G2JF31;A0A0G2JF03	Thymidylate synthase	Tyms
0.295018	0.464982	0.405968	0.107586	+	8	8	8	14.6	14.6	14.6	90.209	0	60.059	701110000	357670000	343440000	1.567	0.318388	P07742;Q05DU8;Q6NZB3	P07742;Q05DU8;Q6NZB3	Ribonucleoside-diphosphate reductase large subunit;Ribonucleoside-diphosphate reductase	Rrm1
-0.139999	-0.0259112	-3.93386	0.432377		48	32	32	64.3	50.8	50.8	84.787	0	323.31	86569000000	42358000000	44211000000	0.364275	-0.916847	Q80Y52;P07901;Q3TKA2;Q3UIF3;Q3TJU7;A0PJ91;Q3TKB9;Q3TKG0;Q8C5U3;Q8C2A9;B7ZC50;A2A6A2;B7ZC49	Q80Y52;P07901;Q3TKA2;Q3UIF3;Q3TJU7;A0PJ91;Q3TKB9;Q3TKG0;Q8C5U3	Heat shock protein HSP 90-alpha	Hsp90aa1
-0.116066	-0.0591191	1.1229	0.0573617		25	25	25	36.8	36.8	36.8	71.982	0	323.31	12637000000	7092100000	5545300000	0.343072	0.251269	P08003	P08003	Protein disulfide-isomerase A4	Pdia4
-0.162267	-0.0116607	1.12929	0.0162202		17	17	17	95.6	95.6	95.6	19.724	0	323.31	103110000000	52952000000	50162000000	0.3235	0.242896	P08030;Q61320	P08030	Adenine phosphoribosyltransferase	Aprt
-0.125604	-0.0669562	-0.372841	-0.0574155		49	47	47	61.7	60	60	92.489	0	323.31	103950000000	49945000000	54004000000	0.900185	-0.155704	Q91V38;Q3UBU0;Q3UAD6;P08113;Q3TUD6;Q8CCY5;F7C312;Q8C2R2;Q9CW12	Q91V38;Q3UBU0;Q3UAD6;P08113;Q3TUD6;Q8CCY5;F7C312	Endoplasmin	Hsp90b1
-0.5701	NA	1.57583	0.586298		3	3	3	35.1	35.1	35.1	11.213	0	7.3477	862550000	584720000	277830000	0.316703	0.530676	Q3UF30;Q3TC45;P08207	Q3UF30;Q3TC45;P08207	Protein S100-A10	S100a10
-0.494007	-0.977384	2.16482	0.266923		14	14	14	58.4	58.4	58.4	15.942	0	323.31	98206000000	68573000000	29633000000	0.124284	0.240088	P08228;Q8C355	P08228	Superoxide dismutase [Cu-Zn]	Sod1
-0.0656571	-0.224722	1.69479	0.556011		29	29	29	72.8	72.8	72.8	35.611	0	323.31	110640000000	67128000000	43513000000	0.465605	0.490105	P08249;A0A0G2JF23;A0A0G2JGY4	P08249	Malate dehydrogenase, mitochondrial	Mdh2
-0.361213	0.0641931	0.460429	-0.00561566		8	7	6	29.3	26.2	22.8	40.489	0	95.259	2956200000	1653900000	1302300000	0.0809811	0.0394485	P08752;A0A0A6YWA9;B2RSH2;Q9JJ21;A2A610;A2AE31;Q8C040;Q9WUC0;Q8BHK8;A2AE32;Q9D7B3;B2RVZ3;A2AE33;P20612;Q3V3I2;P50149	P08752;A0A0A6YWA9	Guanine nucleotide-binding protein G(i) subunit alpha-2	Gnai2
0.0394191	0.249627	0.852928	-0.10044		17	17	17	28.3	28.3	28.3	88.231	0	323.31	7375300000	3772300000	3603000000	0.517781	0.260384	P09055	P09055	Integrin beta-1	Itgb1
-0.671577	-0.0764932	1.12683	0.370881		35	35	35	70.9	70.9	70.9	56.998	0	323.31	70808000000	37454000000	33354000000	0.183821	0.187411	Q3URP6;Q3TWE3;Q3THC3;Q3TF72;P09103;Q3UDR2;Q3TIM0;Q3UBY9;Q3UJA8;Q3UA23;Q3U738;Q3TGS0;Q3TT76;E9Q8G8;Q3TIQ5	Q3URP6;Q3TWE3;Q3THC3;Q3TF72;P09103;Q3UDR2;Q3TIM0;Q3UBY9;Q3UJA8;Q3UA23;Q3U738;Q3TGS0;Q3TT76	Protein disulfide-isomerase	P4hb
-0.316043	0.250477	-0.851359	-0.0434844		45	45	45	44	44	44	76.864	0	323.31	129320000000	67634000000	61683000000	0.419213	-0.240103	Q8CD23;Q3TL52;P09405;Q3TGR3;Q8CE30;Q3TT41;Q9CT46	Q8CD23;Q3TL52;P09405;Q3TGR3;Q8CE30;Q3TT41	Nucleolin	Ncl
0.0419438	-0.0386434	0.2712	0.138315		33	33	33	84.7	84.7	84.7	44.55	0	323.31	29985000000	16850000000	13135000000	0.658871	0.103204	P09411;S4R2M7;B0LAA9;P09041	P09411;S4R2M7	Phosphoglycerate kinase 1;Phosphoglycerate kinase	Pgk1
0.619648	0.597793	1.45672	0.240554		4	4	4	24.2	24.2	24.2	21.066	0	9.0201	441790000	313760000	128030000	1.17809	0.728679	P09528	P09528	Ferritin heavy chain;Ferritin heavy chain, N-terminally processed	Fth1
-0.189614	-0.0405562	0.484893	-0.0415233		6	6	6	36.9	36.9	36.9	24.603	0	61.566	3969800000	1986800000	1983000000	0.129177	0.0532998	Q4FJX9;Q3TJA2;P09671;Q3U8W4	Q4FJX9;Q3TJA2;P09671;Q3U8W4	Superoxide dismutase;Superoxide dismutase [Mn], mitochondrial	Sod2
0.510658	-1.13777	2.06564	NA		1	1	1	8.5	8.5	8.5	15.181	0	6.0183	327810000	164070000	163750000	0.18323	0.479508	Q3TM29;Q3TA91;Q4VAF7;P09926	Q3TM29;Q3TA91;Q4VAF7;P09926	Surfeit locus protein 2	Surf2
-0.689637	-0.161847	-0.317188	-0.00805654		6	6	6	56.1	56.1	56.1	13.974	0	165.68	1644900000	792160000	852710000	0.861421	-0.294182	P0C7N9;D3Z016	P0C7N9;D3Z016	Proteasome assembly chaperone 4	Psmg4
NA	-0.225953	0.192579	-0.297133		2	2	2	6.4	6.4	6.4	52.244	0	55.74	293850000	126310000	167540000	0.263039	-0.110169	P0CG14	P0CG14	Chromosome transmission fidelity protein 8 homolog isoform 2	Chtf8
-0.196839	-0.139013	1.10064	0.0328462		37	37	2	78.4	78.4	6.7	50.113	0	323.31	172340000000	104930000000	67409000000	0.252516	0.199408	Q58E64;Q3UA81;P10126;Q3UZQ3;D3YZ68;D3Z3I8;Q4FZE5	Q58E64;Q3UA81;P10126;Q3UZQ3;D3YZ68;D3Z3I8	Elongation factor 1-alpha;Elongation factor 1-alpha 1	Eef1a1
0.240375	-0.0573916	-0.914105	0.0398145		17	17	17	65.2	65.2	65.2	36.023	0	323.31	16552000000	6954700000	9597800000	0.262687	-0.172827	P10518;Q9DD05;Q8VCZ1;O89061	P10518;Q9DD05;Q8VCZ1	Delta-aminolevulinic acid dehydratase	Alad
0.567059	-0.449395	1.06549	0.526016		6	6	6	24.5	24.5	24.5	37.319	0	149.18	3300800000	2010600000	1290200000	0.568127	0.427293	Q3TVS6;P10605;Q3TC17;Q6LAF6	Q3TVS6;P10605;Q3TC17;Q6LAF6	Cathepsin B;Cathepsin B light chain;Cathepsin B heavy chain	Ctsb
-0.380859	1.28042	0.203834	NA		16	4	4	45.9	17	17	46.402	0	10.41	267400000	101440000	165950000	0.276892	0.367799	Q52KC1;P10630;Q8BTU6;E9Q561	Q52KC1;P10630;Q8BTU6;E9Q561	Eukaryotic initiation factor 4A-II;Eukaryotic initiation factor 4A-II, N-terminally processed	Eif4a2
-0.438268	0.209017	0.690009	0.0744107		9	9	9	73.3	73.3	73.3	11.675	0	130.37	10177000000	4919900000	5256900000	0.218564	0.133792	P10639	P10639	Thioredoxin	Txn
-0.121283	-0.670773	2.18167	0.207445		15	15	9	56	56	33	25.97	0	188.23	10747000000	6315100000	4432200000	0.247102	0.399265	P10649;A2AE89;F6WHQ7;Q6PJ91;Q7M0F3;D3YZ29;D3YVP6;E9QAC8;D3YVP5;Q80W21	P10649;A2AE89	Glutathione S-transferase Mu 1	Gstm1
-0.571815	-0.993925	0.356347	0.114722		13	13	13	48.5	48.5	48.5	33.88	0	45.288	4206600000	2480900000	1725700000	0.353842	-0.273668	Q3UWX7;P10711;E9PYD5;Q3UPE0	Q3UWX7;P10711;E9PYD5;Q3UPE0	Transcription elongation factor A protein 1	Tcea1
-0.128424	-0.231972	NA	-1.07683		4	4	4	23.4	23.4	23.4	23.764	0	9.9205	341880000	171260000	170620000	0.598997	-0.479077	Q3U1N3;P10833	Q3U1N3;P10833	Ras-related protein R-Ras	Rras
0.0554733	0.56306	-1.58621	0.266802		17	17	7	35.4	35.4	13.9	58.336	0	323.31	24827000000	12714000000	12113000000	0.130667	-0.175219	P10852;Q3TN39;Q8BTJ9;Q60849;Q3TIP1	P10852;Q3TN39;Q8BTJ9;Q60849	4F2 cell-surface antigen heavy chain	Slc3a2
-0.319406	-1.24486	-2.13606	0.910936		6	6	6	18.4	18.4	18.4	19.253	0	323.31	2134000000	1258900000	875110000	0.439921	-0.697346	Q8C1Y3;Q3U4Y0;P10922	Q8C1Y3;Q3U4Y0;P10922	Histone H1.0;Histone H1.0, N-terminally processed	H1f0
-0.383849	0.643394	0.338524	0.0224051		7	7	7	48.8	48.8	48.8	14.427	0	323.31	4684700000	2614300000	2070500000	0.274613	0.155119	P11031	P11031	Activated RNA polymerase II transcriptional coactivator p15	Sub1
NA	-0.817765	-0.159371	-0.215368		2	2	2	12.3	12.3	12.3	45.099	0	7.3863	428600000	244700000	183900000	0.699131	-0.397501	Q3THV8;P11157	Q3THV8;P11157	Ribonucleoside-diphosphate reductase subunit M2	Rrm2
-0.253481	0.147437	-0.0792927	0.682395		4	4	4	10.6	10.6	10.6	63.096	0	80.56	350850000	176840000	174020000	0.233353	0.124265	P11214	P11214	Tissue-type plasminogen activator;Tissue-type plasminogen activator chain A;Tissue-type plasminogen activator chain B	Plat
-0.423565	0.944409	0.468831	0.196591		4	4	4	33.3	33.3	33.3	22.329	0	161.07	984190000	518780000	465410000	0.425681	0.296566	P11352;A0A0A6YY34;A0A0A6YVV2	P11352;A0A0A6YY34;A0A0A6YVV2	Glutathione peroxidase 1;Glutathione peroxidase	Gpx1
-0.738409	-1.02568	1.524	0.622554		4	4	4	10.3	10.3	10.3	43.879	0	16.583	196530000	120560000	75976000	0.0541147	0.0956177	Q8VH34;Q3TX84;Q3TA96;Q9DC13;P11438;Q922T9	Q8VH34;Q3TX84;Q3TA96;Q9DC13;P11438;Q922T9	Lysosome-associated membrane glycoprotein 1	Lamp1
-0.20405	-0.836038	0.726401	0.286445		11	11	9	49.2	49.2	42.8	34.106	0	209.96	7190600000	4304700000	2885900000	0.00653044	-0.00681056	P11440;Q99JW7;Q8R4A4;D3Z2T9	P11440;Q99JW7;Q8R4A4;D3Z2T9	Cyclin-dependent kinase 1	Cdk1
0.0486547	-0.565332	-0.457647	0.257252		76	76	58	76.2	76.2	68.2	83.28	0	323.31	359420000000	174530000000	184890000000	0.365137	-0.179268	Q71LX8;P11499;Q811H6;Q80YC2;E9Q3D6;E9Q0C3;E9PX27;D3Z1R1;Q922F6	Q71LX8;P11499;Q811H6;Q80YC2	Heat shock protein HSP 90-beta	Hsp90ab1
0.013498	1.06495	-0.5614	-0.204016		4	4	4	24.9	24.9	24.9	40.32	0	24.741	865730000	406580000	459150000	0.0771458	0.0782587	P11930	P11930	Nucleoside diphosphate-linked moiety X motif 19, mitochondrial	Nudt19
-0.0350469	-0.552812	-0.115699	0.0968538		31	31	31	63.1	63.1	63.1	60.448	0	323.31	27816000000	15234000000	12582000000	0.443698	-0.151676	P11983;W0TYI4;Q6LBL9;Q9QZ34;Q62289;Q9QZ36;Q9QZ35;Q62290;Q9QZ33;F2Z483;Q62291	P11983	T-complex protein 1 subunit alpha	Tcp1
-0.0709968	-0.35655	2.57846	0.649254		8	8	8	18.2	18.2	18.2	65.951	0	62.935	1021000000	527820000	493190000	0.43504	0.700041	Q3TVS1;Q3TWF3;Q53ZT3;P12023;Q6GR78;Q3TXI9;Q8BPC7	Q3TVS1;Q3TWF3;Q53ZT3;P12023;Q6GR78;Q3TXI9	Amyloid beta A4 protein;N-APP;Soluble APP-alpha;Soluble APP-beta;C99;Beta-amyloid protein 42;Beta-amyloid protein 40;C83;P3(42);P3(40);C80;Gamma-secretase C-terminal fragment 59;Gamma-secretase C-terminal fragment 57;Gamma-secretase C-terminal fragment 50;C31	App
0.0625362	-0.165839	-0.538637	-0.561595		22	18	17	34.1	29.2	26.8	85.359	0	323.31	31220000000	14617000000	16604000000	0.851024	-0.300884	P12382;Q8CD98	P12382;Q8CD98	ATP-dependent 6-phosphofructokinase, liver type	Pfkl
0.465818	0.502636	2.15611	NA		6	6	6	28.8	28.8	28.8	16.101	0	62.287	2120500000	1093700000	1026900000	0.693296	1.04152	P12787	P12787	Cytochrome c oxidase subunit 5A, mitochondrial	Cox5a
-0.14221	-0.256356	-1.62859	-0.243182		7	7	7	53.9	53.9	53.9	21.867	0	30.262	2814100000	1249200000	1564800000	0.682447	-0.567584	P12815;Q8C5M4;Q3UGE5	P12815;Q8C5M4;Q3UGE5	Programmed cell death protein 6	Pdcd6
-1.5547	1.12849	0.12477	0.444066		7	5	5	22.8	19.9	19.9	43.225	0	130.24	629780000	305200000	324580000	0.0204287	0.0356577	Q3TY04;P12849;Q921L9;D3Z0V6;D3YTM5;D3Z068;D3Z7E4;D3Z4A5;D3Z406;G1C1P2;G1C1N8	Q3TY04;P12849;Q921L9;D3Z0V6;D3YTM5;D3Z068	cAMP-dependent protein kinase type I-beta regulatory subunit	Prkar1b
-1.1971	-0.580655	0.943555	0.0622036		21	21	21	59	59	59	30.024	0	323.31	17296000000	10837000000	6458800000	0.153825	-0.193	Q6P1A9;Q58ET1;Q80UT7;P12970;Q5EBG5;F6VBB8;Q8CDE3;V9GX35;F6SSI5	Q6P1A9;Q58ET1;Q80UT7;P12970;Q5EBG5	60S ribosomal protein L7a	Rpl7a
-0.249788	0.062398	-0.0680517	0.0942332		23	23	23	66.3	66.3	66.3	52.292	0	323.31	9928500000	5032100000	4896300000	0.192676	-0.0403021	Q544K9;P13439;Q3TVV7;D6RJ62	Q544K9;P13439;Q3TVV7	Uridine 5-monophosphate synthase;Orotate phosphoribosyltransferase;Orotidine 5-phosphate decarboxylase	Umps
-0.664494	-1.2606	0.524749	0.951234		17	17	17	22.5	22.5	22.5	119.43	0	83.919	6534100000	3559100000	2975000000	0.0752769	-0.112278	P13595;A0A0A6YY47;E9QB01;E9Q589;A0A0A6YY91;A0A0A6YWU2;Q6LBT4;Q61945;O08909	P13595;A0A0A6YY47;E9QB01;E9Q589;A0A0A6YY91;A0A0A6YWU2	Neural cell adhesion molecule 1	Ncam1
-0.564393	0.800827	3.87045	0.732932		5	5	5	46.1	46.1	46.1	10.051	0	94.908	4023100000	3474900000	548200000	0.539572	1.20995	Q545I9;P14069	Q545I9;P14069	Protein S100;Protein S100-A6	S100a6
-0.210346	NA	3.01159	1.46961		4	4	4	15.8	15.8	15.8	35.194	0.00020773	3.6235	117900000	77399000	40500000	0.575741	1.42362	Q545P0;Q3TV47;Q3TSQ1;P14094;A0A0A6YX05;Q3TRA6	Q545P0;Q3TV47;Q3TSQ1;P14094;A0A0A6YX05	Sodium/potassium-transporting ATPase subunit beta-1	Atp1b1
-0.149889	-0.0759001	0.283229	-0.0253123		10	10	10	44.6	44.6	44.6	16.605	0	323.31	18452000000	9912300000	8540100000	0.0277515	0.00803187	P14115	P14115	60S ribosomal protein L27a	Rpl27a
-0.404783	0.013355	0.219757	0.170248		18	18	18	43	43	43	31.419	0	323.31	34693000000	16833000000	17859000000	0.000801535	-0.000355697	Q5M9N8;Q3UBI6;P14148;Q3TK73;F6XI62	Q5M9N8;Q3UBI6;P14148;Q3TK73;F6XI62	60S ribosomal protein L7	Rpl7
-0.192876	-0.888675	0.570614	1.18547		17	17	17	41.6	41.6	41.6	36.511	0	323.31	24548000000	13245000000	11303000000	0.134598	0.168634	P14152;B1ATQ3	P14152	Malate dehydrogenase, cytoplasmic	Mdh1
-0.0900196	-0.187625	0.453636	-0.450063		9	9	5	22.4	22.4	13.7	55.72	0	35.393	1224300000	609460000	614880000	0.129486	-0.0685178	P14576;E9PXC0	P14576;E9PXC0	Signal recognition particle 54 kDa protein	Srp54;Srp54c
-0.143293	-0.623021	0.130539	-0.200881		25	25	25	51.7	51.7	51.7	60.718	0	323.31	6111800000	3229500000	2882300000	0.565679	-0.209164	P14685;Q3U5M8;Q8BK46;Q3ULJ5;F7B7L8	P14685;Q3U5M8;Q8BK46;Q3ULJ5	26S proteasome non-ATPase regulatory subunit 3	Psmd3
-0.889877	-0.398208	-0.656359	-0.00158604		42	41	36	59.9	59.9	52.6	66.785	0	323.31	20171000000	10529000000	9642400000	1.07856	-0.486508	P14733;Q8C553	P14733;Q8C553	Lamin-B1	Lmnb1
-0.247697	0.489646	0.813601	-0.445621		4	4	4	29.9	29.9	29.9	30.197	0	50.029	682570000	341550000	341020000	0.19071	0.152482	Q3U5H8;Q3U5U6;P14901;Q3TVV4;H3BKP1	Q3U5H8;Q3U5U6;P14901;Q3TVV4;H3BKP1	Heme oxygenase 1	Hmox1
-0.237166	0.300182	-0.864018	0.0246192		66	66	6	80.2	80.2	8.4	54.267	0	323.31	270460000000	130270000000	140190000000	0.307855	-0.194096	P15331;G5E846	P15331;G5E846	Peripherin	Prph
-0.173726	-0.273326	0.401559	0.384602		18	18	6	88.8	88.8	25	17.208	0	323.31	67771000000	35507000000	32263000000	0.174947	0.0847773	Q5NC81;P15532;Q5NC80;Q5NC79;Q8R4B4	Q5NC81;P15532;Q5NC80	Nucleoside diphosphate kinase;Nucleoside diphosphate kinase A	Nme1
-0.0385693	-1.0677	2.18442	NA		10	7	6	49.1	35.8	32.6	25.716	0	40.754	707800000	447610000	260200000	0.128417	0.359386	P15626;D3YX76;F6Y363;Q7M0F4	P15626;D3YX76;F6Y363	Glutathione S-transferase Mu 2	Gstm2;Gm6665
-0.254238	-2.39912	1.0912	0.440283		18	18	18	35.2	35.2	35.2	77.968	0	206.41	3762600000	2689800000	1072700000	0.133197	-0.280468	Q3TY66;P16014;Q3UZU8;Q8BP91;Q3UZP2;Q9CTW1	Q3TY66;P16014;Q3UZU8;Q8BP91;Q3UZP2	Secretogranin-1;CCB peptide;PE-11	Chgb
-0.0108464	0.579759	0.904926	-0.0247452		13	13	13	76.3	76.3	76.3	14.866	0	323.31	75548000000	43886000000	31661000000	0.673238	0.362274	P16045	P16045	Galectin-1	Lgals1
0.120352	-0.0336877	0.429595	1.23923		4	4	4	46.4	46.4	46.4	12.51	0	30.514	1477600000	802100000	675550000	0.658494	0.438871	P16254;A2AUM6	P16254;A2AUM6	Signal recognition particle 14 kDa protein;Signal recognition particle 14 kDa protein, N-terminally processed	Srp14
0.443394	0.0392789	1.40255	0.255357		4	4	4	17.5	17.5	17.5	44.654	0	23.248	172770000	80161000	92613000	0.761538	0.535145	Q3TYL9;Q3TYV5;P16330	Q3TYL9;Q3TYV5;P16330	2,3-cyclic-nucleotide 3-phosphodiesterase	Cnp
0.0942361	-0.333443	-1.09329	-0.108357		7	7	7	20.6	20.6	20.6	82.817	0	323.31	2717400000	1876000000	841380000	0.586323	-0.360214	Q8VED0;P16332;Q9CSI4;Q8BMR7;Q3UFU2	Q8VED0;P16332	Methylmalonyl-CoA mutase, mitochondrial	Mut
-0.170004	-0.133907	0.234414	-0.00173015		9	9	9	27.2	27.2	27.2	46.584	0	92.97	3620300000	2287800000	1332400000	0.0664283	-0.0178068	Q3UJ34;Q3UEJ7;P16460;J3QNG0	Q3UJ34;Q3UEJ7;P16460;J3QNG0	Argininosuccinate synthase	Ass1;Gm5424
-1.34655	-0.923085	NA	-0.303459		1	1	1	23.6	23.6	23.6	11.485	0	26.331	1083000000	591320000	491710000	0.977316	-0.8577	Q3TE85;Q566K0;P17095	Q3TE85;Q566K0;P17095	High mobility group protein HMG-I/HMG-Y	Hmga1
0.0567222	-0.32209	0.338086	0.581259		56	56	48	94.2	94.2	80.4	47.14	0	323.31	307480000000	161470000000	146010000000	0.335822	0.163494	Q5FW97;P17182;Q6PHC1;Q8CF78;B0QZL1;B1ARR7;B1ARR6;Q5SX59;Q5SX61;Q5SX60	Q5FW97;P17182;Q6PHC1;Q8CF78	Alpha-enolase;Enolase	EG433182;Eno1
0.196355	0.468948	0.772308	0.586536	+	19	12	11	56.7	45.6	43.8	47.296	0	164.05	3035400000	1494400000	1541100000	1.60699	0.506037	Q545V3;P17183;Q3UJ20;D3Z6E4;Q922A0;D3Z2S4;D3YVD3	Q545V3;P17183;Q3UJ20;D3Z6E4;Q922A0	Gamma-enolase;Enolase	Eno2
-0.603775	-0.587576	0.326046	-0.178874		21	21	13	27.8	27.8	19.9	107.66	0	149.09	4429600000	2675600000	1754000000	0.496268	-0.261045	P17426;F6TPX8;E9PWD0;F6VSP9	P17426	AP-2 complex subunit alpha-1	Ap2a1
-0.291133	0.319271	0.0813695	0.00592723		20	12	12	28.1	19.8	19.8	104	0	223.89	4453700000	2893400000	1560300000	0.0791704	0.0288587	Q6PEE6;Q3U7X9;Q69ZW4;P17427	Q6PEE6;Q3U7X9;Q69ZW4;P17427	AP-2 complex subunit alpha-2	Ap2a2
0.274888	-0.252587	1.51664	-0.341189		6	6	6	16.7	16.7	16.7	52.513	0	113.79	2436300000	1367300000	1069000000	0.272088	0.299437	P17563;Q63836;D6RHN2;G3UYY2;G3UWK0;G3UZT2	P17563;Q63836;D6RHN2;G3UYY2	Selenium-binding protein 1;Selenium-binding protein 2	Selenbp1;Selenbp2
-0.0933249	-2.50832	3.52934	NA		2	2	2	17.5	17.5	17.5	7.3325	0	17.374	526030000	453160000	72867000	0.0573326	0.309231	P17665	P17665	Cytochrome c oxidase subunit 7C, mitochondrial	Cox7c
-0.158945	0.141433	0.157078	-0.163628		19	19	19	89.6	89.6	89.6	17.971	0	323.31	702420000000	351320000000	351110000000	0.0219311	-0.00601546	Q5SVY2;Q3UAJ1;P17742;Q3TE63;Q9CZK9;F8VPN3;V9GXC1;V9GX31	Q5SVY2;Q3UAJ1;P17742;Q3TE63;Q9CZK9	Peptidyl-prolyl cis-trans isomerase;Peptidyl-prolyl cis-trans isomerase A;Peptidyl-prolyl cis-trans isomerase A, N-terminally processed	Ppia
-0.284247	-0.349695	0.743811	0.168431		28	28	28	67.6	67.6	67.6	32.191	0	323.31	76508000000	45281000000	31226000000	0.0964642	0.0695748	P17751;H7BXC3	P17751;H7BXC3	Triosephosphate isomerase	Tpi1
-0.270225	NA	-0.158983	0.0982585		4	4	4	10.8	10.8	10.8	54.07	0	13.459	407470000	191920000	215550000	0.378355	-0.110317	Q3U2J2;Q3TD17;P17809;Q8BTM5	Q3U2J2;Q3TD17;P17809;Q8BTM5	Solute carrier family 2, facilitated glucose transporter member 1	Slc2a1
0.0132121	-0.714752	0.453182	-0.106214		16	16	16	72	72	72	28.845	0	190.07	6307700000	3663200000	2644500000	0.132352	-0.088643	Q91ZH2;Q542J9;P17918;Q9CZD6	Q91ZH2;Q542J9;P17918;Q9CZD6	Proliferating cell nuclear antigen	Pcna
-0.0363335	0.0797024	0.411311	-1.79593		19	19	19	76.3	76.3	76.3	37.863	0	323.31	20291000000	10158000000	10133000000	0.261626	-0.335313	P18155;Q3U8E7	P18155;Q3U8E7	Bifunctional methylenetetrahydrofolate dehydrogenase/cyclohydrolase, mitochondrial;NAD-dependent methylenetetrahydrofolate dehydrogenase;Methenyltetrahydrofolate cyclohydrolase	Mthfd2
-0.155743	0.123004	0.587836	0.340642		13	13	2	41.5	41.5	13.2	44.953	0	127.96	8710100000	4932400000	3777600000	0.598757	0.223935	Q3UCD9;Q3U8W5;Q3U7P0;Q3TWR6;Q3TWD0;Q3TJN3;Q8C243;P18242;Q3TWL1;Q3U7I9;Q3U651;Q3UCW4;Q3TXL5;F6Y6L6;Q3UC89;F8WIR1;Q3UAQ1;Q8VCK2	Q3UCD9;Q3U8W5;Q3U7P0;Q3TWR6;Q3TWD0;Q3TJN3;Q8C243;P18242;Q3TWL1;Q3U7I9;Q3U651;Q3UCW4;Q3TXL5;F6Y6L6;Q3UC89;F8WIR1;Q3UAQ1;Q8VCK2	Cathepsin D	Ctsd
-1.03999	0.300182	0.969339	0.382645		16	16	14	86.1	86.1	72.9	18.559	0	323.31	38569000000	21284000000	17285000000	0.129341	0.153044	Q544Y7;P18760;F8WGL3;Q9CX22	Q544Y7;P18760;F8WGL3;Q9CX22	Cofilin-1	Cfl1
0.171591	0.354452	0.217373	0.274651	+	82	82	82	48.9	48.9	48.9	272.43	0	323.31	72610000000	36888000000	35722000000	2.12277	0.254517	P19096;Q3UHT6;Q3TB22;O89060	P19096;Q3UHT6;Q3TB22	Fatty acid synthase;[Acyl-carrier-protein] S-acetyltransferase;[Acyl-carrier-protein] S-malonyltransferase;3-oxoacyl-[acyl-carrier-protein] synthase;3-oxoacyl-[acyl-carrier-protein] reductase;3-hydroxyacyl-[acyl-carrier-protein] dehydratase;Enoyl-[acyl-carrier-protein] reductase;Oleoyl-[acyl-carrier-protein] hydrolase	Fasn
0.0409626	-0.228723	0.702093	0.0304572		8	8	8	50	50	50	23.609	0	323.31	35466000000	19251000000	16215000000	0.265816	0.136197	P19157;K9JA74;P46425;Q8VC73;F6RWR5	P19157;K9JA74;P46425	Glutathione S-transferase P 1;Glutathione S-transferase P 2	Gstp1;Gstp2
0.196733	0.221939	0.498219	-0.242572		22	19	19	25.7	23.8	23.8	116.99	0	323.31	6050400000	2777200000	3273200000	0.454294	0.16858	P19246;Q80TQ3	P19246;Q80TQ3	Neurofilament heavy polypeptide	Nefh
-0.420936	-0.434344	1.64679	0.549916		9	9	9	38.9	38.9	38.9	23.464	0	74.77	4455300000	2801000000	1654300000	0.262785	0.335356	Q5M9M0;P19253;E9Q5A0;Q3TDS9;S4R281	Q5M9M0;P19253;E9Q5A0;Q3TDS9;S4R281	60S ribosomal protein L13a	Rpl13a
0.017922	NA	0.203153	-0.116897		4	4	4	16.6	16.6	16.6	41.483	0	11.44	534280000	268580000	265700000	0.128352	0.034726	Q3UIA1;P19426;G3UY39	Q3UIA1;P19426;G3UY39	Negative elongation factor E	Nelfe
NA	-1.34428	2.22546	-0.199751		5	5	5	48.8	48.8	48.8	13.847	0	58.91	3366300000	2395400000	970860000	0.0710283	0.227144	Q9D881;P19536;F7C106;A0A0A6YVR0	Q9D881;P19536	Cytochrome c oxidase subunit 5B, mitochondrial	Cox5b
-0.25639	0.560226	0.588769	-0.11929		51	49	10	59.5	59.5	12.5	72.405	0	323.31	162230000000	88878000000	73356000000	0.348948	0.193329	Q3U9G2;P20029;Q3U7T8;Q3TWF2;Q9DC41;Q3TKF8;Q3TI47;Q3UEM8;Q3TUS2	Q3U9G2;P20029;Q3U7T8;Q3TWF2;Q9DC41;Q3TKF8;Q3TI47;Q3UEM8	78 kDa glucose-regulated protein	Hspa5
-0.0142519	-0.0906032	0.684248	0.0277633		4	4	4	11	11	11	61.115	0	27.233	1078900000	548650000	530280000	0.338068	0.151789	Q3TXR9;P20060	Q3TXR9;P20060	Beta-hexosaminidase;Beta-hexosaminidase subunit beta	Hexb
-0.241782	-0.30586	1.87197	0.272716		7	7	7	36.6	36.6	36.6	28.127	0	104.02	2949000000	1696400000	1252600000	0.310675	0.399261	P20108;Q8K4K8	P20108;Q8K4K8	Thioredoxin-dependent peroxide reductase, mitochondrial	Prdx3
-0.474192	-0.0104104	-0.0903114	0.0222146		62	56	0	86.3	83.7	0	53.687	0	323.31	446400000000	236750000000	209650000000	0.503206	-0.138175	Q5FWJ3;P20152;Q3V2S4;Q3TFD9;A0A0A6YWC8;A4IF59	Q5FWJ3;P20152;Q3V2S4;Q3TFD9;A0A0A6YWC8	Vimentin	Vim
NA	2.22506	1.0465	-0.182184		7	7	7	61.8	61.8	61.8	17.228	0	78.338	988630000	519190000	469440000	0.558166	1.02979	Q91V47;Q3UK94;Q684Q9;P21126;B2M0S0;B2M0R9;B2M0S1;F8WHM4	Q91V47;Q3UK94;Q684Q9;P21126;B2M0S0;B2M0R9	Ubiquitin-like protein 4A	DXS254E;Ubl4;Ubl4a;Tu11
0.0663992	NA	-1.24397	-0.529771		4	4	4	13.1	13.1	13.1	42.024	0	12.377	124360000	51060000	73302000	0.565707	-0.569115	Q3UPA1;P21278;Q91X95;Q8CBT5;Q8C3M7;P30677	Q3UPA1;P21278;Q91X95;Q8CBT5;Q8C3M7;P30677	Guanine nucleotide-binding protein subunit alpha-11;Guanine nucleotide-binding protein subunit alpha-14	Gna11;Gna14
-0.350872	NA	-0.00690829	0.446541		4	4	4	40.9	40.9	40.9	15.217	0	14.709	405160000	231250000	173900000	0.041069	0.029587	Q3U5K7;P21460;Q9EPX9;A2APX3	Q3U5K7;P21460;Q9EPX9	Cystatin-C	Cst3
-0.168269	-0.6597	1.6462	-0.364572		28	22	22	53.9	46.6	46.6	67.317	0	323.31	7484600000	3838200000	3646300000	0.0749033	0.113415	P21619;Q3V159	P21619;Q3V159	Lamin-B2	Lmnb2
0.333309	NA	1.88961	-0.268674		4	4	4	8.4	8.4	8.4	68.911	0	7.6643	229350000	107050000	122300000	0.379177	0.651415	Q3UZV3;Q547J8;Q3TT48;P21661;Q3TYM6;Q91ZN0	Q3UZV3;Q547J8;Q3TT48;P21661;Q3TYM6	Neuroendocrine convertase 2	Pcsk2
-1.00546	1.11829	-0.300651	0.428217		6	6	6	15.8	15.8	15.8	37.03	0	323.31	3798700000	1971200000	1827600000	0.043843	0.0600988	Q3UFK0;Q3TSZ8;Q3TI59;P21995	Q3UFK0;Q3TSZ8;Q3TI59;P21995	Embigin	Emb
-0.0370883	0.905428	-1.84996	0.221623		13	13	13	33.4	33.4	33.4	55.98	0	86.639	4249500000	2028400000	2221100000	0.114756	-0.189999	Q3TJN9;Q543T1;Q3UZ23;P22437	Q3TJN9;Q543T1;Q3UZ23;P22437	Prostaglandin G/H synthase 1	Ptgs1
0.184725	-0.510642	2.71596	0.192975		8	8	8	13.6	13.6	13.6	100.55	0	14.543	649260000	368760000	280500000	0.366692	0.645754	Q2M4H7;P22682;B1NE42	Q2M4H7;P22682	E3 ubiquitin-protein ligase CBL	Cbl
0.00619029	-0.599396	1.31434	NA		4	4	4	4.1	4.1	4.1	91.721	0	7.854	286530000	134130000	152400000	0.14765	0.240377	Q8CBB7;Q3UKX8;P22892;Q8BSZ7;Q8CC03	Q8CBB7;Q3UKX8;P22892;Q8BSZ7;Q8CC03	AP-1 complex subunit gamma-1	Ap1g1
-0.0443152	0.180148	0.122853	-0.063641		9	9	9	42.4	42.4	42.4	37.78	0	299.12	4432000000	2177000000	2255100000	0.318938	0.0487611	Q3UPG1;Q3UBC6;P22907;Q99L41	Q3UPG1;Q3UBC6;P22907;Q99L41	Porphobilinogen deaminase	Hmbs
1.25278	-0.86226	0.455218	0.212551		40	40	40	28.6	28.6	28.6	161.93	0	323.31	17969000000	10421000000	7547700000	0.231257	0.264572	P23116;Q3UL99;Q6A0B9;Q3TKF9;Q3UM46;Q3UEK3;Q3TRH1	P23116;Q3UL99;Q6A0B9;Q3TKF9;Q3UM46;Q3UEK3	Eukaryotic translation initiation factor 3 subunit A	Eif3a
0.342213	-0.298903	0.238306	-0.27023		10	10	10	16.9	16.9	16.9	69.483	0	302.73	2926400000	1460000000	1466400000	0.00546289	0.00284655	P23475;E9PZD4	P23475	X-ray repair cross-complementing protein 6	Xrcc6
-0.0670922	-1.12076	NA	0.0872121		6	6	6	35.3	35.3	35.3	32.263	0	67.834	1570200000	859110000	711140000	0.360785	-0.366882	Q543K9;P23492;Q9D8C9	Q543K9;P23492;Q9D8C9	Purine nucleoside phosphorylase	Pnp;Pnp2
0.162468	0.212756	-0.409364	0.0166871		10	10	10	52.6	52.6	52.6	35.877	0	117.35	3016900000	1349300000	1667600000	0.00997266	-0.00436317	Q5HZI6;P23591	Q5HZI6;P23591	GDP-L-fucose synthase	Tsta3
NA	0.121944	0.0953734	0.0625352	+	3	3	3	9.1	9.1	9.1	50.069	0	85.521	792430000	381550000	410880000	1.49093	0.0932841	P23949;Q9EQL8;Q9EQL7;Q91YI7;Q543H2;P23950	P23949;Q9EQL8;Q9EQL7	Zinc finger protein 36, C3H1 type-like 2	Zfp36l2
-0.50787	-0.327421	2.40492	0.143676		10	10	10	29.3	29.3	29.3	42.791	0	323.31	9902900000	5571600000	4331300000	0.244324	0.428325	Q3TJN1;Q9CXX6;Q8CBC8;Q3TKJ1;P24288;E9Q4K3;B2KFA8;B2KFA9;B2KFA6;B2KFA7	Q3TJN1;Q9CXX6;Q8CBC8;Q3TKJ1;P24288;E9Q4K3	Branched-chain-amino-acid aminotransferase;Branched-chain-amino-acid aminotransferase, cytosolic	Bcat1
-0.68759	0.0529723	0.459278	0.47285		11	11	11	49.1	49.1	49.1	23.713	0	51.266	3087400000	1807500000	1279900000	0.0956775	0.0743775	Q9DCY1;P24369;Q6ZQM2	Q9DCY1;P24369	Peptidyl-prolyl cis-trans isomerase;Peptidyl-prolyl cis-trans isomerase B	Ppib
-0.323191	-0.700755	0.592354	0.401921		20	20	20	42.1	42.1	42.1	69.05	0	323.31	6199500000	3554000000	2645500000	0.00786442	-0.00741801	P24527	P24527	Leukotriene A-4 hydrolase	Lta4h
-1.22975	-0.397315	0.507603	0.631802		22	22	10	62.5	62.5	32.9	55.814	0	323.31	6172500000	3568000000	2604500000	0.0983503	-0.121916	Q3UAT9;Q3U9N8;P24547;Q3UPJ2;A0A0A6YXS4;O89058	Q3UAT9;Q3U9N8;P24547;Q3UPJ2	Inosine-5-monophosphate dehydrogenase;Inosine-5-monophosphate dehydrogenase 2	Impdh2
0.06226	-1.16198	0.754456	0.253773		4	4	4	21.6	21.6	21.6	31.172	0	40.862	2284800000	1424800000	860000000	0.0183191	-0.0228718	Q3UKQ5;Q3UF03;P24668	Q3UKQ5;Q3UF03;P24668	Cation-dependent mannose-6-phosphate receptor	M6pr
0.067501	-0.126817	1.03617	-0.558659		33	33	33	57	57	57	91.577	0	323.31	12715000000	7236400000	5478400000	0.109761	0.104549	Q3ULD6;Q3UI57;P25206;Q3UZH2	Q3ULD6;Q3UI57;P25206;Q3UZH2	DNA helicase;DNA replication licensing factor MCM3	Mcm3
-0.0162201	1.28119	0.775886	0.784806		15	15	15	53.8	53.8	53.8	24.206	0	322.83	12705000000	7085800000	5618900000	1.10735	0.706416	Q3TXR5;Q58EU3;Q3TXS9;Q3TLE5;P25444;Q3TL20;D3YVC1;Q3UB36;D3YWJ3;Q9DC49;F6YTZ4;Q3TI78;O89072;E9Q1N8;J3QMG5;Q3V2B9;D3Z536	Q3TXR5;Q58EU3;Q3TXS9;Q3TLE5;P25444;Q3TL20;D3YVC1;Q3UB36;D3YWJ3;Q9DC49;F6YTZ4;Q3TI78;O89072;E9Q1N8;J3QMG5	40S ribosomal protein S2	Rps2;Gm6576;Gm18025;Gm5786
0.100036	-0.0496361	0.525268	-0.19497		92	92	87	50.1	50.1	46.9	269.83	0	323.31	54840000000	26864000000	27975000000	0.233763	0.0951745	Q3UHS6;P26039;Q80TM2;Q0V930;Q3TBC3;A2AIM2;Q8C9Z8;F6SX70;Q6PB69;Q9CS79;F6S1V7	Q3UHS6;P26039;Q80TM2	Talin-1	Tln1
0.182947	-0.172116	0.601759	0.0525357		25	18	18	42.5	29.7	29.7	69.406	0	323.31	3918900000	2246200000	1672700000	0.418148	0.166281	Q4KML7;Q3UXR4;Q3UL48;Q3TCP5;P26040;Q8CBU4	Q4KML7;Q3UXR4;Q3UL48;Q3TCP5;P26040;Q8CBU4	Ezrin	Ezr
-0.226814	-1.59288	2.25168	0.587359		25	16	16	45.6	30.2	30.2	67.735	0	323.31	6716800000	4348900000	2367900000	0.112458	0.254836	Q3TZQ2;P26041;Q05DU4;Q3UF33	Q3TZQ2;P26041;Q05DU4	Moesin	Msn
-0.993321	-0.272733	1.72485	0.862995		12	12	12	30.2	30.2	30.2	51.789	0	323.31	1774200000	946880000	827280000	0.20684	0.330448	P26339;Q3UN28	P26339;Q3UN28	Chromogranin-A;Pancreastatin;Beta-granin;WE-14;Catestatin;GE-25;Serpinin-RRG;Serpinin;p-Glu serpinin precursor	Chga
-0.060954	-0.166908	0.590723	-0.391768		10	10	10	35.9	35.9	35.9	53.12	0	283.41	5129300000	2792300000	2337000000	0.0110759	-0.00722652	Q80XR5;P26369;Q505Q1;Q922I0;Q3KQM4	Q80XR5;P26369;Q505Q1;Q922I0;Q3KQM4	Splicing factor U2AF 65 kDa subunit	U2af2
-0.335808	-0.502832	1.14634	-0.189034		23	23	23	50.7	50.7	50.7	61.336	0	323.31	13411000000	7616400000	5794500000	0.0257919	0.0296663	P26443;Q3TSQ7;F7CFA5	P26443;Q3TSQ7	Glutamate dehydrogenase 1, mitochondrial	Glud1
-1.62611	-1.13014	1.27146	0.0908643		42	42	42	65.4	65.4	65.4	58.358	0	323.31	26172000000	15118000000	11054000000	0.201509	-0.348483	Q3U6F6;P26638;Q3U8N1;Q8C483;A2AFS0;A2AFS1;Q8CEH3	Q3U6F6;P26638;Q3U8N1;Q8C483;A2AFS0	Serine--tRNA ligase, cytoplasmic	Sars
-0.546941	-0.881693	0.599396	0.245797		9	9	9	59.3	59.3	59.3	11.922	0	323.31	28541000000	19130000000	9410600000	0.155368	-0.14586	P26883;Q3ULN5;Q3UBA0;Q3UKJ3;F6X9I3;Q1JUQ7;Q1JUQ8;Q1JUQ6	P26883;Q3ULN5	Peptidyl-prolyl cis-trans isomerase FKBP1A;Peptidyl-prolyl cis-trans isomerase	Fkbp1a
-0.0844714	-0.959963	1.89695	0.0366591		7	7	7	22.9	22.9	22.9	24.614	0	195.23	13032000000	7730600000	5301000000	0.133157	0.222294	Q3UN87;P27048;P63163;O70499;A0A0G2JGN4	Q3UN87;P27048;P63163;O70499;A0A0G2JGN4	Small nuclear ribonucleoprotein-associated protein;Small nuclear ribonucleoprotein-associated protein B;Small nuclear ribonucleoprotein-associated protein N	Snrpn;Snrpb
0.149129	1.28724	0.710708	0.245198		7	7	7	21	21	21	44.038	0	27.412	1605500000	724530000	880950000	0.977552	0.598068	Q3UE40;P27601;Q8C5L2;Q9D034	Q3UE40;P27601	Guanine nucleotide-binding protein subunit alpha-13	Gna13
-0.207494	0.442015	-0.261832	0.182262		12	12	12	22.2	22.2	22.2	87.22	0	144.88	2410500000	1217500000	1193000000	0.0802027	0.0387377	P27612;F7D1R5	P27612	Phospholipase A-2-activating protein	Plaa
0.141171	NA	0.476659	-0.0850168		4	4	4	7.7	7.7	7.7	83.056	0	9.632	130970000	65599000	65368000	0.408872	0.177604	P27641	P27641	X-ray repair cross-complementing protein 5	Xrcc5
-0.391702	0.148088	0.0357123	0.102187		23	23	23	46.2	46.2	46.2	46.079	0	323.31	28567000000	15892000000	12675000000	0.0732513	-0.0264287	Q3UB90;Q3UB67;Q3U9L3;Q3T9U9;P27659;Q3UB15;A0A087WQK0;A0A087WNS0;Q99N25;Q9CQ09;Q5U470;E9PWZ3	Q3UB90;Q3UB67;Q3U9L3;Q3T9U9;P27659;Q3UB15	60S ribosomal protein L3	Rpl3
-0.31502	0.0507454	-0.0836559	-0.033652		45	45	45	69.1	69.1	69.1	56.678	0	323.31	132140000000	69957000000	62186000000	0.50851	-0.0953956	P27773;F6Q404	P27773	Protein disulfide-isomerase A3	Pdia3
-0.0764781	-0.307591	1.37681	0.281229		15	15	15	23.6	23.6	23.6	99.102	0	92.783	2713000000	1525300000	1187600000	0.341111	0.318492	Q8VDC3;P28271;Q811J3	Q8VDC3;P28271	Aconitate hydratase;Cytoplasmic aconitate hydratase	aco1;Aco1
-0.274425	0.383276	0.113973	0.67768		13	13	13	54.6	54.6	54.6	35.49	0	321.46	5105600000	2510400000	2595100000	0.459441	0.225126	Q544Z7;P28352;F6QA74;D3Z124	Q544Z7;P28352;F6QA74	DNA-(apurinic or apyrimidinic site) lyase;DNA-(apurinic or apyrimidinic site) lyase, mitochondrial	Apex1
-2.34241	0.691713	-0.233275	-0.118227		13	13	13	58.3	58.3	58.3	39.547	0	203.62	2668700000	1336500000	1332200000	0.304664	-0.500551	Q6P5I3;P28474;A0A0G2JGS3	Q6P5I3;P28474	S-(hydroxymethyl)glutathione dehydrogenase;Alcohol dehydrogenase class-3	Adh5
-4.51685	0.246955	1.32608	0.319172		18	18	16	70.4	70.4	67.7	42.732	0	323.31	37842000000	24456000000	13387000000	0.18645	-0.65616	Q3TF41;Q8BSH9;P28656;E9PW66;Q9CSP8	Q3TF41;Q8BSH9;P28656;E9PW66;Q9CSP8	Nucleosome assembly protein 1-like 1	Nap1l1
-0.103736	0.357045	-0.333424	-0.0855607		14	14	14	33.7	33.7	33.7	53.71	0	323.31	3299600000	1876600000	1422900000	0.100852	-0.0414188	Q3TKP3;P28658;Q3TCF4;Q8BWX1	Q3TKP3;P28658;Q3TCF4;Q8BWX1	Ataxin-10	Atxn10
-0.286621	0.156397	0.40154	0.0329052		6	6	6	18.9	18.9	18.9	52.107	0	25.523	6541600000	3352600000	3189000000	0.19931	0.0760551	P28659;V9GX43;S4R2U7;S4R1S7;E9QA47;Q9Z0H4;S4R2J2;S4R2L5;A3KGT0;S4R2S7	P28659	CUGBP Elav-like family member 1	Celf1
-0.000620475	NA	1.38496	0.299205		4	3	3	20.8	17.1	17.1	33.557	0	8.0465	186950000	100560000	86393000	0.503064	0.561182	P28663;D6RHL2	P28663;D6RHL2	Beta-soluble NSF attachment protein	Napb
-1.37482	NA	0.895261	0.674752		3	3	3	22.5	22.5	22.5	20.165	0	65.408	297200000	198260000	98936000	0.0285044	0.0650632	P28667	P28667	MARCKS-related protein	Marcksl1
-0.243557	-0.33712	1.32279	0.413096		23	19	17	28	24.6	21.7	112.64	0	254.69	3791900000	2125100000	1666800000	0.296237	0.288803	Q8CHF1;P28738;Q3TY51;A2ARD4;O70402	Q8CHF1;P28738;Q3TY51	Kinesin-like protein;Kinesin heavy chain isoform 5C	mKIAA0531;Kif5c
0.757962	NA	1.43499	0.0323002		6	6	6	15.8	15.8	15.8	63.458	0	10.394	763440000	401040000	362410000	0.680888	0.74175	Q544Y8;Q3TVQ3;Q3U9K2;Q9D2V3;Q3UD85;Q3UAJ3;Q3U9N4;Q3U8W3;Q3TW77;P28798;Q3UC19;Q3TX66;Q3TWT4;Q3U5Q6;H3BJE0;H3BJ90;Q3UDD6;H3BLC9	Q544Y8;Q3TVQ3;Q3U9K2;Q9D2V3;Q3UD85;Q3UAJ3;Q3U9N4;Q3U8W3;Q3TW77;P28798;Q3UC19;Q3TX66;Q3TWT4;Q3U5Q6;H3BJE0;H3BJ90;Q3UDD6	Granulins;Acrogranin;Granulin-1;Granulin-2;Granulin-3;Granulin-4;Granulin-5;Granulin-6;Granulin-7	Grn
0.78442	0.0965318	0.0884695	0.540547		7	7	7	13.8	13.8	13.8	62.821	0	68.534	1887800000	477870000	1409900000	0.93696	0.377492	Q1MX41;Q1MX43;Q1MX40;Q1MX42;Q53YN4;Q3TGE4;P28867;Q3UNG2;Q80UN7;F1DGF6	Q1MX41;Q1MX43;Q1MX40;Q1MX42;Q53YN4;Q3TGE4;P28867;Q3UNG2;Q80UN7	Protein kinase C;Protein kinase C delta type;Protein kinase C delta type;Protein kinase C delta type regulatory subunit;Protein kinase C delta type catalytic subunit	Prkcd
-0.0934018	1.04628	0.97639	0.126297		42	42	19	65.9	65.9	40.9	70.669	0	323.31	38363000000	21343000000	17020000000	0.755445	0.513892	Q8BN32;Q3U8U8;P29341;Q99KL3;Q9DBE3;Q792Y0;Q62029;F6ZAX1;Q3V2M1;Q05DT1;Q921B8;Q8C7D3;REV__Q61362	Q8BN32;Q3U8U8;P29341;Q99KL3	Polyadenylate-binding protein;Polyadenylate-binding protein 1	Pabpc1
NA	1.02659	-1.63329	0.518122		9	4	4	38.5	27.6	27.6	37.391	0	143.83	295310000	135940000	159370000	0.0112643	-0.0295272	Q3U2F9;Q3THF3;P29387;Q3TY18;A0A0A6YVN9;V9GWY1	Q3U2F9;Q3THF3;P29387;Q3TY18	Guanine nucleotide-binding protein subunit beta-4	Gnb4
-0.0342785	NA	0.892018	0.139744		4	4	4	12.1	12.1	12.1	59.74	0	18.719	522640000	266980000	255670000	0.44054	0.332494	Q3TXV7;Q3TW10;Q3THQ0;P29416;Q3TKF6;Q8BNS6;Q3UCP6;Q3U936;Q3TVI2	Q3TXV7;Q3TW10;Q3THQ0;P29416;Q3TKF6;Q8BNS6;Q3UCP6;Q3U936;Q3TVI2	Beta-hexosaminidase;Beta-hexosaminidase subunit alpha	Hexa
-0.463629	-0.767266	0.887847	0.0401557		3	3	3	40.7	40.7	40.7	8.9723	0	141.69	2937800000	1691200000	1246500000	0.0718012	-0.0757229	Q3UI46;P29595;Q3TY05	Q3UI46;P29595	NEDD8	Nedd8
-0.507255	0.081476	0.332553	-0.235727		20	20	20	58.3	58.3	58.3	48.353	0	323.31	14305000000	7001500000	7303600000	0.164906	-0.0822382	Q3UKT3;Q3TG75;P29758;Q3UJK5	Q3UKT3;Q3TG75;P29758;Q3UJK5	Ornithine aminotransferase, mitochondrial	Oat
-0.1031	NA	-0.189666	0.121738		7	6	6	39.3	36.6	36.6	33.77	0	210.5	893880000	448710000	445170000	0.220709	-0.0570098	Q8BP21;Q545C3;P30285;E9Q9E4;E9PZX7;Q9D193;Q9CYR7;D6RHS5;Q9JKW8;D3YWB0;Q9CSQ6	Q8BP21;Q545C3;P30285;E9Q9E4;E9PZX7;Q9D193;Q9CYR7	Cyclin-dependent kinase 4	Cdk4
-0.257821	-0.478507	0.106793	-0.216858		27	27	27	67.9	67.9	67.9	51.572	0	323.31	16723000000	8906300000	7817100000	0.749996	-0.211598	P30416;F6S2D5;D6RDE2;F7CAT1;Q8CBS1	P30416;F6S2D5	Peptidyl-prolyl cis-trans isomerase FKBP4;Peptidyl-prolyl cis-trans isomerase FKBP4, N-terminally processed;Peptidyl-prolyl cis-trans isomerase	Fkbp4
NA	-1.01435	1.97716	-0.271426		3	3	3	8.1	8.1	8.1	54.975	0	6.9101	131200000	71399000	59801000	0.0852886	0.230459	Q3TZG6;P30658;Q3URA3	Q3TZG6;P30658	Chromobox protein homolog 2	Cbx2
-0.680428	0.110764	0.58528	0.0606832		19	12	12	58.6	42	42	20.533	0	323.31	55926000000	31768000000	24158000000	0.0239143	0.0190747	Q3UAZ7;Q9CT19;Q3U566;P30681	Q3UAZ7;Q9CT19;Q3U566;P30681	High mobility group protein B2	Hmgb2
-0.0196529	-0.181624	0.340039	0.259737		15	15	15	64.9	64.9	64.9	35.166	0	323.31	30720000000	15124000000	15596000000	0.326164	0.0996248	Q3UZG4;P31230;Q8C2U7;A0A0G2JDW6;A0A0G2JDH0;Q3TUZ1;A0A0G2JEU9;A0A0G2JDV0	Q3UZG4;P31230;Q8C2U7	Aminoacyl tRNA synthase complex-interacting multifunctional protein 1;Endothelial monocyte-activating polypeptide 2	Aimp1
-0.135222	0.238665	-0.293253	-0.191815		12	12	9	43.3	43.3	33.4	46.167	0	273.03	2096000000	964050000	1132000000	0.326718	-0.0954062	P31324;Q3V2X9;H3BK84	P31324;Q3V2X9;H3BK84	cAMP-dependent protein kinase type II-beta regulatory subunit	Prkar2b
-0.133258	-1.35594	2.21404	1.73121		8	8	8	71.3	71.3	71.3	10	0	98.685	4082000000	2881300000	1200700000	0.290213	0.614012	Q548W7;P31786;Q4VWZ5;Q3ULV8;D3Z563;M0QWU8	Q548W7;P31786;Q4VWZ5;Q3ULV8;D3Z563	Acyl-CoA-binding protein	Dbi
-1.09847	NA	-0.316377	0.264842		9	5	5	34.1	22.6	22.6	43.374	0	6.4065	180290000	92412000	87882000	0.362349	-0.383337	Q9JJE1;Q3UK05;Q3U3F4;Q3TMJ8;P31938;Q3TMW4	Q9JJE1;Q3UK05;Q3U3F4;Q3TMJ8;P31938;Q3TMW4	Dual specificity mitogen-activated protein kinase kinase 1	Map2k1
-0.650386	-1.70576	2.04234	NA		6	6	6	10.6	10.6	10.6	59.125	0	9.2121	91551000	65757000	25794000	0.029718	-0.104602	P32020	P32020	Non-specific lipid-transfer protein	Scp2
-0.0966995	NA	-0.134878	-0.59684		4	4	4	14.4	14.4	14.4	53.451	0	38.273	875250000	391550000	483700000	0.642204	-0.276139	Q8BLF7;Q4FJP8;Q3TPL8;P32037;Q61607	Q8BLF7;Q4FJP8;Q3TPL8;P32037	Solute carrier family 2, facilitated glucose transporter member 3	Slc2a3
-0.0888684	-0.102667	0.429265	0.133448		21	21	21	46.7	46.7	46.7	47.756	0	191.46	14288000000	6737500000	7550800000	0.292241	0.0927945	Q564E6;P32067;Q3TG93;Q8BTU4;Q9CYB9;A2AR07;F6SXM5;D6RI87	Q564E6;P32067;Q3TG93;Q8BTU4;Q9CYB9	Lupus La protein homolog	Ssb
0.868371	-0.0267341	0.0349878	0.138982		7	7	7	22.3	22.3	22.3	40.524	0	35.186	3762500000	1670200000	2092300000	0.510409	0.253902	Q8BNS0;Q5NBZ3;P32233;Q8CHR8	Q8BNS0;Q5NBZ3;P32233;Q8CHR8	Developmentally-regulated GTP-binding protein 1	Drg1
-0.11796	-0.623154	0.764641	-0.275603		12	12	12	14.4	14.4	14.4	139.52	0	323.31	1210200000	615860000	594350000	0.0732819	-0.063019	P33174;Q3UWH4;Q3UXW0	P33174;Q3UWH4	Chromosome-associated kinesin KIF4	Kif4
NA	0.0489336	-1.01785	-0.00690829		8	2	2	9	2.9	2.9	117.02	0	64.17	445500000	182070000	263440000	0.349558	-0.325275	P33175;Q3US62;Q05CD7	P33175	Kinesin heavy chain isoform 5A	Kif5a
-0.432357	NA	2.25905	0.627694		3	3	3	8.9	8.9	8.9	58.448	0	13.35	237250000	138510000	98735000	0.391854	0.818128	Q3THK0;P33610;Q3TL46	Q3THK0;P33610;Q3TL46	DNA primase large subunit	Prim2
-0.266056	-0.667309	NA	-0.481299		3	3	3	7.6	7.6	7.6	62.811	0	5.513	88810000	42255000	46555000	1.25599	-0.471555	Q8C2T6;Q3UZI8;P33611;Q3TQB1;Q922M1;Q3U6L8;Q8CIL1	Q8C2T6;Q3UZI8;P33611	DNA polymerase alpha subunit B	Pola2
-0.0323297	-0.192266	0.832334	0.257494		14	14	14	75.4	75.4	75.4	23.596	0	323.31	20319000000	10750000000	9568100000	0.389219	0.216308	P34022;H7BX22;Q3U6M5;O08846	P34022;H7BX22;Q3U6M5	Ran-specific GTPase-activating protein	Ranbp1
-0.149505	0.221444	1.7005	-0.345396		6	6	6	45.2	45.2	45.2	12.504	0	193.26	125780000000	72534000000	53243000000	0.3035	0.35676	Q545F0;P34884	Q545F0;P34884	Macrophage migration inhibitory factor	Mif
-0.246515	-0.926207	0.588183	0.328906		11	11	11	26	26	26	68.46	0	37.047	900840000	555700000	345140000	0.0648067	-0.0639083	P35235;Q9CT18;Q05C78;Q63848	P35235;Q9CT18;Q05C78	Tyrosine-protein phosphatase non-receptor type 11	Ptpn11
-0.712055	0.495695	-0.311038	0.123387		6	6	5	27.3	27.3	22.7	23.412	0	97.029	2360100000	1085500000	1274600000	0.139303	-0.101003	Q3TJ39;Q8C266;P35278;Q3TCT9	Q3TJ39;Q8C266;P35278;Q3TCT9	Ras-related protein Rab-5C	Rab5c
-0.332153	-0.563817	0.922812	0.395302		5	5	4	26.4	26.4	21.2	23.545	0	34.503	877420000	507500000	369910000	0.109633	0.105536	Q3U4W5;Q0PD54;P35279;D3YV69;Q0PD53;P61294	Q3U4W5;Q0PD54;P35279;D3YV69;Q0PD53;P61294	Ras-related protein Rab-6A;Ras-related protein Rab-6B	Rab6a;Rab6b
0.110764	-0.359435	0.347142	0.225413		5	5	5	25.2	25.2	25.2	24.106	0	153.62	2210700000	1138200000	1072500000	0.196176	0.0809711	Q0PD35;Q6A0C7;P35282	Q0PD35;Q6A0C7;P35282	Ras-related protein Rab-21	Rab21
0.310107	-0.734611	1.05823	0.0665634		6	6	6	26.2	26.2	26.2	23.035	0	158.22	2764600000	1474600000	1290000000	0.175286	0.175073	Q0PD38;P35293;Q8CEH2	Q0PD38;P35293	Ras-related protein Rab-18	Rab18
-0.0207795	-1.49675	1.85893	0.0594347		3	3	3	10.7	10.7	10.7	35.428	0	160.77	3468200000	2150800000	1317400000	0.0490312	0.100209	Q545X5;Q3U2D1;P35456	Q545X5;Q3U2D1;P35456	Urokinase plasminogen activator surface receptor	Plaur
-0.272472	0.440314	-0.429643	0.311775		22	22	22	43.1	43.1	43.1	43.231	0	323.31	16252000000	8697700000	7554300000	0.0190403	0.0124938	Q3UFJ3;P35486	Q3UFJ3;P35486	Pyruvate dehydrogenase E1 component subunit alpha;Pyruvate dehydrogenase E1 component subunit alpha, somatic form, mitochondrial	Pdha1
-0.783167	-0.728885	1.33261	0.311148		17	17	15	59.6	59.6	52	34.375	0	323.31	13877000000	7508500000	6368700000	0.0214807	0.032926	Q3UJS2;P35550	Q3UJS2;P35550	rRNA 2-O-methyltransferase fibrillarin	Fbl
0.000144286	-0.229044	0.229484	0.355276		19	19	19	29.4	29.4	29.4	67.277	0	323.31	18130000000	10469000000	7660400000	0.267634	0.0889651	Q5SUC3;P35564;Q3TXE5	Q5SUC3;P35564;Q3TXE5	Calnexin	Canx
0.0255958	-1.61874	-0.751292	0.0786551		6	6	6	21	21	21	48.542	0	13.53	940640000	317820000	622820000	0.601092	-0.566445	Q3UG16;P35585;Q9WVP1;Q8C9K8	Q3UG16;P35585	AP-1 complex subunit mu-1	Ap1m1
0.010923	-0.00727503	-0.197362	-0.760008		22	22	21	79.4	79.4	79.4	22.176	0	323.31	67576000000	36928000000	30648000000	0.556841	-0.238431	P35700;B1AXW5;B1AXW6;Q3U9J9;B1AXW4	P35700;B1AXW5;B1AXW6;Q3U9J9;B1AXW4	Peroxiredoxin-1	Prdx1
-0.0741221	-2.03528	0.325142	0.839751		6	6	6	15.3	15.3	15.3	86.986	0	24.686	643080000	371230000	271850000	0.13548	-0.236128	Q3TPW2;Q8BY97;Q6PD96;P35761;Q8BX21;A0A087WPS8	Q3TPW2;Q8BY97;Q6PD96;P35761;Q8BX21;A0A087WPS8	Dual specificity protein kinase TTK	Ttk
0.0608775	0.404249	-0.0847446	-0.0170666		1	1	1	9.7	9.7	9.7	25.828	0	190.94	1398100000	634330000	763760000	0.333078	0.0908289	Q3UWG5;P35762	Q3UWG5;P35762	Tetraspanin;CD81 antigen	Cd81
0.0294175	-0.350633	1.20826	-0.165172		8	8	8	12.3	12.3	12.3	86.525	0	21.737	451790000	226100000	225690000	0.191878	0.180468	P35831;D6RGT2;Q3TVC3	P35831	Tyrosine-protein phosphatase non-receptor type 12	Ptpn12
-0.26453	-1.00494	1.32988	-0.0683267		9	9	9	15.9	15.9	15.9	94.914	0	61.251	988250000	597770000	390480000	0.00129734	-0.00197853	Q8VCT0;Q3U8R7;Q3TVR4;P35951;Q3TDD1;Q91ZJ1	Q8VCT0;Q3U8R7;Q3TVR4;P35951;Q3TDD1;Q91ZJ1	Low-density lipoprotein receptor	Ldlr
0.013355	-0.573166	-0.464773	0.0695427		13	13	3	69.7	69.7	25.5	17.804	0	323.31	94046000000	49658000000	44388000000	0.618433	-0.23876	Q5BLK0;P35979;Q3TIQ2;Q6DI58;A0A0A6YVW4	Q5BLK0;P35979;Q3TIQ2	60S ribosomal protein L12	Rpl12
0.531469	-0.622732	-0.333996	0.152532		12	12	12	43.8	43.8	43.8	19.231	0	323.31	9116900000	4104300000	5012700000	0.0929956	-0.0681817	Q0QEW9;Q58EW0;P35980;G3UZK4;Q642K1;G3UZJ6;G3UYV6;G3UX28	Q0QEW9;Q58EW0;P35980;G3UZK4;Q642K1;G3UZJ6	60S ribosomal protein L18	Rpl18
-0.346426	-0.24226	0.234194	-0.156655		16	16	16	40.9	40.9	40.9	49.714	0	323.31	4672500000	2314800000	2357700000	0.411599	-0.127787	P36552;Q3U029	P36552;Q3U029	Oxygen-dependent coproporphyrinogen-III oxidase, mitochondrial	Cpox
0.0633648	-0.345894	-0.951513	-0.0816123		6	6	6	22.8	22.8	22.8	42.795	0	19.094	2571700000	1255100000	1316700000	0.622379	-0.328914	Q546R1;P36993;Q5BKS2;Q99NF7;Q3V461	Q546R1;P36993;Q5BKS2;Q99NF7	Protein phosphatase 1B	Ppm1b
-0.000981409	0.204642	-0.269632	0.64948		19	19	19	36.4	36.4	36.4	77.043	0	252.91	3875700000	1910700000	1964900000	0.295377	0.145877	P37040;Q05DV1;E9Q997;E9PVT9;F6R7H8	P37040;Q05DV1	NADPH--cytochrome P450 reductase	Por
NA	0.556503	2.08939	-0.0772429		5	5	5	7.5	7.5	7.5	126.46	0	25.272	270860000	138290000	132580000	0.502287	0.856217	Q99K58;Q3TGL4;P37889	Q99K58;Q3TGL4;P37889	Fibulin-2	Fbln2
-0.271583	-0.625578	1.20903	-0.144046		16	16	16	23.4	23.4	23.4	102.25	0	323.31	3290600000	1750000000	1540600000	0.0345673	0.0419551	Q8R055;Q3U4X8;P37913;Q3TSU8;E9PV36;V9GWZ4;Q8BPJ2;D3YUW4	Q8R055;Q3U4X8;P37913;Q3TSU8	DNA ligase;DNA ligase 1	Lig1
0.142217	-0.49714	0.678788	-0.0082		8	8	8	34.2	34.2	34.2	34.182	0	65.908	1456600000	667190000	789390000	0.115854	0.0789163	Q3UMP2;P38060	Q3UMP2;P38060	Hydroxymethylglutaryl-CoA lyase, mitochondrial	Hmgcl
0.757279	-0.166357	0.413442	0.0352836		37	37	37	51.5	51.5	51.5	73.46	0	323.31	125530000000	64432000000	61100000000	0.531889	0.259912	P38647	P38647	Stress-70 protein, mitochondrial	Hspa9
-0.320684	NA	0.980853	0.00186223		15	8	6	24.5	17.1	14.1	97.802	0	65.833	828840000	448850000	379990000	0.200929	0.220677	P39053;F6W8Z8;F6TH70	P39053	Dynamin-1	Dnm1
-0.295996	0.100305	0.790958	0.0650231		23	23	14	33.4	33.4	23.8	97.194	0	323.31	6441700000	3330900000	3110800000	0.284187	0.165073	Q3T9X3;P39054;F8WIV5;Q3TCR7;Q3TBU6;G3X9G4;G3UZZ3;Q9CUM4;G3UXX2;Q91Z39;G3UY64;D6RH60	Q3T9X3;P39054;F8WIV5;Q3TCR7;Q3TBU6;G3X9G4;G3UZZ3	Dynamin-2	Dnm2
-0.142513	0.111566	2.41527	-0.43328		11	11	11	35.7	35.7	35.7	51.55	0	109.67	3346700000	1363900000	1982700000	0.293496	0.48776	Q3UVJ2;Q3U0U5;P40124;Q3TC53;Q3UNQ0;B1ARS0	Q3UVJ2;Q3U0U5;P40124;Q3TC53;Q3UNQ0;B1ARS0	Adenylyl cyclase-associated protein;Adenylyl cyclase-associated protein 1	Cap1
-0.112912	0.669843	0.130776	0.542395		40	40	40	75.6	75.6	75.6	67.63	0	323.31	115030000000	26670000000	88362000000	0.724883	0.307526	P40142;O55021;E0CY51;Q9Z2L5	P40142	Transketolase	Tkt
-0.0223611	-0.0272044	1.11625	-0.322736		11	11	11	8.4	8.4	8.4	196.38	0	24.446	398180000	239900000	158290000	0.222099	0.185988	P40201;G3UWS6;Q9D5K6;G3V014;Q8C7Q2;Q3USG6;Q8C9F3	P40201	Chromodomain-helicase-DNA-binding protein 1	Chd1
0.0432045	0.269033	0.166568	-0.245982		2	2	2	11.5	11.5	11.5	25.258	0	149.11	2283600000	1125500000	1158100000	0.195529	0.0582057	P40240	P40240	CD9 antigen	Cd9
-0.414768	NA	-1.93127	0.0905265		6	6	6	25.4	25.4	25.4	38.113	0	88.392	834110000	256300000	577810000	0.466684	-0.751836	P40336;Q6PE78	P40336	Vacuolar protein sorting-associated protein 26A	Vps26a
-0.209879	NA	-1.72019	0.361787		4	4	4	37	37	37	20.769	0	9.014	98961000	46813000	52148000	0.311103	-0.522761	Q3TTE7;P40338	Q3TTE7;P40338	Von Hippel-Lindau disease tumor suppressor	Vhl
-0.305307	-1.37771	1.78926	1.40951		10	10	10	37.9	37.9	37.9	27.986	0	44.194	513300000	362600000	150690000	0.190624	0.378939	Q3TSW9;P40630;D3Z0F3	Q3TSW9;P40630;D3Z0F3	Transcription factor A, mitochondrial	Tfam
-1.47951	-1.14296	0.30504	0.657718		8	8	8	33.6	33.6	33.6	15.709	0	71.069	1244300000	703980000	540340000	0.31111	-0.414928	Q5M9N5;Q5M9J8;P41105;F6Z0X0	Q5M9N5;Q5M9J8;P41105	60S ribosomal protein L28	Rpl28
NA	-0.457613	-0.0380147	0.395701		4	4	3	3.7	3.7	2.8	175.31	0	6.4109	417780000	199000000	218790000	0.0434364	-0.033309	P41230;Q8CGG4;Q05CE7;Q62240;F6WXI0;A0A087WR43;Q3URX5;Q8BQM3	P41230;Q8CGG4;Q05CE7;Q62240	Lysine-specific demethylase 5C;Lysine-specific demethylase 5D	Kdm5c;Kdm5d
-0.131203	NA	-1.12254	1.0747		4	4	4	10.7	10.7	10.7	50.73	0	5.8037	529320000	337500000	191810000	0.0297839	-0.0596811	Q3UVH2;P41241;Q8BIS9;D3YVQ8;D6RGA0;Q2M2N5;Q9D6H7;P70223;D3Z4T5;P41242	Q3UVH2;P41241;Q8BIS9	Non-specific protein-tyrosine kinase;Tyrosine-protein kinase CSK	Csk
NA	-0.571172	0.152933	-2.23156		5	5	5	22.8	22.8	22.8	32.223	0	89.903	1659000000	847280000	811720000	0.471969	-0.883265	Q9DBN7;P42125	Q9DBN7;P42125	Enoyl-CoA delta isomerase 1, mitochondrial	Eci1
-0.128093	-0.181624	1.14522	-0.504163		13	13	8	20.2	20.2	15.9	74.919	0	91.242	1050300000	582180000	468080000	0.0785783	0.0828356	P42128;A0A0G2JG71;Q99LQ5	P42128	Forkhead box protein K1	Foxk1
-0.0148202	0.814591	-0.0183493	0.454229		22	22	22	71.2	71.2	71.2	41.525	0	323.31	10149000000	5317300000	4831700000	0.65103	0.308913	P42208;E9Q3V6;F6WYM0;D3YYB1;D3Z3C0;D3YZU7;D3Z1S1;D3YV76;F6UKN5	P42208;E9Q3V6;F6WYM0;D3YYB1;D3Z3C0	Septin-2	2017-09-02
0.051024	-10.1712	-1.25924	0.792557		11	11	11	21.7	21.7	21.7	88.081	0	22.281	775580000	601890000	173700000	0.426427	-2.64672	Q3ULI4;Q3U6S9;Q3U5Q4;P42227;Q6GU23;B7ZC18;Q8CFJ6;Q99ML3	Q3ULI4;Q3U6S9;Q3U5Q4;P42227;Q6GU23;B7ZC18	Signal transducer and activator of transcription;Signal transducer and activator of transcription 3	Stat3
0.125122	NA	-0.39594	-0.643394		7	7	7	8.5	8.5	8.5	90.001	0	33.261	641020000	261270000	379760000	0.507633	-0.304738	P42232;Q9CTB3;Q6PHA0;Q9JIA0;B2C3G8;P42230;Q9R0X9	P42232	Signal transducer and activator of transcription 5B	Stat5b
-0.034574	-1.58126	1.51107	1.00828		3	3	3	9.7	9.7	9.7	34.145	0	7.6065	100330000	65416000	34918000	0.117702	0.225879	Q925V3;Q3UQU2;P42582;Q9CW04;Q6PFE0;Q9EQM3;P50220	Q925V3;Q3UQU2;P42582	Homeobox protein Nkx-2.5	Nkx2-5
0.112366	-0.582836	1.39779	0.324437		9	9	8	38.6	38.6	35.8	34.883	0	323.31	1821600000	1282800000	538860000	0.300094	0.312939	P42669;Q8C6E9	P42669;Q8C6E9	Transcriptional activator protein Pur-alpha	Pura
0.215368	0.56472	-4.46558	0.611711		3	3	3	46.4	46.4	46.4	12.483	0	99.048	2089300000	1094000000	995330000	0.238042	-0.768446	Q9DCW5;P43024	Q9DCW5;P43024	Cytochrome c oxidase subunit 6A, mitochondrial;Cytochrome c oxidase subunit 6A1, mitochondrial	Cox6a1
-0.153671	2.0161	-0.5431	0.00265692		15	15	15	23.5	23.5	23.5	104.15	0	91.227	2676500000	1322500000	1353900000	0.218391	0.330497	Q3TZI5;P43247;Q80V79;G3UXD8	Q3TZI5;P43247;Q80V79	DNA mismatch repair protein Msh2	Msh2
-0.839983	0.490981	-0.234869	0.263871		7	5	3	28.8	17.8	6.4	21.977	0	59.076	5777200000	2397000000	3380100000	0.0947571	-0.08	P43274;I7HFT9;Q07133	P43274	Histone H1.4	Hist1h1e
-0.352989	NA	0.764322	0.0958049		6	5	5	32.4	27.7	27.7	21.785	0	198.9	8359100000	4397400000	3961700000	0.184124	0.169046	P43275	P43275	Histone H1.1	Hist1h1a
NA	-0.226797	0.152083	0.339309		8	8	6	28.8	28.8	18	22.445	0	71.691	5300200000	2691100000	2609100000	0.187584	0.0881983	Q1WWK3;P43276	Q1WWK3;P43276	Histone H1.5	Hist1h1b
-0.118445	-0.188381	0.337011	-0.0945064		17	17	17	56.6	56.6	56.6	45.349	0	323.31	5246800000	3156200000	2090600000	0.0450967	-0.0160804	Q8C5B5;Q541S0;Q3U711;P43883;Q9CY19;B1AXR5;B1AXR3	Q8C5B5;Q541S0;Q3U711;P43883;Q9CY19;B1AXR5	Perilipin;Perilipin-2	Plin2
-0.258253	0.0576928	0.273605	0.113036		18	18	18	59	59	59	35.051	0	323.31	26270000000	12833000000	13438000000	0.152177	0.0465203	Q3TCL2;Q3UDY1;P45376;Q5U415;D3YVJ7;Q3ULP0	Q3TCL2;Q3UDY1;P45376;Q5U415	Aldose reductase	Akr1b3;Akr1b1
0.109695	-0.126549	0.0574367	-0.45249		6	6	3	25.3	25.3	12.7	36.12	0	168.7	5587900000	2497100000	3090800000	0.321532	-0.102977	P45377;Q5M9J9;Q3UGS8;P21300	P45377	Aldose reductase-related protein 2	Akr1b8
-1.35734	-1.64625	1.56768	0.30677		9	7	7	66.3	53	53	18.709	0	91.977	1283300000	861240000	422110000	0.135289	-0.282285	Q3UHW9;P45591	Q3UHW9;P45591	Cofilin-2	Cfl2
-0.0936173	0.871055	0.422578	0.31199		4	4	2	30.7	30.7	9.3	15.344	0	25.008	6620500000	2710500000	3909900000	0.81618	0.378001	Q3TND1;P45878	Q3TND1;P45878	Peptidyl-prolyl cis-trans isomerase;Peptidyl-prolyl cis-trans isomerase FKBP2	Fkbp2
-0.355608	-0.512184	-0.10044	0.0883007		11	11	11	30.2	30.2	30.2	46.437	0	145.65	2376600000	1326900000	1049700000	0.704754	-0.219983	Q91WS8;P45952;Q8BJT5;Q3V2I9;D6RFD7	Q91WS8;P45952;Q8BJT5	Medium-chain specific acyl-CoA dehydrogenase, mitochondrial	Acadm
-0.0636202	0.128953	-2.58335	-0.0346383		27	27	27	38.6	38.6	38.6	82.613	0	285.14	13666000000	7017400000	6648200000	0.399615	-0.638164	P46460;G3UX86;G3UX98	P46460	Vesicle-fusing ATPase	Nsf
0.0652966	0.293724	-0.149389	0.0631679		7	6	1	24.3	21.6	4.5	49.419	0	70.731	1435900000	602190000	833670000	0.296055	0.0681997	Q3TN07;P46467;Q8BM73	Q3TN07;P46467	Vacuolar protein sorting-associated protein 4B	Vps4b
-4.34198	-0.597889	-0.654985	-0.0342158		27	27	27	57.5	57.5	57.5	52.866	0	323.31	13248000000	7193500000	6054600000	0.602709	-1.40727	Q8BVQ9;P46471;Q3UIH5;Q3U5V3	Q8BVQ9;P46471;Q3UIH5;Q3U5V3	26S protease regulatory subunit 7	Psmc2
0.0567222	0.133169	0.0978415	0.155084	+	22	20	10	47.3	44.9	22.8	55.382	0	323.31	7304900000	3952000000	3352900000	1.84702	0.110704	P46660	P46660	Alpha-internexin	Ina
-0.15141	0.56267	-0.0330883	-0.10608		5	5	3	17.5	17.5	8.5	38.341	0	26.093	1343100000	636280000	706780000	0.148395	0.0680228	P46718;Q6RI66	P46718;Q6RI66	Programmed cell death protein 2	Pdcd2;Pcd2
-0.0371475	0.161178	1.11332	-0.040121		26	26	25	55.9	55.9	54.3	56.537	0	323.31	12733000000	6368600000	6364700000	0.447778	0.299307	Q544B1;Q3UJW1;Q3U9J7;Q3U6I3;Q3TVM2;P47738;A0A0G2JEU1;A0A0G2JF60;A0A0G2JFQ0;D3YYF3;G3UWP3;B2RTL5;Q3UIA4;P24549;O35945;Q9JHW9;Q62148	Q544B1;Q3UJW1;Q3U9J7;Q3U6I3;Q3TVM2;P47738;A0A0G2JEU1	Aldehyde dehydrogenase, mitochondrial	Aldh2
-0.260359	0.168514	0.276852	-0.100574		14	14	11	59.4	59.4	51.7	32.953	0	323.31	35655000000	16626000000	19029000000	0.0582229	0.0211082	Q5RKN9;Q3UAS2;P47753;Q3TLJ0;Q3UJV2;A0A0G2JE27	Q5RKN9;Q3UAS2;P47753;Q3TLJ0;Q3UJV2	F-actin-capping protein subunit alpha-1	Capza1
0.097476	-0.00271481	-0.0545012	0.590853		14	11	11	49	41.3	41.3	32.967	0	323.31	13879000000	7542900000	6336200000	0.438997	0.157778	Q5DQJ3;Q3UCD2;Q3UBZ3;P47754;D6RCW7;Q3U7G3;Q99L12;Q9CR52	Q5DQJ3;Q3UCD2;Q3UBZ3;P47754;D6RCW7;Q3U7G3	F-actin-capping protein subunit alpha-2	Capza2
-0.571214	-0.928841	0.230804	-0.608998		3	3	3	15.6	15.6	15.6	44.113	0	102.05	963100000	560250000	402850000	0.814465	-0.469563	Q543X6;P47809;B1ATL6;M0QW52;Q8K2U0	Q543X6;P47809;B1ATL6	Dual specificity mitogen-activated protein kinase kinase 4	Map2k4
0.134089	0.349026	-0.284988	0.259858		15	15	15	27.3	27.3	27.3	78.538	0	244.38	2776900000	1359200000	1417700000	0.324096	0.114496	P47856;D3YYD9;Q3V0X4;Q9Z2Z9;D3YYE0	P47856	Glutamine--fructose-6-phosphate aminotransferase [isomerizing] 1	Gfpt1
-0.0363483	-0.677495	0.936525	-0.0697022		24	24	19	35.9	35.9	31.7	85.268	0	286.24	12944000000	6960100000	5983900000	0.0381045	0.0382448	P47857;Q99K08;Q1LZL7;O35514	P47857;Q99K08	ATP-dependent 6-phosphofructokinase, muscle type;ATP-dependent 6-phosphofructokinase	Pfkm
-0.104946	-0.119651	1.20606	0.0150243		10	10	10	31.2	31.2	31.2	53.326	0	110.62	762100000	367760000	394330000	0.306686	0.249122	P47867	P47867	Secretogranin-3	Scg3
0.00475299	0.104068	NA	-0.0204844		4	4	4	25.2	25.2	25.2	32.846	0	8.2019	261930000	110080000	151850000	0.284303	0.0294456	P47877;Q9D057;D3YU40	P47877;Q9D057;D3YU40	Insulin-like growth factor-binding protein 2	Igfbp2
-0.325377	-0.467294	0.342067	0.0275866		7	7	7	33.5	33.5	33.5	27.807	0	107.06	2167400000	1178500000	988880000	0.220493	-0.105754	P47879;H3BLB7;Q8BSM9;H3BJT2	P47879;H3BLB7;Q8BSM9	Insulin-like growth factor-binding protein 4	Igfbp4
-0.324762	-0.174019	0.940063	0.109732		15	15	15	36.5	36.5	36.5	33.509	0	293.81	24196000000	13723000000	10473000000	0.181182	0.137754	Q3UCH0;P47911;Q3UFI4;E9PUX4	Q3UCH0;P47911;Q3UFI4;E9PUX4	60S ribosomal protein L6	Rpl6;Gm5428
0.0641931	-4.08006	5.1017	4.85647		2	2	2	42.1	42.1	42.1	11.475	0	323.31	57354000000	34411000000	22943000000	0.262959	1.48557	Q58E35;P47955;E9Q3T0	Q58E35;P47955;E9Q3T0	60S acidic ribosomal protein P1	Rplp1;Gm10073
-0.462078	0.770533	0.130002	0.539624		22	22	22	48.5	48.5	48.5	34.4	0	323.31	49887000000	28257000000	21631000000	0.364302	0.24452	Q58EU6;Q3U850;P47962;Q3TKR5;D3YYV8;Q3THE1	Q58EU6;Q3U850;P47962;Q3TKR5;D3YYV8;Q3THE1	60S ribosomal protein L5	Rpl5
0.853437	-0.66438	1.16547	-0.220701		17	17	17	56.9	56.9	56.9	24.305	0	323.31	51755000000	30159000000	21596000000	0.251914	0.283456	P47963;Q5RKP3	P47963;Q5RKP3	60S ribosomal protein L13	Rpl13
-0.634061	-2.21471	2.99183	1.60481		6	6	5	62.8	62.8	49.6	12.746	0	79.657	1115200000	526920000	588250000	0.136167	0.436966	Q4V9T8;P48024;Q3UBT8;J3QN87;J3QPZ8	Q4V9T8;P48024;Q3UBT8	Eukaryotic translation initiation factor 1	Eif1
-0.201709	-0.109654	0.0185126	0.181346		27	27	27	72.4	72.4	72.4	35.752	0	323.31	30905000000	14660000000	16246000000	0.119574	-0.0278762	P48036;A0A0G2JGQ0	P48036	Annexin A5	Anxa5
NA	-0.258477	-0.376068	1.3198		3	3	3	41.7	41.7	41.7	12.758	0	284.35	973530000	629390000	344140000	0.144669	0.228419	Q5I0U7;P48428	Q5I0U7;P48428	Tubulin-specific chaperone A	Tbca
0.192952	-0.315325	0.273204	-0.172999		55	55	54	67.4	67.4	67.4	74.237	0	323.31	45744000000	24199000000	21545000000	0.0126613	-0.00554229	P48678;D3YUF7;Q8BNX5;Q9CTL2	P48678	Prelamin-A/C;Lamin-A/C	Lmna
0.0454429	0.142479	-0.32008	0.407555		33	29	29	52.9	49.9	49.9	94.381	0	323.31	16817000000	7841300000	8975500000	0.168441	0.0688491	P48722;E0CY23;Q3TTD4;F6SMW7;F6TFH3	P48722;E0CY23	Heat shock 70 kDa protein 4L	Hspa4l
-0.10507	-0.76092	1.29318	NA		3	3	3	2.5	2.5	2.5	198.61	0.00021317	4.0429	173620000	129600000	44025000	0.0777817	0.142398	Q6NV63;Q9Z1D2;P48754;Q3UMS5;A0A087WPK5;A0A087WP26;Q99LI1	Q6NV63;Q9Z1D2;P48754;Q3UMS5	Breast cancer type 1 susceptibility protein;Breast cancer type 1 susceptibility protein homolog	Brca1
-0.370657	0.179766	-0.432425	NA		4	4	4	15	15	15	64.955	0	41.962	134560000	52516000	82042000	0.400728	-0.207772	P48760;A2AK70;A0A0A6YX96	P48760;A2AK70	Folylpolyglutamate synthase, mitochondrial	Fpgs
0.0732718	-0.94178	0.856215	0.320991		7	7	7	32.6	32.6	32.6	26.635	0	18.705	969560000	509880000	459680000	0.0701398	0.0771742	P48774;E9PVM7;E9Q024;E9PV63;E9Q5L9	P48774;E9PVM7	Glutathione S-transferase Mu 5	Gstm5
0.0186342	1.01436	-0.189919	0.404726		24	15	15	63.1	37.2	37.2	32.904	0	265.3	14377000000	9774900000	4602400000	0.490335	0.311949	P48962;Q8BVI9;B2RTC8;Q3V132	P48962;Q8BVI9	ADP/ATP translocase 1	Slc25a4
0.409472	0.278342	1.25908	NA		2	2	2	11.9	11.9	11.9	32.542	0	19.514	206710000	105080000	101620000	0.771645	0.648965	P49070	P49070	Calcium signal-modulating cyclophilin ligand	Camlg
NA	0.0446039	-0.0321009	-0.130667		2	2	2	7.1	7.1	7.1	57.791	0	10.681	212360000	94112000	118250000	0.285063	-0.0393881	Q3TVD8;Q3U3I5;P49135;Q8R1K9	Q3TVD8;Q3U3I5;P49135;Q8R1K9	TFIIH basal transcription factor complex helicase XPB subunit	Ercc3
-0.102125	-0.619138	1.53487	0.343128		24	24	24	59.7	59.7	59.7	34.238	0	323.31	65074000000	37189000000	27885000000	0.241297	0.289184	Q3U7F3;Q3TIK8;Q5EBP8;Q3UK83;P49312;Q3TFB1;B7ZWG9	Q3U7F3;Q3TIK8;Q5EBP8;Q3UK83;P49312;Q3TFB1	Heterogeneous nuclear ribonucleoprotein A1;Heterogeneous nuclear ribonucleoprotein A1, N-terminally processed	Hnrnpa1
NA	-0.194163	0.918797	-0.54666		3	3	3	14.1	14.1	14.1	43.346	0	33.449	171220000	79387000	91838000	0.0431419	0.0593247	P49442;E0CYQ4;E0CX64;H3BK26	P49442	Inositol polyphosphate 1-phosphatase	Inpp1
NA	-0.017198	0.070421	-0.745366		2	2	2	8.1	8.1	8.1	42.432	0	8.0017	516740000	230000000	286750000	0.331248	-0.230714	P49443;Q9EQE2;Q9EQE3;Q8R4T7	P49443;Q9EQE2;Q9EQE3;Q8R4T7	Protein phosphatase 1A	Ppm1a
-1.50451	1.88343	1.59209	0.386732		10	10	10	33	33	33	41.666	0	100.89	1045000000	602200000	442830000	0.301528	0.589435	P49586;D3Z3T5;Q811Q9	P49586;D3Z3T5	Choline-phosphate cytidylyltransferase A	Pcyt1a
-0.00621696	-0.324401	-0.215617	0.121706		25	25	25	38.1	38.1	38.1	96.764	0	323.31	14806000000	8047900000	6758100000	0.432957	-0.106132	Q9D077;Q542F4;P49717;Q921D5;Q8C1Z0;Q3UA65;Q5DTS8;Q3UXG9	Q9D077;Q542F4;P49717;Q921D5;Q8C1Z0;Q3UA65;Q5DTS8	DNA replication licensing factor MCM4	Mcm4
-0.0768889	3.83754	-0.493032	1.04305		13	13	13	61.1	61.1	61.1	25.926	0	172.25	7210800000	4537600000	2673200000	0.456053	1.07767	P49722;Q9CZ58;Q3UWT6;Q8BKE0	P49722;Q9CZ58;Q3UWT6;Q8BKE0	Proteasome subunit alpha type-2;Proteasome subunit alpha type	Psma2
0.051024	-0.357271	0.413154	0.495614		15	15	15	40.5	40.5	40.5	47.703	0	191.12	8088200000	4559300000	3528900000	0.3046	0.15063	Q3U4D1;Q3TF14;P50247;Q3U5U5;Q5M9P0;Q8BPI7;A2ALT5	Q3U4D1;Q3TF14;P50247;Q3U5U5;Q5M9P0;Q8BPI7	Adenosylhomocysteinase	Ahcy
-0.0645553	0.892974	0.0179867	0.355276		17	12	12	50.8	41.2	41.2	50.521	0	323.31	2724000000	1502500000	1221500000	0.583502	0.30042	P50396;B7FAU8;D6RI86	P50396	Rab GDP dissociation inhibitor alpha	Gdi1
NA	-0.528823	-0.0594936	-0.214125		3	3	3	7.9	7.9	7.9	59.646	0	12.108	200530000	94234000	106300000	0.715922	-0.26748	P50429;B2RWQ7	P50429	Arylsulfatase B	Arsb
0.251325	-0.0187903	0.148145	-0.442333		15	14	14	43.3	40.4	40.4	52.63	0	286.43	2955200000	1438600000	1516600000	0.0333819	-0.0154133	Q9CWR5;P50431;G3UZ26;G3UYY1;G3UZZ9	Q9CWR5;P50431;G3UZ26;G3UYY1	Serine hydroxymethyltransferase;Serine hydroxymethyltransferase, cytosolic	Shmt1
-0.0431107	0.0617071	-0.625738	0.626402		30	30	30	59.6	59.6	59.6	68.325	0	323.31	12848000000	6607100000	6241000000	0.00603432	0.00481505	P50516;D3Z1B9;D3YWH3;D3YZ23	P50516	V-type proton ATPase catalytic subunit A	Atp6v1a
-0.227168	-1.02682	0.380596	-0.734135		9	9	9	48.7	48.7	48.7	26.157	0	103.75	4172600000	2478600000	1694000000	0.546769	-0.401882	P50518;Q9D593	P50518	V-type proton ATPase subunit E 1	Atp6v1e1
-0.157737	0.042084	0.566143	0.313065		31	31	31	68	68	68	41.508	0	323.31	45921000000	25235000000	20685000000	0.503844	0.190889	Q05BN2;Q3UMW2;Q3TGU7;P50580;D3YVH7	Q05BN2;Q3UMW2;Q3TGU7;P50580;D3YVH7	Proliferation-associated protein 2G4	Pa2g4
0.00647761	-0.191162	0.238545	0.0650382		6	6	6	15	15	15	73.042	0	137.58	909440000	471380000	438060000	0.119571	0.0297246	Q921U7;Q8C281;Q8CE04;Q8CE80;P51125;Q8CB83;Q3TTN2	Q921U7;Q8C281;Q8CE04;Q8CE80;P51125;Q8CB83	Calpastatin	Cast
-0.104744	-0.631399	0.538073	0.115566		12	12	12	64.7	64.7	64.7	23.489	0	86.209	2962400000	1693700000	1268700000	0.0278893	-0.0206259	Q4FJQ0;P51150	Q4FJQ0;P51150	Ras-related protein Rab-7a	Rab7;Rab7a
0.12075	-0.135903	-0.226015	-0.159371		4	4	4	27.9	27.9	27.9	28.49	0	111.21	1303900000	562110000	741810000	0.55354	-0.100135	Q3UKR3;Q3UG55;P51163;Q3TPL3	Q3UKR3;Q3UG55;P51163;Q3TPL3	Uroporphyrinogen-III synthase	Uros
-0.867858	2.91321	0.313764	-0.0404014		10	10	10	17.2	17.2	17.2	47.907	0	137.51	7229400000	3622500000	3606900000	0.276674	0.579678	P51174	P51174	Long-chain specific acyl-CoA dehydrogenase, mitochondrial	Acadl
-0.648145	-0.360008	0.458386	0.422114		19	19	19	63	63	63	21.881	0	323.31	13055000000	7281500000	5773700000	0.038033	-0.0319134	Q5EBQ6;P51410;D3Z629;A0A0G2JES3;Q5M9J5;A0A0G2JDK9;D3YZT0;A0A0G2JFQ3;S4R1R7	Q5EBQ6;P51410;D3Z629;A0A0G2JES3;Q5M9J5;A0A0G2JDK9;D3YZT0	60S ribosomal protein L9	Rpl9
-0.577057	-0.488532	2.08865	-0.0494913		16	16	16	17.4	17.4	17.4	139.5	0	82.992	1148900000	725870000	423000000	0.140686	0.243393	Q8CI86;Q3TWI4;P51432;Q571K9;Q3TPL1;Q8C8I0;Q9R1Y4	Q8CI86;Q3TWI4;P51432;Q571K9	Phosphoinositide phospholipase C;1-phosphatidylinositol 4,5-bisphosphate phosphodiesterase beta-3	Plcb3
-0.438718	0.338111	0.413538	-0.0719		22	22	22	39.5	39.5	39.5	79.49	0	323.31	4714500000	2363400000	2351100000	0.107729	0.0602577	Q3TT11;P51660;Q3UHW2	Q3TT11;P51660;Q3UHW2	Peroxisomal multifunctional enzyme type 2;(3R)-hydroxyacyl-CoA dehydrogenase;Enoyl-CoA hydratase 2	Hsd17b4
NA	-0.30504	0.563753	0.500401		3	3	3	12	12	12	52.246	0	9.2689	447030000	234590000	212440000	0.336263	0.253038	Q541E2;Q3TWM2;P51855;Q3TF63;A2AQN9;Q8R436;H3BKH4;Q3UEE2	Q541E2;Q3TWM2;P51855;Q3TF63;A2AQN9;Q8R436	Glutathione synthetase	Gss
-0.321838	-0.0328609	0.519818	0.343733		15	15	13	71.3	71.3	67.1	26.268	0	323.31	9420400000	4972300000	4448000000	0.26047	0.127213	P51859;E0CXA0;E0CYW7	P51859;E0CXA0	Hepatoma-derived growth factor	Hdgf
-0.181509	NA	-1.08984	0.419739		5	5	5	18.8	18.8	18.8	40.311	0	20.094	2656600000	1333700000	1322900000	0.233592	-0.283869	Q921S5;P51863	Q921S5;P51863	V-type proton ATPase subunit d 1	Atp6v0d1
-0.415518	0.119821	-0.0673633	0.505369		24	24	15	63.8	63.8	44	32.931	0	323.31	11127000000	6273000000	4854300000	0.063113	0.0355771	Q545A2;P51881;B0LAB5	Q545A2;P51881	ADP/ATP translocase 2;ADP/ATP translocase 2, N-terminally processed	Slc25a5
-0.271618	-0.3413	0.125101	-0.0402613		8	8	8	35.6	35.6	35.6	35.848	0	167.91	1959700000	961380000	998280000	0.514652	-0.132019	P51949;A0A087WSG5;A4FUR7;A0A087WSQ7	P51949;A0A087WSG5;A4FUR7	CDK-activating kinase assembly factor MAT1	Mnat1
NA	0.321235	2.69956	1.47297		3	3	3	14.1	14.1	14.1	33.466	0	7.4747	211070000	92300000	118770000	0.793427	1.49792	Q545S0;P52196	Q545S0;P52196	Sulfurtransferase;Thiosulfate sulfurtransferase	Tst
-0.19851	0.35208	0.367843	0.143978		17	17	17	45.2	45.2	45.2	57.927	0	323.31	13582000000	7304700000	6277100000	0.528192	0.166348	Q52L97;P52293;Q641N9;A2A600;A2A601;A6PW68;F2Z431;A2A602	Q52L97;P52293;Q641N9	Importin subunit alpha;Importin subunit alpha-1	Kpna2
0.113034	0.325962	0.256994	-0.226755		25	25	25	27.3	27.3	27.3	123.74	0	194.71	4287900000	2064400000	2223500000	0.386723	0.117309	Q91VT0;P52431;Q8C2N0;D6RFB8	Q91VT0;P52431;Q8C2N0;D6RFB8	DNA polymerase;DNA polymerase delta catalytic subunit	Pold1
-0.0540328	0.0681893	-0.244156	0.177555		9	9	9	23.1	23.1	23.1	87.021	0	323.31	9692800000	4311200000	5381500000	0.0487329	-0.0131111	P52479;G3X9U6	P52479	Ubiquitin carboxyl-terminal hydrolase 10	Usp10
0.325156	-0.461859	0.203136	0.236588		46	46	46	77.4	77.4	77.4	57.844	0	323.31	182880000000	96164000000	86715000000	0.152565	0.0757555	P52480;Q3UEH4;E9Q509;Q3UEI4;A7MCU9;G3X925;P53657	P52480	Pyruvate kinase PKM	Pkm
-0.639265	0.354903	0.548459	0.00520306		5	5	5	47.4	47.4	47.4	13.02	0	145.09	1813900000	993480000	820420000	0.089849	0.0673252	P52503	P52503	NADH dehydrogenase [ubiquinone] iron-sulfur protein 6, mitochondrial	Ndufs6
0.091666	0.517427	1.65168	-0.0446039		10	10	10	37.1	37.1	37.1	23.045	0	132.88	3600200000	1821500000	1778700000	0.609614	0.554041	Q4TU88;Q3UJM8;Q3UJL9;Q3UJH4;V9GXJ4;P52651;Q7TN91	Q4TU88;Q3UJM8;Q3UJL9;Q3UJH4;V9GXJ4;P52651;Q7TN91	Homeobox protein Rhox5	Rhox5
NA	-0.532992	0.0164827	0.623465		3	3	3	7.8	7.8	7.8	73.964	0	34.298	459310000	250840000	208470000	0.0339847	0.035652	Q3UN55;Q3UDA8;P52825;A2A8E8	Q3UN55;Q3UDA8;P52825	Carnitine O-palmitoyltransferase 2, mitochondrial	Cpt2
NA	-1.01342	2.29293	0.946221		5	5	5	11.8	11.8	11.8	53.26	0	8.555	209040000	139680000	69353000	0.283639	0.741912	Q7TND9;P53395;A0A0G2JGU0	Q7TND9;P53395	Lipoamide acyltransferase component of branched-chain alpha-keto acid dehydrogenase complex, mitochondrial	Dbt
-0.125683	-0.175061	-0.909043	0.177719		6	6	6	9.6	9.6	9.6	120.26	0	14.869	928870000	223320000	705550000	0.462568	-0.258017	P53569;Q3UGK4	P53569	CCAAT/enhancer-binding protein zeta	Cebpz
-0.012359	-0.614713	1.47513	0.906656		8	8	8	43.9	43.9	43.9	31.487	0	52.563	1276800000	733910000	542910000	0.38091	0.43868	P53811;Q8JZZ5	P53811;Q8JZZ5	Phosphatidylinositol transfer protein beta isoform	Pitpnb
-0.199504	-1.40867	1.38406	-0.0699771		5	5	2	21.2	21.2	9	23.547	0	65.268	1137600000	655850000	481760000	0.0429581	-0.0735224	Q0PD65;P53994;Q8BXY4	Q0PD65;P53994;Q8BXY4	Ras-related protein Rab-2A	Rab2a
-0.232837	-0.026352	1.07994	-0.127501		23	23	21	50.2	50.2	50.2	50.906	0	249.98	9557700000	5347100000	4210600000	0.21483	0.173311	P54071;D6RIL6	P54071;D6RIL6	Isocitrate dehydrogenase [NADP], mitochondrial	Idh2
0.0416635	0.384934	0.153382	0.307126		7	7	7	39.8	39.8	39.8	31.375	0	95.394	3689400000	1811600000	1877800000	1.198	0.221777	P54116;Q8BPA1	P54116;Q8BPA1	Erythrocyte band 7 integral membrane protein	Stom
-0.235195	-0.160169	0.750106	-0.0878702		12	12	12	11.6	11.6	11.6	151.08	0	93.956	2156700000	1270600000	886160000	0.102124	0.0667177	P54276;Q8C2N9;Q9CRH0	P54276;Q8C2N9;Q9CRH0	DNA mismatch repair protein Msh6	Msh6
0.0564447	-2.7228	1.97659	-0.243303		8	8	8	29.7	29.7	29.7	34.613	0	77.058	1877500000	997190000	880280000	0.0838094	-0.233268	Q3TJ52;Q3UQN3;Q3U041;P54728;Q6NVC3	Q3TJ52;Q3UQN3;Q3U041;P54728;Q6NVC3	UV excision repair protein RAD23 homolog B	Rad23b
-0.350431	-0.340824	NA	-0.118094		3	3	3	8.5	8.5	8.5	73.862	0	6.035	110350000	66032000	44322000	1.14975	-0.269783	P54731	P54731	FAS-associated factor 1	Faf1
-0.00707212	-0.397372	0.450676	0.367769		19	19	19	61.7	61.7	61.7	47.408	0	266.29	6564500000	3496500000	3068000000	0.199734	0.1035	P54775;Q3TFA5;Q569X4;Q3TUN5;Q3UBF0;Q3TJ97;Q8BKU2;Q52L53	P54775;Q3TFA5;Q569X4;Q3TUN5;Q3UBF0;Q3TJ97;Q8BKU2;Q52L53	26S protease regulatory subunit 6B	Psmc4
0.0413831	2.43635	1.06963	0.297023		29	29	29	68	68	68	54.865	0	323.31	14249000000	7231600000	7017000000	0.764271	0.961097	Q3TMB8;P54822;E9Q242;E9Q3T7;E9Q0A0;A0A0G2JFI8;A0A0G2JFL8	Q3TMB8;P54822;E9Q242;E9Q3T7	Adenylosuccinate lyase	Adsl
-0.408991	0.546265	1.24862	0.40993		10	10	10	32.5	32.5	32.5	54.191	0	191.5	2056500000	1205300000	851200000	0.555504	0.448956	P54823	P54823	Probable ATP-dependent RNA helicase DDX6	Ddx6
0.000865329	0.551983	0.968012	0.22673		10	10	10	39	39	39	40.068	0	150.91	3926100000	2052300000	1873800000	0.88925	0.436898	Q3U5N4;P54923;Q9CTF5	Q3U5N4;P54923	[Protein ADP-ribosylarginine] hydrolase	Adprh
-0.12466	0.569005	0.661022	0.946472		6	6	6	2.5	2.5	2.5	429.64	0	9.6566	300240000	149940000	150290000	0.961878	0.51296	P55200;Q5DTR3;S4R199;D3Z5H5	P55200	Histone-lysine N-methyltransferase 2A;MLL cleavage product N320;MLL cleavage product C180	Kmt2a
-0.422946	0.582363	0.0808048	-0.160017		3	2	2	17.9	12.6	12.6	23.668	0	28.87	1535600000	765420000	770220000	0.0309599	0.0200514	Q0PD50;Q3UHW5;P55258	Q0PD50;Q3UHW5;P55258	Ras-related protein Rab-8A	Rab8a
-0.0643743	-0.261777	0.777937	1.1538		14	14	14	34.1	34.1	34.1	40.148	0	323.31	3962000000	2180700000	1781300000	0.495481	0.401396	P55264;Q8BMC5;Q8BWS6	P55264;Q8BMC5	Adenosine kinase	Adk
-0.218699	NA	3.21746	-0.887837		4	4	4	14.3	14.3	14.3	35.491	0	10.498	159930000	93182000	66745000	0.19679	0.70364	Q6PB52;Q6PEM5;Q5D0B0;Q8C252;Q6ZY49;Q52KI7;Q3TL96;Q8K295;P55302;F6WMD1;Q3U8U9	Q6PB52;Q6PEM5;Q5D0B0;Q8C252;Q6ZY49;Q52KI7;Q3TL96;Q8K295;P55302;F6WMD1	Alpha-2-macroglobulin receptor-associated protein	Lrpap1
-0.257028	-0.671233	2.21304	-0.0230425		8	6	6	53.6	44.1	44.1	20.828	0	101.48	3944800000	2299600000	1645200000	0.181059	0.315433	Q545S4;P55821;Q9CZ46	Q545S4;P55821;Q9CZ46	Stathmin;Stathmin-2	Stmn2
-0.0601867	0.76103	-0.359634	-0.139862		5	5	5	47.7	47.7	47.7	10.344	0	43.146	11537000000	4400800000	7136200000	0.0703286	0.0503368	P56135;F8WHP8	P56135;F8WHP8	ATP synthase subunit f, mitochondrial	Atp5j2
-0.0668353	0.0647449	-0.427606	0.519962		5	5	5	14	14	14	54.776	0	72.655	989150000	441520000	547640000	0.0383387	0.0225664	P56183;Q05CN2	P56183;Q05CN2	Ribosomal RNA processing protein 1 homolog A	Rrp1
-0.268991	-1.11613	0.252484	NA		4	4	4	32.7	32.7	32.7	17.037	0.0002164	4.353	384240000	226940000	157310000	0.352899	-0.377545	Q3V1C8;P56380	Q3V1C8;P56380	Bis(5-nucleosyl)-tetraphosphatase [asymmetrical]	Nudt2
-1.38349	NA	1.35601	0.142943		5	5	5	69.6	69.6	69.6	9.8742	0	50.417	429510000	174070000	255440000	0.0151663	0.0384885	Q545R9;P56390	Q545R9;P56390	Cyclin-dependent kinases regulatory subunit;Cyclin-dependent kinases regulatory subunit 2	Cks2
-0.0281604	0.113967	0.0176653	0.135745		9	9	9	75.6	75.6	75.6	10.071	0	323.31	13028000000	7386800000	5641400000	0.652983	0.0598042	P56391	P56391	Cytochrome c oxidase subunit 6B1	Cox6b1
-1.14146	-0.185015	0.179907	NA		1	1	1	38.1	38.1	38.1	6.784	0	18.876	460480000	231700000	228780000	0.362168	-0.38219	Q54AC6;Q3UJM3;P56394	Q54AC6;Q3UJM3;P56394	Cytochrome c oxidase copper chaperone	COX17;Cox17
0.0535284	0.673466	-0.00776948	0.0793713		34	34	34	47.9	47.9	47.9	93.354	0	323.31	12202000000	5995700000	6206500000	0.525611	0.199649	Q3U4W8;P56399;D3YYA5;D3Z4K7	Q3U4W8;P56399	Ubiquitin carboxyl-terminal hydrolase;Ubiquitin carboxyl-terminal hydrolase 5	Usp5
-0.295624	1.89736	0.441125	-0.133958		35	35	35	82.2	82.2	82.2	56.3	0	323.31	193940000000	93934000000	100000000000	0.387741	0.477225	P56480	P56480	ATP synthase subunit beta, mitochondrial	Atp5b
-0.114129	-1.0092	-0.0082	0.184572		8	3	3	22.4	11.9	11.9	45.971	0	44.858	904600000	479800000	424810000	0.359332	-0.23674	Q91YZ2;Q3UIX8;Q3UGL5;P56546;E9PWQ9;E9Q0T4	Q91YZ2;Q3UIX8;Q3UGL5;P56546;E9PWQ9;E9Q0T4	C-terminal-binding protein 2	Ctbp2
-0.184916	0.311387	0.148257	0.183114		9	9	9	67.5	67.5	67.5	14.275	0	172.79	6889500000	3527300000	3362200000	0.4456	0.11446	Q564F6;P56812;D3Z7Q5	Q564F6;P56812;D3Z7Q5	Programmed cell death protein 5	Pdcd5
-0.241919	-0.187674	0.253137	0.332171		5	5	5	48.2	48.2	48.2	21.366	0	109.74	945550000	526010000	419550000	0.0918945	0.0389288	Q9D002;Q9CZE1;Q545N1;P56873	Q9D002;Q9CZE1;Q545N1;P56873	Sjoegren syndrome/scleroderma autoantigen 1 homolog	Sssca1
0.0122111	-0.781529	-0.0451634	0.0140332		19	19	19	33.3	33.3	33.3	100.97	0	323.31	7628700000	3946400000	3682300000	0.421589	-0.200112	Q3UNK6;P56960;Q8K366;Q8R2R0;Q9CYJ3;F6VYQ6;Q3TRD0;Q99KY7;Q9CVF6	Q3UNK6;P56960;Q8K366;Q8R2R0;Q9CYJ3;F6VYQ6;Q3TRD0;Q99KY7	Exosome component 10	Exosc10
-0.252346	0.751892	-0.913799	0.26427		16	9	9	69.3	55.5	55.5	39.294	0	323.31	8859400000	3566100000	5293300000	0.0348208	-0.0374958	P57722;E9Q7D8;Q8CFQ6;G3UYM5	P57722;E9Q7D8;Q8CFQ6	Poly(rC)-binding protein 3	Pcbp3
NA	-0.153414	-1.29149	-0.0297002		7	7	7	31.2	31.2	31.2	28.355	0	26.219	1260200000	642450000	617760000	0.461473	-0.491533	Q3UJH5;Q3U861;P57746;Q3U684;Q3UK81;Q9CTI8	Q3UJH5;Q3U861;P57746;Q3U684;Q3UK81;Q9CTI8	V-type proton ATPase subunit D	Atp6v1d
0.0867838	-0.327584	0.647445	0.643067		6	6	6	29	29	29	28.823	0	52.905	5636400000	3017400000	2619000000	0.457945	0.262428	P57759;A8C1V9;F8WJI4;F8WIM7;D6RG87	P57759;A8C1V9	Endoplasmic reticulum resident protein 29	Erp29
0.0382958	-0.180839	1.25051	-0.720103		61	61	2	62.9	62.9	3.4	104.98	0	323.31	40913000000	22034000000	18879000000	0.0805153	0.0969656	Q3ULT2;P57780;Q3UDJ7;E9Q2W9;D3Z0L8;Q8BP35;O88990;D3Z761;Q61064;D3YY95;Q61063	Q3ULT2;P57780;Q3UDJ7;E9Q2W9	Alpha-actinin-4	Actn4
-0.258235	-0.77327	1.15374	0.320144		18	18	18	53.3	53.3	53.3	28.357	0	323.31	8379300000	5340500000	3038800000	0.0934834	0.110594	P57784;G5E883;Q8BSH5	P57784;G5E883;Q8BSH5	U2 small nuclear ribonucleoprotein A	Snrpa1
-0.288399	-0.293129	NA	0.0592093		4	4	4	16.9	16.9	16.9	51.599	0	8.1218	124030000	67370000	56660000	0.562018	-0.174106	Q3TLX9;P58242;Q8BTC9	Q3TLX9;P58242	Acid sphingomyelinase-like phosphodiesterase 3b	Smpdl3b
0.0455827	0.686523	-0.750864	-0.15782		60	60	59	69.7	69.7	68.5	95.326	0	323.31	208600000000	101540000000	107060000000	0.0500949	-0.0441445	Q3UMI7;P58252;Q3UZ14;Q8BMA8;Q3UDC8;Q6P9L9;Q8C153;Q3TK17;Q3TWX1;Q3TX47;Q3UBL9;Q3TLB1;Q3TJZ1;Q3TW58;Q3TSK4;Q3TPG2;Q99LT6;Q61509;O89069;O89070	Q3UMI7;P58252;Q3UZ14;Q8BMA8;Q3UDC8;Q6P9L9;Q8C153;Q3TK17;Q3TWX1;Q3TX47;Q3UBL9;Q3TLB1;Q3TJZ1;Q3TW58;Q3TSK4;Q3TPG2;Q99LT6	Elongation factor 2	Eef2
-0.243369	NA	0.812587	0.636795		7	7	7	36.5	36.5	36.5	36.755	0	42.241	2411300000	1554500000	856800000	0.464023	0.402004	Q8C0E1;Q543N6;P58389;A2AWE9;B7ZDE0;A2AWF0;F6Z6I0	Q8C0E1;Q543N6;P58389;A2AWE9;B7ZDE0;A2AWF0	Serine/threonine-protein phosphatase 2A activator	Ppp2r4
-0.218632	-0.467553	1.07351	-0.0731348		8	8	7	23.4	23.4	22.1	81.644	0	270.62	1444700000	732800000	711900000	0.079419	0.0785487	P58404;Q3U3S0;V9GXE7;V9GXT1;V9GXI9	P58404;Q3U3S0;V9GXE7	Striatin-4	Strn4
0.0216219	0.391548	-0.731357	0.256804		6	6	6	36.2	36.2	36.2	24.657	0	118.46	1022200000	424010000	598190000	0.0199857	-0.0153459	Q8C660;P58468;Q3TVF6;Q8C2N1	Q8C660;P58468;Q3TVF6;Q8C2N1	Protein FAM207A	Fam207a
0.0226164	0.104471	0.392383	-0.111432		4	4	4	6.7	6.7	6.7	104.83	0	120.95	577020000	269910000	307110000	0.388359	0.10201	P58501;F6YY19	P58501	PAX3- and PAX7-binding protein 1	Paxbp1
-0.220597	0.333195	1.27607	0.10524		6	6	6	19	19	19	59.444	0	113.71	1378100000	635550000	742520000	0.482105	0.373476	Q8R3F7;Q3TEP0;P58742;Q8BU75	Q8R3F7;Q3TEP0;P58742;Q8BU75	Aladin	Aaas
-0.686058	0.294194	0.281369	0.0884541		5	5	5	9.4	9.4	9.4	103.41	0	62.934	1284600000	615200000	669420000	0.00765911	-0.00551011	Q3TAJ6;P58854;E9Q0R3;Q8BKJ3;Q3TN67;F6QMZ4;F7AJZ3	Q3TAJ6;P58854;E9Q0R3;Q8BKJ3;Q3TN67	Gamma-tubulin complex component 3	Tubgcp3
-1.01552	-1.83542	0.976106	-0.114367		4	4	4	11.3	11.3	11.3	46.647	0	41.895	442850000	258270000	184580000	0.327338	-0.4973	Q3UGC5;Q3TNR7;P59017	Q3UGC5;Q3TNR7;P59017	Bcl-2-like protein 13	Bcl2l13
0.013355	-1.31624	0.136109	-0.43328		5	5	5	23.5	23.5	23.5	41.32	0	258.95	6007200000	3156200000	2851100000	0.507258	-0.400014	Q7TT04;Q3UJY4;P59235;Q921S9;Q8BT98;Q3URN3	Q7TT04;Q3UJY4;P59235	Nucleoporin Nup43	Nup43
0.193709	3.60182	1.00225	-0.114367		16	16	16	36.1	36.1	36.1	48.968	0	323.31	11907000000	5887600000	6019300000	0.586062	1.17085	Q3TQR3;P59325;Q8BVV6;Q3TKY2;Q05CM5;Q05CH7;Q05CY6;Q3TT65;Q6PHA6;Q05C65	Q3TQR3;P59325;Q8BVV6;Q3TKY2;Q05CM5;Q05CH7	Eukaryotic translation initiation factor 5	Eif5
0.301822	-2.14995	0.269982	NA		5	5	5	5.6	5.6	5.6	129.56	0	62.847	94304000	53099000	41205000	0.23394	-0.52605	Q3UHP6;P59672	Q3UHP6;P59672	Ankyrin repeat and SAM domain-containing protein 1A	Anks1;Anks1a
-0.652924	NA	2.22925	0.510498		3	3	3	33.6	33.6	33.6	14.585	0	7.9758	243520000	147590000	95935000	0.306788	0.695607	P59708	P59708	Splicing factor 3B subunit 6	Sf3b6
-0.0228154	-0.0975173	0.504591	0.0096841		8	8	8	36.9	36.9	36.9	19.653	0	121.46	3879700000	2313200000	1566500000	0.280041	0.0984857	Q9D3C4;Q8BVW6;P59999;Q7TPD9;Q3TX55;E9PWA7	Q9D3C4;Q8BVW6;P59999;Q7TPD9;Q3TX55;E9PWA7	Actin-related protein 2/3 complex subunit 4	Arpc4
NA	1.3475	-0.627794	-3.11235		3	3	3	48.5	48.5	48.5	7.7412	0	26.633	1345100000	543190000	801890000	0.222214	-0.797549	Q5SWJ8;P60060;G3UWH0	Q5SWJ8;P60060;G3UWH0	Protein transport protein Sec61 subunit gamma	Sec61g
0.0408223	0.0297002	0.502669	0.306038		23	23	23	63.4	63.4	63.4	50.213	0	323.31	24465000000	13098000000	11367000000	0.826403	0.219807	Q3UJN2;Q3U1C2;P60122;D3YW60;Q05CB6	Q3UJN2;Q3U1C2;P60122	RuvB-like 1	Ruvbl1
-0.681122	0.543793	0.766873	-0.464355		8	8	5	22.2	22.2	13.3	52.22	0	94.694	1990800000	996320000	994440000	0.0381262	0.0412972	Q3UIG0;P60229;Q9CT23	Q3UIG0;P60229;Q9CT23	Eukaryotic translation initiation factor 3 subunit E	Eif3e
NA	0.267236	0.260878	0.365332	+	1	1	1	3.5	3.5	3.5	23.026	0.0019102	2.4943	1237800000	509280000	728540000	1.89814	0.297815	P60334	P60334	Cysteine dioxygenase type 1	Cdo1
0.0615688	0.402504	-0.498557	-0.229711		19	19	14	77.8	77.8	66.9	37.497	0	323.31	66869000000	32209000000	34659000000	0.121792	-0.0660489	P60335	P60335	Poly(rC)-binding protein 1	Pcbp1
0.349139	0.637378	0.510272	-0.212383		15	15	15	72.3	72.3	72.3	31.512	0	323.31	14944000000	8745100000	6199100000	0.732684	0.321102	P60487;Q6IS27;Q5U5Y4	P60487;Q6IS27	Pyridoxal phosphate phosphatase	Pdxp
0.0581087	1.99801	-0.681764	NA		3	3	3	30.4	30.4	30.4	16.677	0	6.8315	181780000	78961000	102810000	0.204618	0.45812	Q9QX59;Q3U431;Q3UWG7;P60605;G3UZX2	Q9QX59;Q3U431;Q3UWG7;P60605;G3UZX2	Ubiquitin-conjugating enzyme E2 G2	Ube2g2
-0.582123	-0.0949418	0.580159	-0.784923		14	14	14	33.7	33.7	33.7	67.956	0	179.95	2459300000	1171900000	1287400000	0.283754	-0.220457	Q3UDU9;P60670;Q3UE06	Q3UDU9;P60670;Q3UE06	Nuclear protein localization protein 4 homolog	Nploc4
-0.120922	-0.146148	0.329994	0.0410756		8	7	7	40.3	34.6	34.6	21.258	0	119.51	7713300000	4129300000	3583900000	0.0821835	0.0259999	P60766;Q3UL78;Q8CEV8;G3UZM2;D3Z3L1;F2Z463;D3YX61;Q7TMY0;Q3TZU6;Q8R527;Q9ER71	P60766;Q3UL78	Cell division control protein 42 homolog	Cdc42
-0.340258	0.328262	0.432455	0.204549		4	4	4	56.2	56.2	56.2	13.335	0	8.9802	456500000	273660000	182850000	0.366069	0.156252	P60840	P60840	Alpha-endosulfine	Ensa
-0.134176	0.419647	1.91877	0.277324		25	25	13	72.8	72.8	44.9	46.022	0	323.31	26932000000	13523000000	13410000000	0.584193	0.620391	Q4FZL1;Q5F2A7;Q3TGK7;Q3TFG3;P60843;Q3UXC2;Q3TLL6;Q3U8I0;Q78WR5;Q3TSJ4;Q99LR0;D6RJ60;D6RJ11	Q4FZL1;Q5F2A7;Q3TGK7;Q3TFG3;P60843;Q3UXC2;Q3TLL6;Q3U8I0;Q78WR5	Eukaryotic initiation factor 4A-I	Eif4a1
-1.37752	-1.1565	0.743183	0.190849		9	9	9	48.7	48.7	48.7	13.373	0	278.54	15488000000	10769000000	4718500000	0.306251	-0.399997	Q5BLK2;P60867	Q5BLK2;P60867	40S ribosomal protein S20	Rps20
-0.932637	0.458487	-0.577538	0.486348		12	12	12	60.2	60.2	60.2	23.315	0	323.31	8378100000	3756600000	4621500000	0.141403	-0.141335	P60879	P60879	Synaptosomal-associated protein 25	Snap25
-0.106762	NA	0.905737	0.456445		3	3	3	65.8	65.8	65.8	9.6601	0	26.751	466700000	295490000	171200000	0.538663	0.418473	P61025;D3YXP1;Q9D108;Q9D0L3;Q3UNC9;V9GWZ0	P61025;D3YXP1;Q9D108;Q9D0L3;Q3UNC9	Cyclin-dependent kinases regulatory subunit 1;Cyclin-dependent kinases regulatory subunit	Cks1b;Cks1brt
0.192068	-0.292298	0.838486	-0.174023		5	4	4	21	15.5	15.5	22.541	0	70.715	5801500000	2827600000	2973900000	0.209158	0.141058	Q4FJL0;P61027;Q3U621	Q4FJL0;P61027;Q3U621	Ras-related protein Rab-10	Rab10
NA	-0.0260581	-0.0619835	-0.306612		2	1	1	12.1	6.8	6.8	23.603	0	11.524	549450000	245880000	303570000	0.562065	-0.131551	Q0PD49;P61028	Q0PD49;P61028	Ras-related protein Rab-8B	Rab8b
0.0448837	NA	-1.0697	0.609596		5	5	5	31.7	31.7	31.7	20.9	0	78.064	761520000	305050000	456470000	0.0939781	-0.138407	P61082;F6YXS3;F7CDT0;F6WMC0;G5E919;Q8R352	P61082;F6YXS3;F7CDT0;F6WMC0	NEDD8-conjugating enzyme Ubc12	Ube2m
-0.221186	-2.00052	1.27087	NA		7	7	7	45.5	45.5	45.5	22.406	0	25.721	1614100000	936540000	677540000	0.113861	-0.316945	Q6ZWQ6;P61087;Q3TL77;Q3V3R8;D3Z4U3;F8WIC2	Q6ZWQ6;P61087;Q3TL77;Q3V3R8	Ubiquitin-conjugating enzyme E2 K	Ube2k
-0.391115	-0.14765	1.22749	0.42026		15	15	15	48.7	48.7	48.7	44.76	0	179.21	3713600000	2056500000	1657100000	0.303876	0.277246	Q5SW83;P61161;Q8BMA4	Q5SW83;P61161;Q8BMA4	Actin-related protein 2	Actr2
-0.141939	-0.398303	0.355664	0.333916		13	13	7	47.1	47.1	25.5	42.613	0	323.31	5302300000	2985000000	2317300000	0.0690166	0.0373342	P61164	P61164	Alpha-centractin	Actr1a
-0.102419	-0.131993	0.32695	0.0388063		10	10	10	28.9	28.9	28.9	52.404	0	199.36	1710100000	818200000	891900000	0.110853	0.0328362	Q3V3N6;P61202;A2AQE4;Q3UK65	Q3V3N6;P61202;A2AQE4;Q3UK65	COP9 signalosome complex subunit 2	Cops2
-0.0352096	-0.4856	1.0471	1.06263		8	8	6	49.7	49.7	38.7	20.601	0	105.58	2049800000	1169000000	880830000	0.415535	0.397229	Q3U344;P84078;P61205;Q8BSL7;A2A6T9	Q3U344;P84078;P61205;Q8BSL7	ADP-ribosylation factor 1;ADP-ribosylation factor 3;ADP-ribosylation factor 2	Arf3;Arf1;Arf2
-0.223677	-0.316869	-0.160017	0.0706634		2	2	2	11.6	11.6	11.6	20.425	0	271.16	409320000	210670000	198660000	0.816441	-0.157475	Q9D7H9;Q3TIR2;Q14AC7;P61211	Q9D7H9;Q3TIR2;Q14AC7;P61211	ADP-ribosylation factor-like protein 1	Arl1
0.101516	0.0897694	1.40656	0.272489		15	15	15	34.6	34.6	34.6	64.505	0	323.31	4172000000	2428100000	1743900000	0.628481	0.467584	Q6NXX7;Q3UHY8;Q3TJM9;P61222;Q3TIU8;Q8C2N8	Q6NXX7;Q3UHY8;Q3TJM9;P61222;Q3TIU8	ATP-binding cassette sub-family E member 1	Abce1
-0.135871	-0.243626	0.0353131	0.388752		11	11	11	49.2	49.2	49.2	29.506	0	117.49	2991300000	1418100000	1573300000	0.0264639	0.011142	Q4FK54;P61290;A2A4J1;A2A4J3;Q99K09	Q4FK54;P61290;A2A4J1;A2A4J3	Proteasome activator complex subunit 3	Psme3
0.0668125	1.05422	0.0196676	0.456583		11	11	11	58.8	58.8	58.8	15.798	0	196.26	38229000000	20875000000	17354000000	0.71288	0.399322	Q5BLJ9;P61358;Q9CSM4;A2A4Q0	Q5BLJ9;P61358;Q9CSM4;A2A4Q0	60S ribosomal protein L27	Rpl27
NA	-0.663602	0.59477	-0.347325		8	8	8	86.5	86.5	86.5	11.985	0	323.31	13629000000	7236700000	6391900000	0.125643	-0.138719	P61458	P61458	Pterin-4-alpha-carbinolamine dehydratase	Pcbd1
-1.84679	0.378401	0.0806982	0.134604		3	3	3	37.8	37.8	37.8	8.9946	0	159.04	2962200000	1556400000	1405800000	0.232004	-0.313272	Q5M9N6;Q4VAF2;Q3U8M3;P61514;Q9CYW3	Q5M9N6;Q4VAF2;Q3U8M3;P61514;Q9CYW3	60S ribosomal protein L37a	Rpl37a
NA	-0.181575	0.0902961	-0.147046		2	2	2	12.8	12.8	12.8	21.47	0	13.292	2233500000	1062600000	1170900000	0.346123	-0.0794416	Q9DB82;P61600;E9PYH1;G5E8X4;E9PZX8;E9PXA4	Q9DB82;P61600;E9PYH1;G5E8X4;E9PZX8;E9PXA4	N-alpha-acetyltransferase 20	Naa20
0.0371714	-0.0487554	-0.0301242	-0.256165		13	13	13	37	37	37	56.465	0	323.31	3698400000	1687000000	2011400000	0.488966	-0.0744684	Q3V1S0;P61922;Q3U0M2;F7C9G3;F6RN86;Q3TUE8	Q3V1S0;P61922	4-aminobutyrate aminotransferase, mitochondrial	Abat
-0.419276	NA	0.426819	0.00176123		3	3	3	26.6	26.6	26.6	20.198	0	323.31	2280800000	1220500000	1060300000	0.00391716	0.00310165	Q542M2;P61924;Q8R3M1	Q542M2;P61924	Coatomer subunit zeta-1	Copz1
0.225645	-0.357456	0.0833246	-0.300651		5	5	5	55.9	55.9	55.9	14.379	0	133.57	7389300000	3289100000	4100200000	0.232949	-0.0872842	Q3U8H8;P61971	Q3U8H8;P61971	Nuclear transport factor 2	Nutf2
-0.984074	0.182438	2.71586	NA		3	3	3	32.2	32.2	32.2	10.333	0	57.012	396140000	228870000	167270000	0.208894	0.638076	P62073	P62073	Mitochondrial import inner membrane translocase subunit Tim10	Timm10
-0.0688162	-0.600555	0.788439	-0.922883		5	5	5	77.9	77.9	77.9	10.458	0	34.194	2607000000	1512900000	1094100000	0.201885	-0.200954	P62075	P62075	Mitochondrial import inner membrane translocase subunit Tim13	Timm13
NA	-1.87055	2.34806	-0.101381		4	4	4	31.3	31.3	31.3	9.2864	0	16.687	741200000	543180000	198010000	0.0325906	0.125378	P62077	P62077	Mitochondrial import inner membrane translocase subunit Tim8 B	Timm8b
-0.0014001	0.157949	-0.153935	0.13914		19	19	9	59.1	59.1	25.8	37.526	0	323.31	10958000000	5562500000	5395800000	0.181606	0.0354386	Q3U8W0;P62137;Q3TYF5	Q3U8W0;P62137;Q3TYF5	Serine/threonine-protein phosphatase PP1-alpha catalytic subunit;Serine/threonine-protein phosphatase	Ppp1ca
-0.170686	-0.301835	0.432591	0.365425		15	6	5	50.2	21.1	17.7	37.186	0	93.402	4648600000	2435200000	2213300000	0.160469	0.0813738	P62141	P62141	Serine/threonine-protein phosphatase PP1-beta catalytic subunit	Ppp1cb
0.033793	-0.212885	0.952322	-0.347212		18	18	18	41.6	41.6	41.6	49.184	0	323.31	27332000000	15492000000	11840000000	0.130683	0.106504	Q542I9;P62192	Q542I9;P62192	26S protease regulatory subunit 4	Psmc1
-0.200117	-0.973384	0.0341897	-0.0690147		21	21	21	53	53	53	45.626	0	323.31	9633600000	4856500000	4777200000	0.555158	-0.302081	P62196;Q99KR1;Q8K1K2	P62196;Q99KR1;Q8K1K2	26S protease regulatory subunit 8	Psmc5
0.0604624	-0.503814	1.9681	0.0816596		10	10	7	71.1	71.1	61.1	16.837	0	323.31	40078000000	34363000000	5715200000	0.291897	0.401601	P62204;Q3UKW2;Q3UZY7;P20801	P62204;Q3UKW2	Calmodulin	Calm1
-0.194212	0.185486	0.0608486	0.249977		21	21	21	60.1	60.1	60.1	24.205	0	323.31	69646000000	37585000000	32061000000	0.303236	0.0755248	Q497E9;P62242;Q5M9L9;Q3UJU6;Q9CQW4;Q3UA25;Q9CRJ5	Q497E9;P62242;Q5M9L9;Q3UJU6;Q9CQW4;Q3UA25	40S ribosomal protein S8	Rps8
-0.421341	-0.5704	0.724826	-1.18492		12	12	12	58.5	58.5	58.5	14.839	0	323.31	14103000000	7901000000	6202200000	0.367019	-0.362958	Q5M9M4;P62245;F8WJ41;D3Z712;D3YVB4	Q5M9M4;P62245;F8WJ41;D3Z712;D3YVB4	40S ribosomal protein S15a	Rps15a
-0.231278	0.97944	0.832822	0.617698		15	14	14	58.8	58.8	58.8	29.174	0	296.66	7369100000	4158900000	3210300000	0.868772	0.549671	Q5SS40;P62259;Q8BPH1;F6WA09;D6REF3;Q3V453	Q5SS40;P62259;Q8BPH1;F6WA09	14-3-3 protein epsilon	Ywhae
-0.0405117	-0.00154454	0.379151	-0.162339		8	8	8	50.3	50.3	50.3	15.835	0	244.72	7061500000	3049000000	4012600000	0.134567	0.0436889	Q9CWI9;P62267;Q9CZI5;Q9CSN9;Q497E1	Q9CWI9;P62267;Q9CZI5;Q9CSN9;Q497E1	40S ribosomal protein S23	Rps23
0.329526	0.773152	-1.9875	-0.454913		21	21	21	69.7	69.7	69.7	17.718	0	323.31	38641000000	19139000000	19502000000	0.208109	-0.334934	Q561N5;P62270;F6YVP7;S4R1N6;Q3TW65	Q561N5;P62270;F6YVP7;S4R1N6;Q3TW65	40S ribosomal protein S18	Rps18;Gm10260
-0.997751	-1.24018	NA	0.312151		2	2	2	33.9	33.9	33.9	6.6767	0	117.1	948960000	674150000	274810000	0.502333	-0.641927	P62274;D3YYL7	P62274;D3YYL7	40S ribosomal protein S29	Rps29;Gm10126
-1.36331	-0.314984	1.29935	0.414038		18	18	18	65.8	65.8	65.8	18.431	0	323.31	8067000000	5008900000	3058100000	0.00499437	0.00877324	Q3UC02;P62281;Q9DB79;Q9D0P6;Q9CW75	Q3UC02;P62281;Q9DB79;Q9D0P6	40S ribosomal protein S11	Rps11
-0.844976	-0.521391	0.819929	0.470089		20	20	20	72.8	72.8	72.8	17.222	0	323.31	21632000000	13345000000	8287100000	0.0156766	-0.0190873	Q5BLJ7;P62301;Q921R2	Q5BLJ7;P62301;Q921R2	40S ribosomal protein S13	Rps13
-1.19373	0.561986	-0.0923428	-0.447632		3	3	3	42.4	42.4	42.4	10.803	0	9.4677	7580900000	3482300000	4098600000	0.317044	-0.292931	P62305;E9Q0W8;E9Q4F4	P62305;E9Q0W8;E9Q4F4	Small nuclear ribonucleoprotein E	Snrpe
-1.39081	NA	0.330121	0.621777		3	3	3	33.7	33.7	33.7	9.7251	0	21.195	1437100000	784860000	652200000	0.0770478	-0.146305	Q497K3;Q6NZQ3;P62307;Q3UX80	Q497K3;Q6NZQ3;P62307	Small nuclear ribonucleoprotein F	Snrpf
0.285106	0.222186	-0.326077	-0.498557		2	2	2	20.3	20.3	20.3	7.1013	0	156.96	8308100000	3575700000	4732400000	0.147158	-0.0793355	Q3V424;P62309	Q3V424;P62309	Small nuclear ribonucleoprotein G	Snrpg
NA	-0.81891	-0.450591	1.94247		1	1	1	7.8	7.8	7.8	11.845	0.0064409	2.0231	1112300000	567380000	544960000	0.0863146	0.224324	P62311	P62311	U6 snRNA-associated Sm-like protein LSm3	Lsm3
-0.807983	-0.143118	-0.0713507	NA		4	4	4	36.2	36.2	36.2	9.1275	0	10.242	220970000	124920000	96055000	0.54775	-0.340817	Q542U7;P62313	Q542U7;P62313	U6 snRNA-associated Sm-like protein LSm6	Lsm6
-1.63935	-0.739685	1.31068	-0.601411		3	3	3	31.9	31.9	31.9	13.281	0	61.179	6595900000	3778200000	2817700000	0.260297	-0.417442	P62315	P62315	Small nuclear ribonucleoprotein Sm D1	Snrpd1
-0.0784875	-0.669878	1.08317	0.507911		11	11	11	74.6	74.6	74.6	13.527	0	323.31	12627000000	8986000000	3641000000	0.210717	0.210679	Q14AF6;P62317;D3Z5N9	Q14AF6;P62317	Small nuclear ribonucleoprotein Sm D2	Snrpd2
-0.5771	2.57517	0.247936	0.0031629		11	11	11	58.7	58.7	58.7	13.985	0	323.31	16976000000	9057500000	7918400000	0.321952	0.562292	Q91VM2;P62320	Q91VM2;P62320	Small nuclear ribonucleoprotein Sm D3	Snrpd3
-0.248245	-0.097826	0.214542	-0.140779		25	25	25	66.8	66.8	66.8	44.172	0	323.31	35163000000	18515000000	16648000000	0.265604	-0.068077	Q14AQ1;P62334;Q8QZS9	Q14AQ1;P62334;Q8QZS9	26S protease regulatory subunit 10B	Psmc6
NA	1.222	-3.81977	-0.269991		4	4	4	64.6	64.6	64.6	10.99	0	170.72	2612800000	643000000	1969800000	0.230557	-0.95592	P62627;A2AVR9	P62627;A2AVR9	Dynein light chain roadblock-type 1	Dynlrb1
1.1653	0.817132	0.0125773	0.387563		30	12	12	73.9	41.5	41.5	50.454	0	323.31	11331000000	5396400000	5934800000	1.00725	0.595643	P62631	P62631	Elongation factor 1-alpha 2	Eef1a2
-0.354483	-0.921745	0.626691	-0.568519		4	4	4	42.1	42.1	42.1	13.872	0	11.999	570550000	311150000	259400000	0.370283	-0.304514	Q3TDV0;P62700;Q65Z92;Q3TMG7	Q3TDV0;P62700;Q65Z92;Q3TMG7	Protein yippee-like;Protein yippee-like 5	Ypel5
-0.406618	-0.0398739	0.775762	0.197749		23	23	23	69.6	69.6	69.6	29.597	0	323.31	45096000000	25825000000	19271000000	0.199193	0.131755	Q545X8;Q3UXQ6;P62702;Q545F8;Q3V1Z5;V9GWY0	Q545X8;Q3UXQ6;P62702;Q545F8	40S ribosomal protein S4;40S ribosomal protein S4, X isoform	Rps4x
-0.871601	0.00863037	-0.169797	0.0475174		18	18	18	69.9	69.9	69.9	20.732	0	323.31	16391000000	7177700000	9213200000	0.478027	-0.246312	P62717;Q3THJ0;Q05CK2;F6YJW4	P62717;Q3THJ0;Q05CK2	60S ribosomal protein L18a	Rpl18a
-0.0526854	-0.652561	2.34916	0.731158		8	8	8	36.9	36.9	36.9	16.94	0	20.358	3901400000	2884400000	1017000000	0.368147	0.593768	Q91YK6;Q4V9X9;Q5M9M5;P62751;D3YTY6	Q91YK6;Q4V9X9;Q5M9M5;P62751	60S ribosomal protein L23a	Rpl23a
-0.275594	0.106348	0.694998	0.417598		19	19	19	47.4	47.4	47.4	28.667	0	323.31	29228000000	15488000000	13740000000	0.46793	0.235838	Q8BT09;Q5BLK1;P62754;Q3TL53	Q8BT09;Q5BLK1;P62754;Q3TL53	40S ribosomal protein S6	Rps6
-0.39138	-0.506168	0.602175	-0.367707		4	4	4	61.9	61.9	61.9	12.861	0	153.87	5628000000	3094600000	2533500000	0.247239	-0.16577	P62774	P62774	Myotrophin	Mtpn
-0.0369699	0.421479	-0.523863	0.190092		31	31	31	62.8	62.8	62.8	56.55	0	323.31	29414000000	14538000000	14876000000	0.0205216	0.0126845	P62814;Q99KA3;Q6P6I3;Q91YH6;Q8C3L6;B0LAC8	P62814	V-type proton ATPase subunit B, brain isoform	Atp6v1b2
-0.0432593	-0.588726	0.0704513	0.596885		6	6	4	30.7	30.7	21.3	22.372	0	190.53	6177000000	3712000000	2465000000	0.0117589	0.00883782	Q5SW88;Q3UB66;Q0PD67;Q6ZPF0;P62821;Q5SW87;Q5SW86;Q91YW0;Q8BKQ0;Q3TYH2;Q3TYB1;Q0PD40;Q8K386	Q5SW88;Q3UB66;Q0PD67;Q6ZPF0;P62821;Q5SW87;Q5SW86	Ras-related protein Rab-1A	Rab1;Rab1A
-0.168577	0.32964	0.205863	-0.436268		6	6	6	38.8	38.8	38.8	25.872	0	108.84	3542100000	1416000000	2126200000	0.0327115	-0.0173355	Q542T7;P62823;Q3TU26;Q9CXS2	Q542T7;P62823;Q3TU26;Q9CXS2	Ras-related protein Rab-3C	Rab3c
-0.0250302	-0.576605	1.61732	0.270869		18	18	8	56	56	39.8	24.351	0	323.31	17836000000	10770000000	7066000000	0.267729	0.321639	Q3ULW0;P62827	Q3ULW0;P62827	GTP-binding nuclear protein Ran	Ran
-0.141908	-0.0426351	0.502444	0.270834		12	12	12	57.9	57.9	57.9	14.865	0	209.11	19009000000	10516000000	8492400000	0.406811	0.147184	P62830;A2A6F8	P62830	60S ribosomal protein L23	Rpl23
0.0231843	0.59846	-0.295723	0.386751		4	4	4	57.9	57.9	57.9	17.04	0	309.37	2491100000	946130000	1545000000	0.36273	0.178168	P62843;D3YTQ9;Q3UXS6;Q3UK70	P62843;D3YTQ9;Q3UXS6;Q3UK70	40S ribosomal protein S15	Rps15
0.0082	0.0500489	0.423449	-0.0478175		11	11	11	44.7	44.7	44.7	15.325	0	141.24	21244000000	11379000000	9864600000	0.414615	0.10847	Q9D7P1;Q9CY61;Q5M9M7;Q3TIF8;Q9CQK2;P62849;Q9DCA4	Q9D7P1;Q9CY61;Q5M9M7;Q3TIF8;Q9CQK2;P62849;Q9DCA4	40S ribosomal protein S24	Rps24
-0.886433	-1.12727	2.08003	0.24052		10	10	10	45.6	45.6	45.6	13.742	0	34.614	17311000000	11969000000	5341600000	0.0347621	0.0767102	Q58EA6;P62852	Q58EA6;P62852	40S ribosomal protein S25	Rps25
-0.552368	1.33096	-2.44755	0.190306		5	5	5	38.3	38.3	38.3	13.015	0	97.617	8959600000	6010400000	2949200000	0.17194	-0.369664	Q497N1;P62855	Q497N1;P62855	40S ribosomal protein S26	Rps26
NA	-1.04047	0.592375	0.596405		4	4	4	9	9	9	14.416	0	18.397	4058000000	2178900000	1879200000	0.0287318	0.0494377	Q642K5;Q3THB2;Q920W8;Q91V99;P62862	Q642K5;Q3THB2;Q920W8;Q91V99;P62862	40S ribosomal protein S30	Fau;fau
-0.150625	-1.84866	0.953635	-0.0124972		9	9	9	57.6	57.6	57.6	13.17	0	323.31	3466600000	2107200000	1359400000	0.167168	-0.264537	P62869;A6PWE0	P62869	Transcription elongation factor B polypeptide 2	Tceb2
-0.46943	0.961179	-0.204141	-5.07382		19	19	12	66.2	66.2	45	37.377	0	323.31	16568000000	8262600000	8305200000	0.36214	-1.19655	Q3TQ70;P62874;Q3U1B1;H3BKR2;H3BLF7;Q61621;Q8BMQ1;Q54AE3;Q61011	Q3TQ70;P62874;Q3U1B1;H3BKR2	Guanine nucleotide-binding protein G(I)/G(S)/G(T) subunit beta-1	Gnb1
-0.718213	-0.150785	-1.01949	-0.724912	+	18	11	8	66.2	45	40.3	37.331	0	323.31	9877100000	4528300000	5348800000	1.43361	-0.65335	Q3U9V4;P62880;E9QKR0;D3YZX3;D3Z1M1;E9PWM7;D3Z1T4	Q3U9V4;P62880;E9QKR0;D3YZX3;D3Z1M1;E9PWM7;D3Z1T4	Guanine nucleotide-binding protein G(I)/G(S)/G(T) subunit beta-2	Gnb2
-0.472029	NA	0.63913	0.160653		7	7	7	56.1	56.1	56.1	12.656	0	24.756	2716700000	1479500000	1237200000	0.115452	0.109251	Q497D7;Q58DZ3;P62889;Q5PR15	Q497D7;Q58DZ3;P62889;Q5PR15	60S ribosomal protein L30	Rpl30
-1.19258	-0.684248	0.26734	-0.337197		2	2	2	23.5	23.5	23.5	6.4066	0	46.421	4700200000	2810600000	1889600000	0.676406	-0.486671	Q505A8;P62892	Q505A8;P62892	60S ribosomal protein L39	Rpl39
-0.227709	-0.645051	0.925275	0.150113		27	27	3	79.4	79.4	7.4	26.674	0	323.31	32319000000	17656000000	14664000000	0.0511085	0.050657	Q5YLW3;P62908;Q9CZP6;Q3UCL7;Q3UK56;D3YV43;O89068	Q5YLW3;P62908;Q9CZP6;Q3UCL7;Q3UK56;D3YV43;O89068	40S ribosomal protein S3	Rps3
-0.801104	-0.0768584	1.11463	0.394581		11	11	11	41.5	41.5	41.5	15.86	0	106.52	5541400000	2923800000	2617600000	0.141865	0.157812	P62911;Q5PR09	P62911;Q5PR09	60S ribosomal protein L32	Rpl32
-0.0608637	-0.842387	-0.288654	0.322072		9	9	9	39.6	39.6	39.6	34.8	0	27.86	2482800000	1539900000	942890000	0.358977	-0.217458	Q3UZJ3;Q3ULN2;P62915;Q3UNY0	Q3UZJ3;Q3ULN2;P62915;Q3UNY0	Transcription initiation factor IIB	Gtf2b
-0.232277	-0.467314	1.52961	0.447623		19	19	19	49	49	49	28.024	0	323.31	24915000000	15733000000	9182600000	0.278198	0.319411	P62918;Q3UJS0;Q3THC7;Q9Z237	P62918;Q3UJS0;Q3THC7;Q9Z237	60S ribosomal protein L8	Rpl8
-0.260532	-0.57809	1.26736	-0.295135		12	12	3	40.1	40.1	19.7	33.546	0	323.31	14910000000	9421700000	5488000000	0.0262885	0.0334	Q71V06;Q810K5;Q3UBT1;P62960;Q60951;A2BGG7	Q71V06;Q810K5;Q3UBT1;P62960;Q60951;A2BGG7	Nuclease-sensitive element-binding protein 1	Ybx1
0.0938305	-1.54987	1.80088	-0.203139		15	15	5	67.9	67.9	25.6	17.951	0	323.31	54905000000	35034000000	19871000000	0.0167316	0.035424	Q642L7;P62983;A5JUZ1;A0A0A6YW67;E9Q9J0;Q66JP1;E9Q4P0;E9Q5F6;Q922B0;E9QNP0;Q5SX22;Q3TH47;Q78XY9;Q6NZC5;Q8R0Z9;Q922Z8;Q8VC46;P62984;P0CG49;P0CG50;B0LAC2;J3QK04;Q3TWD1;D3YYZ2	Q642L7;P62983;A5JUZ1;A0A0A6YW67;E9Q9J0;Q66JP1;E9Q4P0;E9Q5F6;Q922B0;E9QNP0;Q5SX22;Q3TH47;Q78XY9;Q6NZC5;Q8R0Z9;Q922Z8;Q8VC46;P62984;P0CG49;P0CG50	Ubiquitin-40S ribosomal protein S27a;Ubiquitin;40S ribosomal protein S27a;Ubiquitin-60S ribosomal protein L40;Ubiquitin;60S ribosomal protein L40;Polyubiquitin-B;Ubiquitin;Polyubiquitin-C;Ubiquitin;Ubiquitin-related 1;Ubiquitin-related 2	Rps27a;Ubc;Gm8797;Uba52;Kxd1;Ubb
-0.874402	-0.795559	0.248262	0.116958		8	8	8	28.5	28.5	28.5	46.67	0	46.145	1381500000	738350000	643140000	0.455771	-0.326185	Q5SW18;Q3UGR6;Q3TJG1;P63005;Q3UH92;Q3TIK0;Q3UHM0;Q5SW16	Q5SW18;Q3UGR6;Q3TJG1;P63005;Q3UH92;Q3TIK0;Q3UHM0	Platelet-activating factor acetylhydrolase IB subunit alpha	Pafah1b1
NA	-1.18482	2.32655	0.226662		3	3	3	21.8	21.8	21.8	24.97	0	15.27	340650000	192760000	147900000	0.155811	0.456132	Q0PD63;P63011	Q0PD63;P63011	Ras-related protein Rab-3A	Rab3a
-0.310683	-0.407957	0.481324	0.197203		61	61	1	60.7	60.7	3.4	70.898	0	323.31	586400000000	308200000000	278200000000	0.0154535	-0.0100283	Q3UBA6;Q3TQ13;Q3TH56;P63017;Q3TEK2;Q504P4;Q3TZJ3;Q3TF16;Q3U9L2;Q3ULM1;Q3UDS0;Q3TB63;Q3KQJ4;Q3TH04;Q3UXU1;D3Z5E2;D3YW43;Q3UBR0;Q9QZ38	Q3UBA6;Q3TQ13;Q3TH56;P63017;Q3TEK2;Q504P4;Q3TZJ3;Q3TF16;Q3U9L2;Q3ULM1;Q3UDS0;Q3TB63;Q3KQJ4;Q3TH04	Heat shock cognate 71 kDa protein	Hspa8
-0.198941	0.497536	-0.104068	0.377426		5	5	2	51.5	51.5	16.5	11.48	0	323.31	3061800000	1428000000	1633900000	0.329001	0.142988	P63024	P63024	Vesicle-associated membrane protein 3	Vamp3
-0.320486	-0.136474	0.292298	0.173498		6	6	6	27.3	27.3	27.3	19.462	0	265.54	4223800000	2309500000	1914300000	0.00504912	0.00220921	P63028;D3YU75	P63028	Translationally-controlled tumor protein	Tpt1
-1.38711	-0.231769	0.0877487	0.179155		16	16	16	60.2	60.2	60.2	44.868	0	323.31	23948000000	9149300000	14799000000	0.379056	-0.337994	Q5NTY0;P63037;Q3TK61;B1AXY1;B1AXY0;B1AXX9	Q5NTY0;P63037;Q3TK61;B1AXY1	DnaJ homolog subfamily A member 1	Dnaja1
-0.178224	0.0304067	0.168431	0.0572266		55	55	55	80.1	80.1	80.1	60.955	0	323.31	126230000000	65254000000	60980000000	0.0939907	0.0194599	P63038;D3Z2F2;D3Z7J9	P63038	60 kDa heat shock protein, mitochondrial	Hspd1
-1.08042	0.0241777	0.134303	0.113707		4	4	2	41.8	41.8	32.8	15.122	0	101.09	1757000000	945700000	811340000	0.266828	-0.202059	P63040	P63040	Complexin-1	Cplx1
-0.036008	-0.169923	0.53101	-0.243182		10	10	10	53.5	53.5	53.5	25.053	0	171.02	9023200000	4864800000	4158400000	0.0388169	0.0204743	Q3TK95;P63073;A0A0G2JGT5;A0A0G2JH04;Q8C470;A0A0G2JFB4;A0A0G2JG98	Q3TK95;P63073;A0A0G2JGT5;A0A0G2JH04;Q8C470;A0A0G2JFB4	Eukaryotic translation initiation factor 4E	Eif4e
-0.0427986	-0.979174	0.976617	0.591462		15	15	14	39.2	39.2	36.4	40.652	0	168.58	5444100000	3174600000	2269500000	0.11338	0.136526	Q3UF82;P63085;Q922X7;F6VEI7;O35558;E9PXX5;E9Q3I6;Q8C8P0;Q8BV72;Q6P5G0;Q61532	Q3UF82;P63085;Q922X7;F6VEI7	Mitogen-activated protein kinase;Mitogen-activated protein kinase 1	Mapk1
0.272859	0.309642	-0.432104	-0.105678		2	2	2	31	31	31	14.496	0	23.196	1611000000	695160000	915800000	0.020864	0.0111797	Q3TSL7;Q3TSS2;Q9CYE5;Q3UZI5;Q9CSX6;P63089;B0LAE3	Q3TSL7;Q3TSS2;Q9CYE5;Q3UZI5;Q9CSX6;P63089;B0LAE3	Pleiotrophin	Ptn
0.315218	-0.0821787	0.863021	0.131487		9	9	8	24.5	24.5	21.6	44.178	0	51.172	2589700000	1446000000	1143700000	0.644575	0.306887	Z4YKV1;P63094;Q6R0H7;Q3TY78;Q66L47;Q8CGK7	Z4YKV1;P63094;Q6R0H7	Guanine nucleotide-binding protein G(s) subunit alpha isoforms short;Guanine nucleotide-binding protein G(s) subunit alpha isoforms XLas	Gnas
-0.239719	1.1175	0.679712	0.481687		21	21	18	66.1	66.1	62.4	27.771	0	323.31	30916000000	17165000000	13751000000	0.771111	0.509794	P63101;Q8BWN0;D3YXN6;Q3UA58;D3YXF4	P63101	14-3-3 protein zeta/delta	Ywhaz
-0.46953	0.977316	0.147154	-0.0621217		7	7	7	13.2	13.2	13.2	83.415	0	52.611	1319000000	706040000	612910000	0.18053	0.148205	P63154;E9PZS1	P63154	Crooked neck-like protein 1	Crnkl1
-0.105008	-0.402455	0.295199	0.50787		20	20	13	58.4	58.4	42.1	20.303	0	323.31	31155000000	16589000000	14566000000	0.130538	0.0739016	Q8C7C4;Q8BNM0;Q58EV5;Q497Z6;P63158;Q3UJK0;Q3UBK2;Q8BQ02;Q6P202;D3YZ18;D3YVC6;Q8CH24;Q80YZ1	Q8C7C4;Q8BNM0;Q58EV5;Q497Z6;P63158;Q3UJK0;Q3UBK2;Q8BQ02;Q6P202;D3YZ18;D3YVC6	High mobility group protein B1	Hmgb1
NA	-0.0724979	0.0731049	0.0690282		2	2	2	18.8	18.8	18.8	11.557	0.00078309	2.8303	819240000	390780000	428460000	0.170271	0.0232117	P63166;A0A087WRQ4	P63166;A0A087WRQ4	Small ubiquitin-related modifier 1	Sumo1
-0.859509	0.786931	-0.0777899	0.332135		5	5	5	57.3	57.3	57.3	10.336	0	55.611	7331100000	4066900000	3264200000	0.0434524	0.0454417	Q9D6F6;P63168;Q80ZS7;Q9D0M5	Q9D6F6;P63168	Dynein light chain 1, cytoplasmic	Dynll1
0.201634	-0.744463	NA	0.833465		3	3	3	64.8	64.8	64.8	7.8501	0	19.463	334670000	149890000	184780000	0.0694403	0.0968784	P63213	P63213	Guanine nucleotide-binding protein G(I)/G(S)/G(O) subunit gamma-2	Gng2
-0.267844	-0.280282	0.904278	0.0992472		12	12	9	63.6	63.6	58.4	16.832	0	155.56	32493000000	16554000000	15939000000	0.149089	0.11385	P63242;A0A0A0MQM0;Q8BGY2;J3QPS8;Q8VHU9	P63242;A0A0A0MQM0;Q8BGY2	Eukaryotic translation initiation factor 5A-1;Eukaryotic translation initiation factor 5A;Eukaryotic translation initiation factor 5A-2	Eif5a;Eif5a2
-1.07576	-0.951792	0.894644	0.0328167		4	4	4	35.9	35.9	35.9	13.194	0	9.3086	1156800000	737430000	419380000	0.226493	-0.275024	Q9Z199;P63271;G3UVU8;D6RHM5	Q9Z199;P63271;G3UVU8;D6RHM5	Transcription elongation factor SPT4-B;Transcription elongation factor SPT4-A	Supt4h1b;Supt4h1a;Supt4a
-0.111305	-0.146036	-0.388685	0.357881		9	9	9	64.4	64.4	64.4	15.524	0	323.31	13377000000	6650500000	6726700000	0.170239	-0.0720366	Q5M9L7;Q8BT90;P63276;Q3TK12	Q5M9L7;Q8BT90;P63276;Q3TK12	40S ribosomal protein S17	Rps17
-0.970045	-0.435144	0.272123	0.0280133		7	7	7	79.7	79.7	79.7	18.007	0	54.221	3573400000	2091400000	1482000000	0.411879	-0.276263	P63280;Q8CFZ0;G3UYP0;G3UZL6	P63280;Q8CFZ0;G3UYP0	SUMO-conjugating enzyme UBC9	Ube2i
-0.551987	0.497842	0.0912178	0.0063908		5	5	2	21.8	21.8	15	23.596	0	11.871	1747500000	831670000	915810000	0.0163469	0.0108659	Q9CXY0;P63321	Q9CXY0;P63321	Ras-related protein Ral-A	Rala
-0.136902	-0.110153	0.14046	0.352547		11	11	11	60	60	60	18.916	0	304.35	17383000000	10611000000	6771800000	0.199928	0.0614881	Q5M9K7;P63325;Q3U9P0;Q3UW83	Q5M9K7;P63325;Q3U9P0;Q3UW83	40S ribosomal protein S10	Rps10
-0.11774	0.604356	-0.758388	-0.0626743		22	22	6	67	67	11.7	35.608	0	323.31	8313400000	4467000000	3846400000	0.105933	-0.0836118	P63330	P63330	Serine/threonine-protein phosphatase 2A catalytic subunit alpha isoform	Ppp2ca
-0.33003	-0.0645856	-0.28889	-0.0102069		18	18	18	83.8	83.8	83.8	29.82	0	323.31	28357000000	14824000000	13533000000	0.928207	-0.173428	P67778;Q5SQG5;Q3TV00;Q3V2K0	P67778;Q5SQG5;Q3TV00	Prohibitin	Phb
0.0437644	-0.905845	0.565759	-0.200379		10	10	8	61.7	61.7	54.7	14.759	0	323.31	43210000000	23075000000	20135000000	0.147651	-0.124175	Q4VAG4;P67984	Q4VAG4;P67984	60S ribosomal protein L22	Rpl22
-0.277884	-1.27376	1.47887	0.223845		26	4	0	53.1	16.4	0	41.946	0	42.007	651450000	378420000	273030000	0.0215726	0.0377672	Q9CXK3;Q497E4;P68134;P68033;Q61275;Q3UIJ3;Q3TG92;Q61264;Q61272;Q61274;Q61273	Q9CXK3;Q497E4;P68134;P68033;Q61275;Q3UIJ3;Q3TG92;Q61264;Q61272;Q61274;Q61273	Actin, alpha skeletal muscle;Actin, alpha cardiac muscle 1	Actc1;Acta1;alpha-cardiac actin
-0.304469	0.0219061	1.55941	0.264894		8	8	3	67.5	67.5	21.4	17.861	0	170.24	967730000	570060000	397670000	0.382109	0.385435	Q561N4;P68037;D3YZS3	Q561N4;P68037;D3YZS3	Ubiquitin-conjugating enzyme E2 L3	Ube2l3
-0.0571965	0.895923	0.619625	0.0638465		27	27	27	88	88	88	35.076	0	323.31	27720000000	14641000000	13079000000	0.718344	0.38055	P68040	P68040	Guanine nucleotide-binding protein subunit beta-2-like 1;Guanine nucleotide-binding protein subunit beta-2-like 1, N-terminally processed	Gnb2l1
-0.00718809	-0.251882	-0.51924	0.148945		7	7	5	24.5	24.5	14.5	40.707	0	20.148	1339400000	704960000	634450000	0.443103	-0.157341	P68181;H6TMF6;H6TMF5;A0A0G2JFT9;Q8C4J3;Q8CBP8	P68181;H6TMF6;H6TMF5	cAMP-dependent protein kinase catalytic subunit beta	Prkacb
-0.0547969	0.69323	-0.606726	-0.102994		37	37	0	69.8	69.8	0	50.135	0	323.31	445510000000	201970000000	243540000000	0.0217556	-0.0178217	P68369;O89052	P68369	Tubulin alpha-1A chain	Tuba1a
0.102591	0.449429	0.0321821	0.448843		39	39	2	77.3	77.3	3.6	49.83	0	323.31	498760000000	258430000000	240330000000	0.988336	0.258261	P68372;Q9DCR1;Q9CVR0;Q62363;G3UZR1	P68372;Q9DCR1;Q9CVR0	Tubulin beta-4B chain	Tubb4b
-0.0350026	0.972031	-0.850479	0.281386		11	8	8	45.5	45.5	45.5	28.211	0	323.31	12186000000	6278900000	5907100000	0.0843704	0.0919838	P68510;Q8BJH3	P68510	14-3-3 protein eta	Ywhah
-0.717691	-0.609266	0.846584	-0.0187766		11	11	11	44.4	44.4	44.4	28.78	0	113.82	2090600000	1269900000	820730000	0.124546	-0.124787	P70122;F6TN03;D6REV5	P70122	Ribosome maturation protein SBDS	Sbds
-0.166503	0.2949	0.0922018	-0.0625362		24	24	24	34.2	34.2	34.2	97.112	0	323.31	18456000000	8859300000	9597000000	0.14262	0.0395157	Q3TFE8;Q7TSZ6;P70168;Q3UHW8	Q3TFE8;Q7TSZ6;P70168;Q3UHW8	Importin subunit beta-1	Kpnb1
0.0187766	0.439357	0.449651	0.0580073		12	12	12	48.2	48.2	48.2	29.76	0	149.32	4498200000	2373300000	2124900000	0.87876	0.241448	Q5D098;P70195	Q5D098;P70195	Proteasome subunit beta type;Proteasome subunit beta type-7	Psmb7
-0.178518	-0.530864	0.848323	0.371012		9	9	8	6.7	6.7	6.1	211.1	0	40.806	603030000	384000000	219030000	0.153174	0.127488	P70206;Q3U3W7	P70206	Plexin-A1	Plxna1
NA	-0.0847774	0.136077	-0.0585243		7	7	7	25.6	25.6	25.6	41.234	0	30.193	2015500000	1032700000	982780000	0.0107452	-0.00240809	Q3V1X4;P70279;A2ALA0	Q3V1X4;P70279	Surfeit locus protein 6	Surf6
-0.340295	NA	0.454229	0.464345		7	5	5	26.8	22.5	22.5	55.302	0	43.858	751140000	424390000	326750000	0.263837	0.19276	P70288;Q3UXH8;Q8BQ10;Q3TMT1;Q9JLX5	P70288;Q3UXH8;Q8BQ10	Histone deacetylase 2	Hdac2
0.246347	0.148088	-0.432318	0.0523263		4	4	4	19.5	19.5	19.5	46.121	0	176.2	955360000	439610000	515750000	0.00772137	0.00361091	Q3TBX5;Q3U3K9;P70295;I6L970;Q3TAZ9;Q3U0H4	Q3TBX5;Q3U3K9;P70295;I6L970;Q3TAZ9	Ancient ubiquitous protein 1	Aup1
0.0821575	1.2844	3.10234	0.701553		14	14	14	92.5	92.5	92.5	20.83	0	323.31	21573000000	11005000000	10568000000	0.849551	1.29261	Q5EBQ2;P70296;Q3TGC5;D3Z1V4;D6RHS6	Q5EBQ2;P70296;Q3TGC5;D3Z1V4	Phosphatidylethanolamine-binding protein 1;Hippocampal cholinergic neurostimulating peptide	Pebp1
0.147567	-0.0412092	0.757843	0.455534		6	6	4	17.3	17.3	13.2	51.144	0	79.163	960020000	560220000	399790000	0.80462	0.329934	Q3UGN9;Q3TQ49;Q3UMC8;P70297;A2ARJ0;Q3TPR2	Q3UGN9;Q3TQ49;Q3UMC8;P70297;A2ARJ0	Signal transducing adapter molecule 1	Stam
0.0662615	0.0437644	-0.0184918	0.0445682		7	5	5	17.1	14.3	14.3	65.514	0	118.35	1565400000	724300000	841140000	0.797595	0.0340256	P70303;A2AEQ5	P70303	CTP synthase 2	Ctps2
0.834873	-0.347032	0.0675456	-0.330903		15	7	7	37.9	22	22	49.279	0	185.04	6875800000	3529500000	3346300000	0.0694268	0.0561211	P70333;Q3UR26	P70333;Q3UR26	Heterogeneous nuclear ribonucleoprotein H2	Hnrnph2
-1.10157	-1.44105	0.668593	-0.438506		10	7	7	8.4	6.7	6.7	158.17	0	94.865	764420000	405890000	358540000	0.520145	-0.578132	P70335;Q3TBE0	P70335	Rho-associated protein kinase 1	Rock1
-0.521991	-0.403179	0.315846	0.282649		8	7	2	20.8	18.2	7.2	47.811	0	70.905	1251500000	583620000	667850000	0.132727	-0.0816689	Q8C3Y6;P70340;Q8CC31;Q8C2Z0	Q8C3Y6;P70340;Q8CC31;Q8C2Z0	Mothers against decapentaplegic homolog;Mothers against decapentaplegic homolog 1	Smad1
3.8798	1.76846	0.502403	0.516904		11	11	11	77	77	77	13.777	0	323.31	61929000000	37015000000	24914000000	0.896243	1.66689	P70349;B0R1E3	P70349;B0R1E3	Histidine triad nucleotide-binding protein 1	Hint1
NA	1.12492	-1.88237	0.302724		11	1	1	24.8	5.4	5.4	73.728	0	8.2022	1668000000	618040000	1050000000	0.0548248	-0.151574	Q04586;P70356	Q04586;P70356		Mela;env
-0.544266	-0.0622789	1.35561	-0.413594		8	8	8	30.3	30.3	30.3	34.482	0	208.75	4042900000	2150300000	1892600000	0.0656357	0.0838672	Q9CWQ7;Q8C2D2;P70362;Q9CZJ3;E9Q0Y6;F6SYJ2;E9Q475;E9Q646	Q9CWQ7;Q8C2D2;P70362;Q9CZJ3	Ubiquitin fusion degradation protein 1 homolog	Ufd1l
-0.061812	0.315334	0.725995	0.437623		22	22	22	62.6	62.6	62.6	36.197	0	323.31	14738000000	8081400000	6657000000	0.926579	0.354285	Q8BM84;P70372;Q8BVF8;Q8BW03;Q8BTQ1;Q3UFF9;Q3TT05	Q8BM84;P70372;Q8BVF8;Q8BW03;Q8BTQ1;Q3UFF9;Q3TT05	ELAV-like protein;ELAV-like protein 1	Elavl1
0.0683268	-2.00561	-0.332851	-0.0282861		13	13	13	13.8	13.8	13.8	153.54	0	61.098	2431900000	1327600000	1104300000	0.493376	-0.574605	Q5SV02;P70388;E9PUJ2;A8Y5I3;Q3UNL2	Q5SV02;P70388;E9PUJ2;A8Y5I3;Q3UNL2	DNA repair protein RAD50	Rad50
-0.350964	-0.341117	0.177017	0.334334		28	28	28	14.2	14.2	14.2	290.21	0	156.75	3589100000	1827700000	1761400000	0.0890203	-0.0451823	Q4FE56;P70398;Q8C7T5;E9PWA9;Q8BS89;G3UY52;Q91XW2;F8VPU6;Q8BR77;G3UZS3	Q4FE56;P70398	Ubiquitin carboxyl-terminal hydrolase;Probable ubiquitin carboxyl-terminal hydrolase FAF-X	Usp9x
-0.150913	0.256528	0.29373	-0.894915		11	11	11	41.1	41.1	41.1	42.314	0	323.31	5820800000	2600600000	3220200000	0.164949	-0.123893	Q3TKM5;Q3TGZ3;P70404;Q684I8;Q9CW65	Q3TKM5;Q3TGZ3;P70404;Q684I8	Isocitrate dehydrogenase [NAD] subunit, mitochondrial;Isocitrate dehydrogenase [NAD] subunit gamma 1, mitochondrial	Idh3g
NA	-1.19532	1.29931	0.179776		6	6	6	25.1	25.1	25.1	38.6	0	121.03	777440000	500600000	276840000	0.0420673	0.0945898	Q3TG37;P70441;Q9R1A1	Q3TG37;P70441	Na(+)/H(+) exchange regulatory cofactor NHE-RF;Na(+)/H(+) exchange regulatory cofactor NHE-RF1	Slc9a3r1
-0.0643893	-1.63796	-0.297485	-1.08372		4	4	4	25.6	25.6	25.6	21.951	0	270.4	3709900000	1788200000	1921700000	0.909749	-0.77089	P70444;D3Z463	P70444	BH3-interacting domain death agonist;BH3-interacting domain death agonist p15;BH3-interacting domain death agonist p13;BH3-interacting domain death agonist p11	Bid
-0.173921	0.701061	4.24523	-0.363788		5	5	5	12	12	12	59.05	0	24.478	224290000	123710000	100580000	0.420284	1.10215	P70459	P70459	ETS domain-containing transcription factor ERF	Erf
0.210763	0.093425	0.0313268	0.453893		13	13	13	38.9	38.9	38.9	39.666	0	262.89	12425000000	5809700000	6615700000	0.904397	0.197352	P70460	P70460	Vasodilator-stimulated phosphoprotein	Vasp
-0.613123	0.144177	-2.0795	0.611601		8	8	8	29.8	29.8	29.8	23.384	0	256.29	6896400000	4071700000	2824700000	0.326984	-0.484211	Q60817;P70670;Q3UK68	Q60817;P70670;Q3UK68	Nascent polypeptide-associated complex subunit alpha;Nascent polypeptide-associated complex subunit alpha, muscle-specific form	Naca
-0.180119	-1.29018	0.550867	0.13193		14	14	14	47.3	47.3	47.3	31.474	0	320.77	7597300000	3568600000	4028800000	0.185989	-0.196876	P70677;Q8BNT4	P70677;Q8BNT4	Caspase-3;Caspase-3 subunit p17;Caspase-3 subunit p12	Casp3
0.259664	-0.333898	1.44344	-0.0100637		9	9	9	26.2	26.2	26.2	40.691	0	72.159	611750000	301320000	310430000	0.351661	0.339785	P70697;A0A0A0MQG7	P70697	Uroporphyrinogen decarboxylase	Urod
-0.330629	-0.715178	0.433097	-1.48367		15	15	13	33.7	33.7	31	66.682	0	240.82	9692200000	5147600000	4544600000	0.55209	-0.524096	P70698;Q3TPP2	P70698	CTP synthase 1	Ctps1
0.333996	-0.419623	1.43753	0.144696		19	19	19	25.5	25.5	25.5	106.25	0	323.31	5120500000	2708300000	2412200000	0.390398	0.374149	P70699;A2AFL3;F6R5R5;A2AFL5;F6VEG4	P70699	Lysosomal alpha-glucosidase	Gaa
4.87184	-0.616105	-0.0211954	-0.196481		42	42	42	81.4	81.4	81.4	59.652	0	323.31	68256000000	35966000000	32290000000	0.308003	1.00952	Q3TIJ7;P80313;Q3TJN2;Q8C5Q5;Q3UDB1;Q3THH8;Q3UIJ0;Q3TET0	Q3TIJ7;P80313;Q3TJN2;Q8C5Q5;Q3UDB1;Q3THH8;Q3UIJ0;Q3TET0	T-complex protein 1 subunit eta	Cct7
-0.0722552	-0.125604	0.116598	-0.195474		56	56	56	84.3	84.3	84.3	57.477	0	323.31	110680000000	54199000000	56478000000	0.423737	-0.0691837	Q542X7;P80314;Q9JJD8	Q542X7;P80314;Q9JJD8	T-complex protein 1 subunit beta	Cct2
0.236707	0.0990932	0.537822	-0.972619		31	31	31	71.1	71.1	71.1	58.066	0	323.31	29343000000	15943000000	13400000000	0.0246761	-0.0247492	Q564F4;Q3UJZ8;P80315;Q3TII0;G5E839;G3UYW5	Q564F4;Q3UJZ8;P80315;Q3TII0;G5E839	T-complex protein 1 subunit delta	Cct4
-0.969819	-0.954976	-1.28475	-0.293017	+	48	48	48	85	85	85	59.623	0	323.31	37366000000	20654000000	16712000000	1.60807	-0.875641	P80316;E0CZA1	P80316	T-complex protein 1 subunit epsilon	Cct5
-0.141971	0.159888	-0.761115	-0.0297002		34	34	34	60.1	60.1	60.1	58.076	0	323.31	46032000000	23592000000	22439000000	0.393876	-0.193225	Q52KG9;Q3TIX8;Q3TI05;P80317;Q3TW97;Q3TI62;E9QPA6;Q8VEI1;Q497N0;Q61390;Q8BVT1;B1AT05	Q52KG9;Q3TIX8;Q3TI05;P80317;Q3TW97;Q3TI62;E9QPA6;Q8VEI1	T-complex protein 1 subunit zeta	Cct6a
-0.00229573	0.650581	1.60353	0.147809		39	39	39	70.6	70.6	70.6	60.629	0	323.31	107590000000	51452000000	56141000000	0.706602	0.599907	Q3U4U6;P80318;E9Q133;Q3U0I3;Q3UJP4;F6Q609;Q3TBM6;Q9R1U1	Q3U4U6;P80318;E9Q133;Q3U0I3;Q3UJP4;F6Q609	T-complex protein 1 subunit gamma	Cct3
0.966061	-1.91992	0.987017	-0.270469		5	5	5	16.9	16.9	16.9	50.304	0	112.49	1754600000	1080500000	674130000	0.0284631	-0.0593267	P81117;Q3UKN6;Q3TV28	P81117;Q3UKN6	Nucleobindin-2;Nesfatin-1	Nucb2
-0.0867985	-0.819368	1.45633	0.617831		13	13	13	18.2	18.2	18.2	136.76	0	247.69	667190000	394630000	272550000	0.228633	0.291997	P81122;Q3U2I0;O88970	P81122;Q3U2I0	Insulin receptor substrate 2	Irs2
-0.0860938	0.307079	-0.825867	-0.0304066		4	4	4	39.1	39.1	39.1	12.405	0	28.132	2413200000	1029700000	1383500000	0.256947	-0.158822	P83870	P83870	PHD finger-like domain-containing protein 5A	Phf5a
-3.63566	-0.0579623	-0.640806	-0.509949		4	4	4	25.5	25.5	25.5	12.441	0	120.12	13387000000	5455800000	7931200000	0.628557	-1.21109	Q5M9P1;P83882;A0A0A6YW33	Q5M9P1;P83882	60S ribosomal protein L36a	Rpl36a
-0.00956784	0.593497	0.0769345	-0.299831		10	10	10	30.6	30.6	30.6	51.1	0	145.06	2778600000	1221600000	1556900000	0.179882	0.0902583	Q6F4J1;P83887;Q6F4J0;Q8VCK3	Q6F4J1;P83887;Q6F4J0;Q8VCK3	Tubulin gamma chain;Tubulin gamma-1 chain;Tubulin gamma-2 chain	Tubg1;Tubg2
-0.410869	1.06991	1.205	0.0400964		9	8	8	54.6	54.6	54.6	21.418	0	111.26	2672000000	1152300000	1519600000	0.504051	0.476033	P83917;Q7TPM0;Q9CYJ8	P83917;Q7TPM0;Q9CYJ8	Chromobox protein homolog 1	Cbx1
NA	0.389677	-0.320889	-0.271904		4	2	2	38.1	29.1	29.1	15.394	0	101.67	2278800000	1081300000	1197500000	0.0993745	-0.0677052	P84086	P84086	Complexin-2	Cplx2
-0.185277	4.71468	0.406809	-1.89813		6	6	6	54.8	54.8	54.8	12.259	0	280.37	4345700000	1413800000	2931900000	0.203014	0.759521	Q4FZH7;P84089;G3UW85	Q4FZH7;P84089;G3UW85	Enhancer of rudimentary homolog	Erh
-0.0521768	-0.655149	0.742024	-0.980464		12	12	12	31	31	31	49.654	0	270.55	1835200000	889510000	945730000	0.239141	-0.236441	Q5FWI9;P84091;Q3TWV4;Q3TH69;Q6A0C9;Q3UCW9	Q5FWI9;P84091;Q3TWV4;Q3TH69;Q6A0C9;Q3UCW9	AP-2 complex subunit mu	Ap2m1
-0.371852	NA	-1.06495	0.422424		3	2	2	26.7	20.9	20.9	21.308	0	119.25	1492700000	749580000	743080000	0.289221	-0.338127	Q3UDZ1;P84096;B2KKU6	Q3UDZ1;P84096;B2KKU6	Rho-related GTP-binding protein RhoG	Rhog
0.346191	-0.119636	NA	-0.320311		3	3	3	20.5	20.5	20.5	35.217	0	7.6015	245880000	104630000	141260000	0.0512185	-0.0312521	P97287	P97287	Induced myeloid leukemia cell differentiation protein Mcl-1 homolog	Mcl1
-0.520666	-0.812359	1.45538	0.0995563		5	5	5	57.9	57.9	57.9	15.072	0	65.182	995720000	627300000	368410000	0.036551	0.0554769	Q545W2;P97304	Q545W2;P97304	DNA-directed RNA polymerases I and III subunit RPAC2	Polr1d
-0.0332299	0.248292	0.453735	-0.0966667		23	23	23	30.3	30.3	30.3	103.15	0	323.31	14214000000	7795100000	6419100000	0.462504	0.143033	Q3UJN1;P97310;Q3UK39	Q3UJN1;P97310;Q3UK39	DNA helicase;DNA replication licensing factor MCM2	Mcm2
-0.13348	0.00187425	0.302493	0.10524		27	27	27	44	44	44	89.783	0	323.31	13886000000	6893900000	6991800000	0.294918	0.069032	Q3ULG5;Q542I2;P97311;Q3UC10;Q8C5L1	Q3ULG5;Q542I2;P97311;Q3UC10	DNA helicase;DNA replication licensing factor MCM6	Mcm6
-0.253722	-0.343	-0.280719	-0.0546401	+	7	7	7	50.8	50.8	50.8	20.583	0	323.31	10995000000	5148100000	5847100000	1.47654	-0.23302	Q4FJX4;P97315	Q4FJX4;P97315	Cysteine and glycine-rich protein 1	Csrp1
0.162855	NA	0.0241057	0.0732871		2	2	2	3.7	3.7	3.7	93.594	0.0017248	2.5379	132400000	62906000	69494000	0.779359	0.0867491	Q3UFP7;Q3UQY7;P97333	Q3UFP7;Q3UQY7;P97333	Neuropilin-1	Nrp1
-0.138521	2.89286	2.02644	-4.53219		5	5	5	20.2	20.2	20.2	48.343	0	162.26	637490000	211600000	425890000	0.0121245	0.0621461	P97346	P97346	Nucleoredoxin	Nxn
0.00662125	0.151859	2.49973	-0.221444		28	28	28	67.8	67.8	67.8	29.885	0	323.31	58345000000	31895000000	26451000000	0.389286	0.609191	Q564F3;Q3UAC2;P97351;Q3U5P8;Q9D1S3;Q3UJU5	Q564F3;Q3UAC2;P97351;Q3U5P8;Q9D1S3;Q3UJU5	40S ribosomal protein S3a	Rps3a1;Rps3a
-0.0226541	NA	0.772111	0.637917		3	3	3	10.9	10.9	10.9	41.313	0	4.8681	182190000	101400000	80795000	0.698016	0.462458	P97355;E9PZ58	P97355;E9PZ58	Spermine synthase	Sms
-0.862182	-1.70345	2.31416	-0.0367494		5	5	5	21.6	21.6	21.6	31.775	0	94.605	1864200000	1186200000	677940000	0.0273964	-0.0720568	Q544Q7;P97370;Q1WWL1;Q3UFH4;Q3U9D4	Q544Q7;P97370;Q1WWL1;Q3UFH4	Sodium/potassium-transporting ATPase subunit beta-3	Atp1b3
-0.092894	0.900413	-0.704606	0.304558		14	13	13	58.6	54	54	27.057	0	323.31	8020600000	4916700000	3103900000	0.106509	0.101868	Q5SVP3;P97372;G3X9V0;E0CZ90;Q99LN3	Q5SVP3;P97372;G3X9V0;E0CZ90	Proteasome activator complex subunit 2	PSME2b;Psme2
0.0395595	0.703809	-0.297485	0.12986		5	5	5	24	24	24	25.801	0	58.023	2121900000	801840000	1320100000	0.268595	0.143936	Q3V3M3;Q78P92;P97376	Q3V3M3;Q78P92;P97376	Protein FRG1	Frg1
0.182565	0.511873	3.09074	0.145637		9	7	7	38.6	32.2	32.2	33.887	0	187.86	1286200000	630190000	656040000	0.586733	0.982704	Q3U6X7;Q3UGB9;P97377;Q3U307;Q80YP0;Q0VDL5;Q3U4J9;Q0VBK8;Q8C411;Q8BN81;Q6NVF8;E3W997;E9PVC7;Q3UPI3;Q64261;Q3V3A1;O35495	Q3U6X7;Q3UGB9;P97377;Q3U307	Cyclin-dependent kinase 2	Cdk2
-1.54364	-0.962857	0.231142	0.483662		11	10	10	31.9	29.2	29.2	50.647	0	150.42	3057500000	1935500000	1121900000	0.374908	-0.447922	Q3U931;Q542W3;Q3U541;P97379;Q3U6B1	Q3U931;Q542W3;Q3U541;P97379;Q3U6B1	Ras GTPase-activating protein-binding protein 2	G3bp2
0.175045	-0.384734	-0.307312	0.456742		4	4	4	12.1	12.1	12.1	65.038	0	86.315	765520000	384120000	381400000	0.0246855	-0.0150648	Q3THX4;P97390	Q3THX4;P97390	Vacuolar protein sorting-associated protein 45	Vps45
-2.00961	-0.533368	-0.0621217	-0.391218		23	20	2	57.7	52.6	2.3	62.167	0	323.31	30726000000	14976000000	15749000000	0.742204	-0.74908	P97427	P97427	Dihydropyrimidinase-related protein 1	Crmp1
0.0170667	-0.738313	0.822478	-0.0366087		10	10	10	42.6	42.6	42.6	35.929	0	36.516	1328500000	690640000	637820000	0.0164605	0.0161557	Q7TMN7;P97429;D3Z0S1;F7ANV6;Q8BSL2;S4R1F2;Q9R0V2	Q7TMN7;P97429;D3Z0S1;F7ANV6;Q8BSL2;S4R1F2	Annexin;Annexin A4	Anxa4
0.255078	-0.063952	0.889583	-0.205518		8	8	8	5.8	5.8	5.8	257.28	0	22.442	504840000	208740000	296100000	0.361471	0.218798	Q5SWZ5;P97434;F6S5I0;F6RND9;Q8CHC7;Q8CBS0;Q8C8T6;F6XZM9	Q5SWZ5;P97434;F6S5I0;F6RND9;Q8CHC7;Q8CBS0;Q8C8T6	Myosin phosphatase Rho-interacting protein	Mprip
-0.238	-1.34567	1.67863	0.987989		6	6	6	43.5	43.5	43.5	12.496	0	292.1	2852300000	2026400000	825970000	0.14705	0.270735	P97450;E9QAD6;Q812D0	P97450;E9QAD6	ATP synthase-coupling factor 6, mitochondrial	Atp5j
0.191436	0.00374607	-0.253142	0.31793		19	19	19	40.2	40.2	40.2	83.124	0	323.31	5148600000	2745900000	2402800000	0.195992	0.0649926	Q3TIJ5;Q3TJZ5;P97452;Q3THV0	Q3TIJ5;Q3TJZ5;P97452;Q3THV0	Ribosome biogenesis protein BOP1	Bop1
0.587077	0.585539	-0.586212	-0.0786098		7	1	1	19.4	4	4	42.204	0	46.003	756880000	324800000	432080000	0.163728	0.126949	Q9CRR7;P97454;Q810W4	Q9CRR7;P97454;Q810W4	Mothers against decapentaplegic homolog;Mothers against decapentaplegic homolog 5	Smad5
-1.40767	0.024887	1.41077	NA		3	3	3	6.6	6.6	6.6	52.51	0	20.211	322840000	187540000	135300000	0.00353573	0.0093303	Q3UWF9;P97465	Q3UWF9;P97465	Docking protein 1	Dok1
-0.131598	-0.206362	-1.10507	-0.206518		6	6	6	18.9	18.9	18.9	38.842	0	105.96	770340000	278680000	491660000	0.762029	-0.412388	P97473;D3YZS5;Q3UNH9;D3Z282;D6RCY4;D6RE49	P97473;D3YZS5;Q3UNH9;D3Z282	RISC-loading complex subunit TARBP2	Tarbp2
NA	4.53786	0.582836	-0.672471		3	3	3	9.1	9.1	9.1	44.813	0.00021093	3.8741	124860000	45216000	79642000	0.351999	1.48274	Q8BP87;Q7TNK2;Q3TEY6;P97477	Q8BP87;Q7TNK2;Q3TEY6;P97477	Aurora kinase A	Aurka
0.428678	-0.589116	2.56277	NA		3	3	3	9.9	9.9	9.9	57.854	0.00020786	3.6339	67535000	38470000	29065000	0.319282	0.800778	Q6P4T3;P97480;Q3TPT0;Q3TP96;A2A953	Q6P4T3;P97480;Q3TPT0	Eyes absent homolog;Eyes absent homolog 3	Eya3
-0.0212771	-0.0912486	-0.143916	-0.29678		11	11	11	22.3	22.3	22.3	72.585	0	323.31	9394500000	4478200000	4916400000	1.00439	-0.138305	Q3UNA7;Q3TEF1;P97494;Q9QZG5	Q3UNA7;Q3TEF1;P97494	Glutamate--cysteine ligase catalytic subunit	Gclc
-0.159106	-1.04124	1.03922	0.226898		22	22	14	28.6	28.6	23.3	122.78	0	179.5	8847200000	5244900000	3602300000	0.0123202	0.0164437	Q3UNN4;P97496;Q3UPK0;Q3UMX0;Q3UZD0	Q3UNN4;P97496;Q3UPK0;Q3UMX0	SWI/SNF complex subunit SMARCC1	Smarcc1
NA	0.260387	-0.0792927	0.330991		5	5	5	30.9	30.9	30.9	31.457	0	41.107	580610000	227960000	352650000	0.508515	0.170695	Q9DB22;Q99M46;P97760;Q3UUX3	Q9DB22;Q99M46;P97760;Q3UUX3	DNA-directed RNA polymerase II subunit RPB3	Polr2c
-0.225346	-0.0916635	-0.64607	0.454466		8	8	8	25.1	25.1	25.1	56.431	0	187.58	918280000	547440000	370830000	0.211467	-0.127153	P97770;D3YYB2	P97770	THUMP domain-containing protein 3	Thumpd3
-0.592876	0.0267293	-0.371615	1.5813		3	3	3	61.1	61.1	61.1	10.029	0	57.278	4356100000	2376300000	1979800000	0.116636	0.160885	Q543U0;P97783	Q543U0;P97783	Protein AF1q	Mllt11
0.049352	0.671746	0.437154	0.172344		5	5	5	24	24	24	31.254	0	45.47	603860000	320800000	283050000	1.0156	0.332649	Q549F9;Q3UMN7;P97801;Q8CH69;B8JJX7;Q5PXT3;Q9JIC6;A0A024CCR5	Q549F9;Q3UMN7;P97801;Q8CH69;B8JJX7	Survival motor neuron protein	Smn1;Smn
-0.287607	0.450063	-0.218223	0.269512		15	15	15	47.9	47.9	47.9	54.356	0	323.31	9882000000	4687200000	5194700000	0.103845	0.0534363	P97807;H3BKG7	P97807	Fumarate hydratase, mitochondrial	Fh
-0.49928	1.25647	-0.540821	-0.0936955		5	5	5	6.6	6.6	6.6	83.717	0	37.614	699820000	322510000	377310000	0.023881	0.0306679	Q7TPX2;Q3UN31;P97819;Q3U613;G3UX52;G3UY97;G3UX73	Q7TPX2;Q3UN31;P97819;Q3U613	85/88 kDa calcium-independent phospholipase A2	Pla2g6
-0.717098	-0.583312	1.74817	0.0298973		6	6	6	28.5	28.5	28.5	29.623	0	204.74	3213800000	2036600000	1177200000	0.0723108	0.119413	Q3TX26;P97822;E9Q5H2;E9PZF5;E9Q2G1;E9Q0X5	Q3TX26;P97822;E9Q5H2;E9PZF5	Acidic leucine-rich nuclear phosphoprotein 32 family member E	Anp32e
0.068602	-0.617255	0.546182	-0.0526941		8	8	8	55.2	55.2	55.2	24.687	0	323.31	1484800000	836540000	648290000	0.0188018	-0.0137913	P97823;J3QP56;Q4FK51;D3YUG4;D3Z111;D3Z269;J3QQ63	P97823;J3QP56;Q4FK51;D3YUG4;D3Z111	Acyl-protein thioesterase 1	Lypla1
0.164529	0.0592169	-0.494672	-0.0654344		4	4	4	29.2	29.2	29.2	16.08	0	257.03	8194000000	3920300000	4273700000	0.220445	-0.0840901	P97825	P97825	Hematological and neurological expressed 1 protein;Hematological and neurological expressed 1 protein, N-terminally processed	Hn1
-0.0676515	-0.145446	0.711086	0.0806523		18	18	17	47.5	47.5	44.9	51.828	0	323.31	15237000000	9183800000	6053000000	0.291521	0.14466	P97855;Q571F9;Q3UR88	P97855;Q571F9;Q3UR88	Ras GTPase-activating protein-binding protein 1	G3bp1
0.121281	-0.270104	-0.817214	0.0259847		5	5	5	35.3	35.3	35.3	30.894	0	189.27	570910000	279880000	291030000	0.459732	-0.235013	Q3UFE1;Q8C434;Q6GSP7;P97863;Q8BN68;A2BG76;I7HIP8;A2BG75;A2BG77;A2ADI3	Q3UFE1;Q8C434;Q6GSP7;P97863;Q8BN68;A2BG76;I7HIP8;A2BG75;A2BG77	Nuclear factor 1;Nuclear factor 1 B-type	Nfib
NA	-0.745358	0.703478	-0.525067		3	3	3	12.2	12.2	12.2	34.06	0	17.471	1572900000	728390000	844540000	0.145234	-0.188982	Q4FJQ4;P97864	Q4FJQ4;P97864	Caspase-7;Caspase-7 subunit p20;Caspase-7 subunit p11	Casp7
0.25882	0.962438	0.336537	-1.00259		6	6	6	5.9	5.9	5.9	199.59	0	15.976	321250000	140200000	181050000	0.120181	0.1388	P97868	P97868	E3 ubiquitin-protein ligase RBBP6	Rbbp6
-0.676342	-0.824443	-0.311154	1.5337		4	4	4	20.3	20.3	20.3	23.914	0	9.0751	380920000	217900000	163030000	0.0426091	-0.0695594	P97930;Q6GRA7;D3Z3R3	P97930;Q6GRA7	Thymidylate kinase	Dtymk
[truncated: 2,031 more rows]
